# Supplementary material for: Genomic, transcriptomic, and T cell receptor profiling in stratifying response to first-line chemoradiotherapy or radiotherapy for esophageal squamous cell carcinoma
Source: Front Oncol. 2025 Jan 6;14:1495200. doi: 10.3389/fonc.2024.1495200 (PMC11743576; doi:10.3389/fonc.2024.1495200)
Supplement: Supplementary file 12 [file Table1.xlsx]

## Sheet: TableS1
TableS1. Enrichment Analysis of Cold and Hot Tumors using GSEA
pathway	pval	padj	log2err	ES	NES	size	leadingEdge
GOBP_DETECTION_OF_STIMULUS	3.02649e-06	0.0218561	0.627257	0.477984	1.47717	584	OR2H1, OR7G3, OR2T2, TAS2R16, OR1D2, OR14J1, OR11L1, OR51F1, OR6C6, OR8B12, OR5B17, OR10T2, OR2T29, OR5M3, OR4D2, OR4A47, OR6C65, OR52E4, OR1A1, OR4A15, OR4P4, OR1I1, OR9G4, OR7C2, OR2C3, OR6B1, OR5B12, PDX1, OR6C68, OR1C1, OR10R2, DMBT1, OR4F5, OR6F1, OR5J2, OR2A5, OR51J1, OR4D6, PIGR, OR6B2, OR51B6, OR7D4, LBP, GRK1, OR5H6, OR10H2, OR51Q1, OR5K2, OR4F17, OR4F4, OR9A4, ABCA4, OR4F15, OR5B2, OR52…
GOBP_SENSORY_PERCEPTION	4.34343e-06	0.0218561	0.610527	0.45444	1.42644	825	SMR3B, OR2H1, OR7G3, OR2T2, SIX6, TAS2R16, OR1D2, OR14J1, OR11L1, OR51F1, OR6C6, OR8B12, OR5B17, OR10T2, OR2T29, OR5M3, OR4D2, OR4A47, OR6C65, OR52E4, OR1A1, OR4A15, OR4P4, OR1I1, OTOR, OR9G4, OR7C2, OR2C3, OR6B1, OR5B12, POU3F4, OR6C68, OR1C1, OR10R2, OR4F5, OR6F1, OR5J2, OR2A5, OR51J1, OR4D6, PIGR, OR6B2, OR51B6, OR7D4, GRK1, OR5H6, OR10H2, OR51Q1, OR5K2, MYO1A, OR4F17, VSX1, OR4F4, OR9A4, USH1…
GOBP_DETECTION_OF_CHEMICAL_STIMULUS	2.45117e-05	0.0822286	0.57561	0.501305	1.52381	399	OR2H1, OR7G3, OR2T2, TAS2R16, OR1D2, OR14J1, OR11L1, OR51F1, OR6C6, OR8B12, OR5B17, OR10T2, OR2T29, OR5M3, OR4D2, OR4A47, OR6C65, OR52E4, OR1A1, OR4A15, OR4P4, OR1I1, OR9G4, OR7C2, OR2C3, OR6B1, OR5B12, PDX1, OR6C68, OR1C1, OR10R2, DMBT1, OR4F5, OR6F1, OR5J2, OR2A5, OR51J1, OR4D6, PIGR, OR6B2, OR51B6, OR7D4, LBP, OR5H6, OR10H2, OR51Q1, OR5K2, OR4F17, OR4F4, OR9A4, OR4F15, OR5B2, OR52R1, OR2T33, O…
GOBP_DETECTION_OF_STIMULUS_INVOLVED_IN_SENSORY_PERCEPTION	6.58485e-05	0.0828374	0.538434	0.486615	1.48434	423	OR2H1, OR7G3, OR2T2, TAS2R16, OR1D2, OR14J1, OR11L1, OR51F1, OR6C6, OR8B12, OR5B17, OR10T2, OR2T29, OR5M3, OR4D2, OR4A47, OR6C65, OR52E4, OR1A1, OR4A15, OR4P4, OR1I1, OR9G4, OR7C2, OR2C3, OR6B1, OR5B12, OR6C68, OR1C1, OR10R2, OR4F5, OR6F1, OR5J2, OR2A5, OR51J1, OR4D6, PIGR, OR6B2, OR51B6, OR7D4, OR5H6, OR10H2, OR51Q1, OR5K2, OR4F17, OR4F4, OR9A4, OR4F15, OR5B2, OR52R1, OR2T33, OR1F1, OR6C75, OR51…
GOBP_SENSORY_PERCEPTION_OF_CHEMICAL_STIMULUS	6.50495e-05	0.0828374	0.538434	0.489364	1.49102	411	OR2H1, OR7G3, OR2T2, TAS2R16, OR1D2, OR14J1, OR11L1, OR51F1, OR6C6, OR8B12, OR5B17, OR10T2, OR2T29, OR5M3, OR4D2, OR4A47, OR6C65, OR52E4, OR1A1, OR4A15, OR4P4, OR1I1, OR9G4, OR7C2, OR2C3, OR6B1, OR5B12, OR6C68, OR1C1, OR10R2, OR4F5, OR6F1, OR5J2, OR2A5, OR51J1, OR4D6, PIGR, OR6B2, OR51B6, OR7D4, OR5H6, OR10H2, OR51Q1, OR5K2, OR4F17, OR4F4, OR9A4, OR4F15, OR5B2, OR52R1, OR2T33, OR1F1, OR6C75, OR51…
GOBP_SENSORY_PERCEPTION_OF_SMELL	3.34836e-05	0.0828374	0.557332	0.504168	1.51268	344	OR2H1, OR7G3, OR2T2, OR1D2, OR14J1, OR11L1, OR51F1, OR6C6, OR8B12, OR5B17, OR10T2, OR2T29, OR5M3, OR4D2, OR4A47, OR6C65, OR52E4, OR1A1, OR4A15, OR4P4, OR1I1, OR9G4, OR7C2, OR2C3, OR6B1, OR5B12, OR6C68, OR1C1, OR10R2, OR4F5, OR6F1, OR5J2, OR2A5, OR51J1, OR4D6, OR6B2, OR51B6, OR7D4, OR5H6, OR10H2, OR51Q1, OR5K2, OR4F17, OR4F4, OR9A4, OR4F15, OR5B2, OR52R1, OR2T33, OR1F1, OR6C75, OR51L1, OR4B1, OR2T…
GOMF_G_PROTEIN_COUPLED_RECEPTOR_ACTIVITY	4.38062e-05	0.0828374	0.557332	0.449314	1.40025	705	OR2H1, OR7G3, OR2T2, TAS2R16, OR1D2, OR14J1, OR11L1, OR51F1, OR6C6, OR8B12, OR5B17, OR10T2, OR2T29, OR5M3, TAAR2, OR4D2, FSHR, OR4A47, OR6C65, NMBR, OR52E4, OR1A1, OR4A15, OR4P4, OR1I1, VN1R4, OR9G4, OR7C2, OR2C3, OR6B1, SCTR, OR5B12, OR6C68, OR1C1, OR10R2, OR4F5, OR6F1, OR5J2, OR2A5, OR51J1, OR4D6, OR6B2, OR51B6, OR7D4, OR5H6, OR10H2, OR51Q1, GPR6, OR5K2, OR4F17, OR4F4, OR9A4, OR4F15, AGTR1, MTN…
GOMF_OLFACTORY_RECEPTOR_ACTIVITY	6.30615e-05	0.0828374	0.538434	0.508308	1.5219	323	OR2H1, OR7G3, OR2T2, OR1D2, OR14J1, OR11L1, OR51F1, OR6C6, OR8B12, OR5B17, OR10T2, OR2T29, OR5M3, OR4D2, OR4A47, OR6C65, OR52E4, OR1A1, OR4A15, OR4P4, OR1I1, OR9G4, OR7C2, OR2C3, OR6B1, OR5B12, OR6C68, OR1C1, OR10R2, OR4F5, OR6F1, OR5J2, OR2A5, OR51J1, OR4D6, OR6B2, OR51B6, OR7D4, OR5H6, OR10H2, OR51Q1, OR5K2, OR4F17, OR4F4, OR9A4, OR4F15, OR5B2, OR52R1, OR2T33, OR1F1, OR6C75, OR51L1, OR4B1, OR2T…
GOMF_GROWTH_HORMONE_RECEPTOR_BINDING	0.000239655	0.267987	0.518848	0.949871	1.58582	7	CSH1, CSH2, CSHL1, SOCS2
GOBP_NEGATIVE_REGULATION_OF_GLUCONEOGENESIS	0.000268253	0.26997	0.498493	-0.84693	-1.77603	16	INS, ADIPOQ, SERPINA12
GOBP_HISTONE_H3_K36_TRIMETHYLATION	0.000604586	0.553141	0.477271	0.966347	1.53732	5	PRDM9, BRD4
GOBP_REGULATION_OF_CELLULAR_RESPONSE_TO_INSULIN_STIMULUS	0.000753342	0.555543	0.477271	-0.618279	-1.73545	61	NR1H4, INS, SERPINA12, IL1B, TRIM72, AHSG, MSTN, LEP, GPLD1, ENHO
GOCC_MULTIVESICULAR_BODY	0.000669308	0.555543	0.477271	-0.612947	-1.70808	59	SFTPC, SFTPA1, SFTPA2, PGA4, PGA3, LAMP1, CRHBP, SLC17A8, SFTPB, EGFR
GOMF_SERINE_TYPE_ENDOPEPTIDASE_INHIBITOR_ACTIVITY	0.000772814	0.555543	0.477271	0.602762	1.60224	90	WFDC13, WFDC10B, WFDC8, SERPINA4, SERPINA5, SERPINA6, AMBP, SPINT3, SPINT4, SERPINI1, SPINK14, SERPINA10, SERPINB10, ITIH2, SPINK13, EPPIN, ITIH4, ITIH1, SPINK1, SERPIND1, SPINK2, SPINK4, SERPINB12, SPINK6, SPINK8, SERPINE3, HRG, SPINK9, SERPINB9
GOBP_CELL_FATE_COMMITMENT_INVOLVED_IN_PATTERN_SPECIFICATION	0.00114334	0.665632	0.45506	-0.87252	-1.72661	11	LHX3, NKX2-2, DBX1, FOXN4, ASCL1, SOX1
GOBP_DORSAL_VENTRAL_PATTERN_FORMATION	0.00102885	0.665632	0.45506	-0.575582	-1.68198	77	LHX3, NKX2-2, DBX1, CER1, FOXN4, LHX1, SP8, GSC, ASCL1, SIX3, SOX1, NKX2-1, EN1, DMRT3, LRP4, NOG, HOXA11, GLI1, FOXG1, NOTO, SMAD6, DSCAML1, CHRD, WDR19, HOXD11, VAX2, HOXA2
GOBP_REGULATION_OF_HISTONE_H3_K36_METHYLATION	0.00105849	0.665632	0.45506	0.937399	1.54056	6	PRDM9, BRD4
GOBP_VENTRAL_SPINAL_CORD_INTERNEURON_DIFFERENTIATION	0.00119052	0.665632	0.45506	-0.853594	-1.73119	13	LHX3, NKX2-2, DBX1, FOXN4, ASCL1, SOX1
GOBP_NEURON_MIGRATION	0.0013582	0.683444	0.45506	-0.485622	-1.52538	136	EVX1, SCRT2, CCKAR, CCK, BARHL1, LHX1, TLX3, ARX, ASCL1, FEZF1, ASTN1, ATOH1, SOX1, DRD2, OLIG3, NKX2-1, CTNNA2, NRG3, DCC, GATA3, TRIM46, DRD1, GFRA3, SPOCK1, TWIST1, COL3A1, FOXG1, TNN, DCLK1, KIRREL3, FGF13, NTNG2, SEMA3A, GAS6
GOBP_REGULATION_OF_INSULIN_RECEPTOR_SIGNALING_PATHWAY	0.00135128	0.683444	0.45506	-0.596774	-1.68781	64	NR1H4, INS, SERPINA12, FFAR3, IL1B, TRIM72, AHSG, MSTN, LEP
GOBP_GLYCINE_BIOSYNTHETIC_PROCESS	0.00155035	0.742986	0.45506	0.955301	1.51975	5	AGXT2, AGXT, SHMT1
GOBP_OTOLITH_DEVELOPMENT	0.00191252	0.858176	0.45506	0.928088	1.54946	7	OC90, SLC44A4, OTOL1
GOBP_VESICLE_CARGO_LOADING	0.00196125	0.858176	0.431708	0.756968	1.64939	26	MIA2, CTAGE1, CTAGE15
GOBP_10_FORMYLTETRAHYDROFOLATE_METABOLIC_PROCESS	0.974406	1	0.0427591	0.261546	0.416083	5	ALDH1L2, MTHFD1, MTHFD2L, MTHFD1L, ALDH1L1
GOBP_2FE_2S_CLUSTER_ASSEMBLY	0.893805	1	0.0554793	-0.376628	-0.646721	6	HSCB, GLRX3, NFS1
GOBP_2_OXOGLUTARATE_METABOLIC_PROCESS	0.815745	1	0.046882	0.376924	0.736416	15	TAT, ADHFE1
GOBP_3_PHOSPHOADENOSINE_5_PHOSPHOSULFATE_BIOSYNTHETIC_PROCESS	0.683628	1	0.0683111	-0.485358	-0.833425	6	SLC35B2, SLC26A2, SLC35B3
GOBP_3_PHOSPHOADENOSINE_5_PHOSPHOSULFATE_METABOLIC_PROCESS	0.417657	1	0.0799859	0.495031	1.04585	23	SULT1C2, SULT1C3, SULT4A1, SULT1B1, SULT6B1, SULT1C4, ENPP1, PAPSS2, SULT1A3
GOBP_3_UTR_MEDIATED_MRNA_DESTABILIZATION	0.632653	1	0.0593488	0.449479	0.896783	17	TRIM71, ZFP36, RBM24
GOBP_3_UTR_MEDIATED_MRNA_STABILIZATION	0.102349	1	0.179782	0.659553	1.3395	18	BOLL, ZFP36, RBM24
GOBP_5S_CLASS_RRNA_TRANSCRIPTION_BY_RNA_POLYMERASE_III	0.867257	1	0.0568864	-0.38875	-0.667536	6	GTF3C4, GTF3C3, GTF3C6, GTF3C5, GTF3C2
GOBP_5_PHOSPHORIBOSE_1_DIPHOSPHATE_METABOLIC_PROCESS	0.498182	1	0.0743625	0.619298	1.01778	6	PRPS1L1, PYGL
GOBP_ABSCISSION	0.683516	1	0.0679923	-0.522069	-0.859461	5	CHMP4C
GOBP_ACETATE_ESTER_TRANSPORT	0.272727	1	0.10882	0.739826	1.21586	6	SLC44A4, CHRNA3, SLC18A3, ADORA2A
GOBP_ACETYLCHOLINE_METABOLIC_PROCESS	0.797075	1	0.0519512	0.457797	0.728291	5	SLC44A4, CHAT
GOBP_ACETYL_COA_BIOSYNTHETIC_PROCESS	0.922705	1	0.0580984	-0.30306	-0.68912	22	PDP1, PDK4, PDHB, PDP2, ACSS1, DLAT, PDPR, PPCS, PDHX, PDK3
GOBP_ACETYL_COA_BIOSYNTHETIC_PROCESS_FROM_PYRUVATE	0.859259	1	0.0625237	-0.350979	-0.727898	15	PDP1, PDK4, PDHB, PDP2, DLAT, PDPR, PDHX, PDK3
GOBP_ACETYL_COA_METABOLIC_PROCESS	0.367925	1	0.0826646	0.453368	1.05928	38	HMGCS2, ACOT12, TDO2, NUDT7
GOBP_ACIDIC_AMINO_ACID_TRANSPORT	0.821376	1	0.0404114	0.319972	0.811325	64	SLC1A6, TRH, SLC1A7, SLC25A18, SLC6A13, PPFIA2, HRH3, LRRC8E, SLC7A11, AVPR1A, RIMS1
GOBP_ACID_SECRETION	0.457547	1	0.0713053	0.429908	1.00447	38	TFF2, CCKBR, SLC10A1, CHRM5, OXT, TRH, CES1, SLC51B, SNX10, SLC26A7, SCT, SLC51A, TRPC4
GOBP_ACROSOMAL_VESICLE_EXOCYTOSIS	0.3223	1	0.0959207	0.659541	1.15939	9	EQTN, ZP4, SYT6, RIMS1
GOBP_ACROSOME_ASSEMBLY	0.137288	1	0.154191	0.69505	1.31436	13	ZPBP2, TXNDC8, SPINK2, FABP9, CCDC136, TBPL1, RFX2
GOBP_ACROSOME_REACTION	0.689211	1	0.052805	0.381139	0.873335	36	GLRA1, EQTN, SPINK13, PRSS37, SPINK1, ZP4, SPESP1, SYT6, PLA2G10, RIMS1, ROPN1B
GOBP_ACTIN_CROSSLINK_FORMATION	0.652913	1	0.0753094	-0.426643	-0.865284	13	GAS2L2, BAIAP2L2, GAS2L3, DPYSL3, FLNA, BAIAP2L1
GOBP_ACTIN_CYTOSKELETON_REORGANIZATION	0.543539	1	0.0574877	0.352133	0.954054	103	CLDN3, THSD7B, NPHS2, FGF10, CLDN19, TRPM2, MDK, BRSK2, FGF7, PHACTR1, STAP1, CCL27, GPR65, ANTXR1, GMFG, HCLS1, ARHGDIB, DMTN, TEK, S1PR1, CDC42BPG, PDGFRA, CAPN10
GOBP_ACTIN_FILAMENT_BASED_MOVEMENT	0.742547	1	0.041488	0.315778	0.886336	142	MYO1A, VIL1, KCNJ3, TNNC1, MYH4, MYH8, MYH2, ACTN2, CAV3, TNNC2, TNNI1, MYBPC3, KCNE2, MYBPC2, PLN, ACTC1, CACNB2, MYO1H, TNNT3, TPM2, KCNJ2, SCN1B, VIM, DMD, ACTA1, KCNJ8, KCNA5
GOBP_ACTIN_FILAMENT_BASED_PROCESS	0.964013	1	0.016598	0.273691	0.85442	743	BMP10, MYO1A, VIL1, USH1C, APOA1, KCNJ3, FRMD7, CLRN1, AQP1, TNNC1, MYH4, MYH8, MYH2, ACTN2, CAV3, LMOD2, PFN3, KHDC3L, CLDN3, XIRP2, THSD7B, SMTNL1, TNNC2, NPHS2, CSRP3, FGF10, CLDN19, TLE6, TRPM2, KLHL1, TNNI1, MDK, KLHL41, BRSK2, TMEFF2, GHSR, MYBPC3, KCNE2, NRAP, HRG, MYADM, RHOBTB1, MYBPC2, PLN, FGF7, ACTC1, WNT11, CACNB2, NPHS1, INA, CXCL12, SORBS3, DAAM2, LCP1, PHACTR1, STAP1, TNF, MYOZ1, …
GOBP_ACTIN_FILAMENT_BASED_TRANSPORT	0.21608	1	0.118815	0.57338	1.2009	21	MYO1A, MYO1H, MYO1G, MYO1F, MYO7B, MYO5B
GOBP_ACTIN_FILAMENT_BUNDLE_ORGANIZATION	0.887978	1	0.0335297	0.294349	0.82619	146	VIL1, USH1C, APOA1, FRMD7, PFN3, TMEFF2, WNT11, SORBS3, LCP1, PHACTR1, FSCN2, FAM107A, SHANK3, GPR65, CD47, ARHGAP28, ESPN, DMTN, ADD2, S1PR1, EPS8, SHANK1
GOBP_ACTIN_FILAMENT_DEPOLYMERIZATION	0.94864	1	0.0351652	0.283104	0.695749	54	VIL1, ACTN2, LMOD2, SCIN, LMOD3, TMOD2, DMTN, ADD2, EPS8
GOBP_ACTIN_FILAMENT_NETWORK_FORMATION	0.759815	1	0.0652353	-0.412646	-0.790344	10	PLS1
GOBP_ACTIN_FILAMENT_ORGANIZATION	0.998841	1	0.0183209	0.252518	0.767946	401	MYO1A, VIL1, USH1C, APOA1, FRMD7, CLRN1, ACTN2, CAV3, LMOD2, PFN3, KHDC3L, TLE6, TMEFF2, GHSR, NRAP, MYADM, RHOBTB1, ACTC1, WNT11, NPHS1, CXCL12, SORBS3, LCP1, PHACTR1, ICAM1, FSCN2, FAM107A, SCIN, SHANK3, MYO1H, CDC42EP5, LMOD3, GPR65, PAK3, TPM2, CD47, GAS2, SSH3, KBTBD13, GMFG, ARHGAP28, HCLS1, TMOD2, ACTA1, ESPN, C9orf72, DMTN, RHOBTB3, POF1B, TENM1, KANK3, ADD2, PSTPIP2, SHROOM4, S1PR1, INPP…
GOBP_ACTIN_FILAMENT_REORGANIZATION	0.65127	1	0.0728939	-0.459503	-0.880089	10	CASS4
GOBP_ACTIN_FILAMENT_SEVERING	0.203333	1	0.122679	0.616548	1.22334	16	VIL1, SCIN, GMFG, FMNL1
GOBP_ACTIN_MEDIATED_CELL_CONTRACTION	0.818304	1	0.036685	0.304815	0.839491	112	VIL1, KCNJ3, TNNC1, MYH4, MYH8, MYH2, ACTN2, CAV3, TNNC2, TNNI1, MYBPC3, KCNE2, MYBPC2, PLN, ACTC1, CACNB2, TNNT3, TPM2, KCNJ2, SCN1B, VIM, DMD, ACTA1, KCNJ8, KCNA5
GOBP_ACTIN_MODIFICATION	0.699187	1	0.063079	-0.532272	-0.843076	4	TRIM32, TWF1
GOBP_ACTIN_NUCLEATION	0.444613	1	0.0709609	0.421407	1.00555	44	VIL1, LMOD2, SCIN, LMOD3, GMFG, CORO1A
GOBP_ACTIN_POLYMERIZATION_DEPENDENT_CELL_MOTILITY	0.963899	1	0.0426734	0.28622	0.477848	7	EPS8, ENAH, NCKAP1L
GOBP_ACTIN_POLYMERIZATION_OR_DEPOLYMERIZATION	1	1	0.024779	0.197797	0.572092	195	VIL1, ACTN2, LMOD2, PFN3, GHSR, MYADM, NPHS1, CXCL12, ICAM1, FAM107A, SCIN, CDC42EP5, LMOD3, PAK3, SSH3, GMFG, ARHGAP28, HCLS1, TMOD2, DMTN, TENM1, KANK3, ADD2, PSTPIP2, EPS8, CORO1A
GOBP_ACTION_POTENTIAL	0.607629	1	0.0509083	0.335071	0.930571	126	KCNC2, CLN3, GLRA1, KCNJ3, KCNMB2, CAV3, P2RX3, CLDN19, SCN2A, GPR88, KCNE2, CACNA1I, CACNB2, CLCN1, ADRA1A, AKAP6, SCN9A, KCNJ2, SCN1B, SCN4A, FKBP1B, DMD, KCNJ8, KCNA5
GOBP_ACTIVATED_T_CELL_PROLIFERATION	0.210674	1	0.160801	-0.448597	-1.14822	41	CLC, IL12B, TMIGD2, CRTAM, HHLA2, IGFBP2, EPO, IL23R, GPAM, FOXP3
GOBP_ACTIVATION_INDUCED_CELL_DEATH_OF_T_CELLS	0.985981	1	0.0534572	-0.232378	-0.432115	9	GPAM, IL2RA, RIPK3, AKT1
GOBP_ACTIVATION_OF_ADENYLATE_CYCLASE_ACTIVITY	0.2704	1	0.101351	0.488337	1.1288	37	FSHR, GHRHR, LHCGR, CRHR1, ADRB3, ADCY8, AVPR2
GOBP_ACTIVATION_OF_CYSTEINE_TYPE_ENDOPEPTIDASE_ACTIVITY	0.99665	1	0.0376923	0.218641	0.42717	15	FADD, CYFIP2, BAD, CIDEB, RIPK2, CASP8, TBC1D10A, PYCARD, LGMN, IFI16, BAK1, GRIN2A, PERP, NLRC4, ASPH
GOBP_ACTIVATION_OF_CYSTEINE_TYPE_ENDOPEPTIDASE_ACTIVITY_INVOLVED_IN_APOPTOTIC_PROCESS	0.362745	1	0.129443	-0.353053	-1.03863	82	CCK, COL4A3, NGF, NGFR, TNFSF10, MAPT, TNFSF15, CTSH, SNCA, HIP1R, KHDC1L, FAM162A, IFT57, PPARG, FASLG, BBC3
GOBP_ACTIVATION_OF_CYSTEINE_TYPE_ENDOPEPTIDASE_ACTIVITY_INVOLVED_IN_APOPTOTIC_PROCESS_BY_CYTOCHROME_C	0.972924	1	0.0422468	0.27165	0.453523	7	BOK, BAX, APAF1, CASP9, BAK1, DIABLO, CYCS
GOBP_ACTIVATION_OF_GTPASE_ACTIVITY	1	1	0.0738053	-0.151132	-0.460987	107	GRTP1, CXCL13, RAP1GAP, WNT5A, SGSM1, TBC1D12, TIAM2, NTRK3, CCDC125, TBCK, RALGAPA2, CCR7, APC2, TBC1D8B, ARHGEF16
GOBP_ACTIVATION_OF_IMMUNE_RESPONSE	0.887981	1	0.0256225	0.284872	0.868746	434	C8A, MUC13, CFHR5, MUC5AC, MUC17, MUC6, CD5L, MOG, MBL2, FCGR2A, IGLL1, MUC5B, GPR32, MYH2, C9, CFHR4, PSMA1, MASP2, MNDA, MUC3A, MUC19, LCP2, CPB2, C7, CD160, ZBP1, BTN1A1, GCSAM, C5AR1, CLEC4A, HLA-DQB1, VTN, MUC15, NR4A3, MUC21, MUC12, C8G, CD209, CPN2, KLHL6, NFKBIZ, LAT, STAP1, FGR, RPS6KA5, PTPRC, LAPTM5, NFAM1, PAK3, FFAR2, CD55, CD47, CR1L
GOBP_ACTIVATION_OF_INNATE_IMMUNE_RESPONSE	0.315718	1	0.0828962	0.378608	1.06269	142	MUC13, MUC5AC, MUC17, MUC6, MUC5B, PSMA1, MNDA, MUC3A, MUC19, ZBP1, CLEC4A, MUC15, MUC21, MUC12, CD209, RPS6KA5, PAK3, FFAR2, LYN, ICAM3, MUC2, TBK1, KLRC2
GOBP_ACTIVATION_OF_JANUS_KINASE_ACTIVITY	0.152913	1	0.176694	-0.643619	-1.30534	13	AGT, IL12B, GHR, IL23R
GOBP_ACTIVATION_OF_JNKK_ACTIVITY	0.959578	1	0.0416557	0.309882	0.55429	10	MAP3K9, MAP3K12, MAP3K11, TNIK, MLKL, MAP3K10
GOBP_ACTIVATION_OF_JUN_KINASE_ACTIVITY	0.608696	1	0.0585938	0.403741	0.925124	36	BIRC7, ERN2, MAP3K9, MAP4K1, MAP3K12, MAP3K11, MAP3K6, ERN1, DBNL, CCL19, MAP2K7, MAPK8IP3, DAB2IP, MAP3K2
GOBP_ACTIVATION_OF_MAPKKK_ACTIVITY	0.801724	1	0.0489954	0.403376	0.748022	12	GADD45B, TNF, MAP4K1, TAB1, DAB2IP, TRAF7
GOBP_ACTIVATION_OF_MAPKK_ACTIVITY	0.0795182	1	0.287805	-0.495183	-1.31866	47	MOS, MAP3K15, EGFR, NGF
GOBP_ACTIVATION_OF_MAPK_ACTIVITY	0.97037	1	0.0766747	-0.264604	-0.835813	146	IL1B, MOS, C5, AGT, BMP2, PROK1, SAA1, GRM4, GHRL, FPR1, PDE6G, KIT, WNT5A, GHR, LPAR3, CD40LG, PIK3CB, CSPG4, CHRNA7, TF, ALK, TNFSF11, MUC20, NTRK3, ITGA1, DUSP6, PRKAA1, MAPK10, SHC2, GDF15, PLCE1, AVPI1, MAP2K6, IGFBP6
GOBP_ACTIVATION_OF_NF_KAPPAB_INDUCING_KINASE_ACTIVITY	0.174877	1	0.165657	-0.577896	-1.26097	18	MAS1, TNFSF15, TLR3, CARD10
GOBP_ACTIVATION_OF_PHOSPHOLIPASE_C_ACTIVITY	0.864157	1	0.0431902	0.335408	0.753794	32	P2RY12, PTH, HTR2B, C5AR1, ADRA1A, PLCB2, AVPR1A, CD86, EDNRA
GOBP_ACTIVATION_OF_PHOSPHOLIPASE_D_ACTIVITY	0.330909	1	0.0968878	0.712041	1.1702	6	HPCA, CCL5, GNA13
GOBP_ACTIVATION_OF_PROTEIN_KINASE_ACTIVITY	0.145976	1	0.249247	-0.32948	-1.10457	313	MAS1, INS, IL1B, MOS, C5, AGT, CALCA, GPRC5D, MAP3K15, PRKACG, LEP, MT3, BMP2, EGFR, IL12B, DUSP19, DRD2, NRG3, NGF, PROK1, GADD45G, SAA1, ADRA2A, GRM4, GHRL, FPR1, PDE6G, ANGPT1, TXN, EPO, TNFSF15, KIT, WNT5A, GHR, LPAR3, ADAM9, IL23R, CD40LG, PIK3CB, CSPG4, GPRC5C, FGF13, GPRC5B, GAS6, CHRNA7, TF, ALK, TNFSF11, MUC20, KIF14, TGFB2, TLR3, NTRK3
GOBP_ACTIVATION_OF_PROTEIN_KINASE_A_ACTIVITY	0.96798	1	0.0567672	-0.268365	-0.585571	18	PRKACG
GOBP_ACTIVATION_OF_PROTEIN_KINASE_B_ACTIVITY	0.174359	1	0.169571	-0.489155	-1.21569	33	INS, MT3, ADRA2A, TXN, WNT5A, GAS6, NTRK3
GOBP_ACTIVATION_OF_PROTEIN_KINASE_C_ACTIVITY	0.558242	1	0.0782955	-0.585162	-0.96333	5	LEP
GOBP_ACTIVATION_OF_STORE_OPERATED_CALCIUM_CHANNEL_ACTIVITY	0.61583	1	0.0667426	0.637464	0.937763	3	STIM1, STIM2, PLCG2
GOBP_ACTIVATION_OF_TRANSMEMBRANE_RECEPTOR_PROTEIN_TYROSINE_KINASE_ACTIVITY	0.632203	1	0.0592219	0.469274	0.887409	13	ANGPT4, CHRNA3, EGF
GOBP_ACTIVIN_RECEPTOR_SIGNALING_PATHWAY	0.62069	1	0.0564118	0.392608	0.918866	40	BMP10, DAND5, FGF10, NODAL, AMHR2, TGFBR2, TDGF1, SHH, IGSF1, LEMD3
GOBP_ACTOMYOSIN_CONTRACTILE_RING_ORGANIZATION	0.763274	1	0.0629395	-0.443493	-0.761537	6	ANLN, PDCD6IP, RACGAP1, RTKN, ECT2
GOBP_ACTOMYOSIN_STRUCTURE_ORGANIZATION	0.874499	1	0.0331626	0.292455	0.836419	182	BMP10, APOA1, FRMD7, ACTN2, CAV3, LMOD2, CSRP3, KLHL41, TMEFF2, NRAP, ACTC1, WNT11, SORBS3, PHACTR1, MYOZ1, LMOD3, GPR65, TNNT3, CD47, LURAP1, ARHGAP28, FRMD5, TMOD2, ACTA1, MYOZ2, S1PR1, CDC42BPG
GOBP_ACUTE_INFLAMMATORY_RESPONSE	0.0997192	1	0.287805	-0.408419	-1.24901	101	INS, CRP, REG3A, MRGPRX1, PTGS2, FFAR3, IL1B, TREM1, NLRP3, IL22, AHSG, SERPINC1, SERPINA3, C2CD4B, IL31RA, HAMP, MYLK3, GATA3, C3, SAA1
GOBP_ACUTE_INFLAMMATORY_RESPONSE_TO_ANTIGENIC_STIMULUS	0.47343	1	0.0925529	-0.439838	-1.00014	22	SERPINC1, IL31RA, GATA3, C3, NPFF, ZP3
GOBP_ACUTE_PHASE_RESPONSE	0.250729	1	0.149208	-0.428346	-1.11736	44	INS, CRP, REG3A, MRGPRX1, PTGS2, IL1B, IL22, AHSG, SERPINA3, HAMP
GOBP_ACYLGLYCEROL_ACYL_CHAIN_REMODELING	0.415162	1	0.0835991	0.655953	1.09512	7	AWAT2, DGAT2L6, DGAT2
GOBP_ACYLGLYCEROL_HOMEOSTASIS	0.428805	1	0.0766747	0.456844	1.02671	32	ACSM2A, HNF4A, APOA1, PLA2G12B, ABCG8, APOA5, ANGPTL3, ABCG5, CETP
GOBP_ACYLGLYCEROL_TRANSPORT	0.899452	1	0.0464155	0.360936	0.574198	5	CETP, VAMP7
GOBP_ACYL_CARNITINE_TRANSPORT	0.942857	1	0.0526973	-0.330623	-0.544291	5	SLC25A48, SLC25A29
GOBP_ADAPTATION_OF_SIGNALING_PATHWAY	0.820428	1	0.045862	0.360892	0.747332	19	RS1, ARR3, HTR2B, NECAB2, ARRB2
GOBP_ADAPTIVE_IMMUNE_RESPONSE	0.991813	1	0.0193795	0.256578	0.777857	391	FGL1, C8A, FGA, IFNA8, IFNB1, IFNA13, MBL2, LILRA3, IGLL1, IFNK, HMHB1, C9, CD1C, TAP2, IFNA1, IL6, MASP2, IFNA21, IL13RA2, TNFSF18, FCAMR, C7, CD160, LAMP3, FCER2, FCRL4, CLEC4A, HLA-DQB1, ARG1, ZNF683, TNFRSF17, C8G, CD209, IL12A, KLHL6, NFKBIZ, IFNE, LAT, TNF, SAMSN1, CD8A, PRF1, LILRA6, PTPRC, ICAM1, LILRB1, TNFRSF13C, CD55, CD80, JAK3, TNFAIP3, FOXJ1, CD8B, CD27, CD86, LYN, HLX, PRKCB, B2M, …
GOBP_ADAPTIVE_IMMUNE_RESPONSE_BASED_ON_SOMATIC_RECOMBINATION_OF_IMMUNE_RECEPTORS_BUILT_FROM_IMMUNOGLOBULIN_SUPERFAMILY_DOMAINS	0.736318	1	0.109684	-0.282437	-0.929111	243	CRP, CD1B, IL1B, NLRP3, C5, CLC, IFNA2, IL27, CCR6, C4BPA, C8B, C6, NLRP10, AZGP1, IL12B, LTA, GATA3, ANXA1, C3, KLRC1, FZD5, CXCL13, XCL1, LEF1, GAPT, TNFSF4, C17orf99, CCR2, C4A, RORC, CD19, MICA, CLEC4G, EBI3, C4B, THOC1, CD70, CTSH, IL23R, ZP3, CD40LG, MSH2, FOXP3, CD1A, CFI
GOBP_ADAPTIVE_THERMOGENESIS	0.917603	1	0.0802023	-0.273616	-0.864794	147	ADIPOQ, ESRRG, ELOVL3, TRPM8, ACADL, LEP, BMP8A, IL13, ACHE, G0S2, YBX2, PRDM16, GADD45G, FOXC2, OXTR, ACOT13, GHRL, MC4R, CCR2
GOBP_ADENOHYPOPHYSIS_DEVELOPMENT	0.347979	1	0.0919686	0.628685	1.12454	10	GHRHR, POU1F1, FGF8
GOBP_ADENOSINE_METABOLIC_PROCESS	0.402655	1	0.0968878	-0.637394	-1.09449	6	NT5C1A
GOBP_ADENOSINE_TO_INOSINE_EDITING	0.814732	1	0.0602484	-0.419939	-0.740062	7	ADARB2
GOBP_ADENYLATE_CYCLASE_ACTIVATING_ADRENERGIC_RECEPTOR_SIGNALING_PATHWAY	0.596581	1	0.0623861	0.436412	0.922521	24	ADRA1D, GPR101, ADRA1B, ADRB3, CHGA, PLN, ADRA1A
GOBP_ADENYLATE_CYCLASE_ACTIVATING_ADRENERGIC_RECEPTOR_SIGNALING_PATHWAY_INVOLVED_IN_HEART_PROCESS	0.549107	1	0.0799859	-0.538881	-0.949675	7	PDE4B
GOBP_ADENYLATE_CYCLASE_ACTIVATING_DOPAMINE_RECEPTOR_SIGNALING_PATHWAY	0.249423	1	0.131458	-0.634993	-1.2162	10	DRD3, DRD5, PTGER1, DRD1
GOBP_ADENYLATE_CYCLASE_ACTIVATING_G_PROTEIN_COUPLED_RECEPTOR_SIGNALING_PATHWAY	0.234186	1	0.0995791	0.405872	1.11781	112	FSHR, GPR6, ADRA1D, GPR101, GHRHR, LHCGR, IAPP, ADRA1B, GPHA2, CRHR1, MRAP, ADRB3, VIP, CALCR, OPRM1, PTH, GNG2, MC3R, ADCY8, CHGA, PLN
GOBP_ADENYLATE_CYCLASE_INHIBITING_DOPAMINE_RECEPTOR_SIGNALING_PATHWAY	0.320796	1	0.111011	-0.672845	-1.15537	6	DRD3, DRD2
GOBP_ADENYLATE_CYCLASE_INHIBITING_G_PROTEIN_COUPLED_ACETYLCHOLINE_RECEPTOR_SIGNALING_PATHWAY	0.0778761	1	0.213928	0.80918	1.38589	8	CHRM5, OPRM1, CHRM2, HRH3, HRH4, CHRM1, CHRM4
GOBP_ADENYLATE_CYCLASE_INHIBITING_G_PROTEIN_COUPLED_GLUTAMATE_RECEPTOR_SIGNALING_PATHWAY	0.0736607	1	0.248911	-0.79686	-1.40431	7	GRM6, GRM3, GRM7, GRM4, GRM2
GOBP_ADENYLATE_CYCLASE_INHIBITING_G_PROTEIN_COUPLED_RECEPTOR_SIGNALING_PATHWAY	0.600649	1	0.0959207	-0.319871	-0.938797	81	FFAR3, FPR2, OPRD1, GRM6, DRD3, GRM3, GNAT1, MCHR1, DRD2, HTR1D, HTR1B, GRM7, ADRA2A, HTR5A, GRM4, CORT, GRM2, CASR
GOBP_ADENYLATE_CYCLASE_INHIBITING_SEROTONIN_RECEPTOR_SIGNALING_PATHWAY	0.243304	1	0.130777	-0.684935	-1.20707	7	HTR1D, HTR1B, HTR5A, HTR1E, HTR1A, HTR4
GOBP_ADENYLATE_CYCLASE_MODULATING_G_PROTEIN_COUPLED_RECEPTOR_SIGNALING_PATHWAY	0.505792	1	0.0567672	0.339118	0.98123	197	FSHR, SCTR, GPR6, MTNR1A, ADRA1D, GPR101, GHRHR, LHCGR, IAPP, ADRA1B, GPHA2, P2RY12, CHRM5, CRHR1, RGS1, MRAP, ADRB3, VIP, CALCR, OPRM1, PTH, GNAT2, GNAT3, GNG2, RGS2, MC3R, PSAPL1, PALM, ADCY8, CHRM2, CHGA, AVPR2, HRH3, HRH4, PLN, CCR3, OPRK1, OPRL1, ADRA1A, INSL3
GOBP_ADHERENS_JUNCTION_ASSEMBLY	0.987931	1	0.0394367	0.231796	0.429842	12	JAM3, SMAD7, TBCD, PIP5K1C, ACTB, PAK2, HIPK1, CTNNB1, VCL, DLG5, ZNF703, RAMP2
GOBP_ADHERENS_JUNCTION_MAINTENANCE	0.919561	1	0.0454059	0.340597	0.541841	5	PLEKHA7, FERMT2, KIFC3
GOBP_ADHERENS_JUNCTION_ORGANIZATION	0.434132	1	0.0714786	0.406073	1.01368	59	CDH17, CDH9, CDH22, CDH12, CDH19, CDH11, CDH13, CDH3, PLEKHA7, DCHS1
GOBP_ADHESION_OF_SYMBIONT_TO_HOST	0.933649	1	0.0566484	-0.29802	-0.597191	12	CLEC4M, ACE2, SCARB1, GAS6
GOBP_ADHESION_OF_SYMBIONT_TO_HOST_CELL	0.942263	1	0.0550211	-0.291632	-0.558565	10	CLEC4M, ACE2, GAS6, HSP90AB1, INHBB
GOBP_ADIPONECTIN_ACTIVATED_SIGNALING_PATHWAY	0.539711	1	0.0699459	0.584914	0.976522	7	ACSL1, ADIPOR2
GOBP_ADIPOSE_TISSUE_DEVELOPMENT	0.108179	1	0.222056	-0.510445	-1.28166	35	NR1H4, LEP, POU4F2, GHRL, CASR, RORC, PPARGC1A, CDK4, TRPM4, OXCT1, SLC25A25
GOBP_ADP_BIOSYNTHETIC_PROCESS	0.617916	1	0.0639272	0.582983	0.927444	5	AK5, AK1
GOBP_ADP_TRANSPORT	0.125858	1	0.190023	-0.721503	-1.33154	8	SLC25A31, SLC25A41
GOBP_ADRENAL_GLAND_DEVELOPMENT	0.616415	1	0.0598603	0.436864	0.914979	21	APOA1, NR0B1, MDK, WNT11, WT1
GOBP_ADRENERGIC_RECEPTOR_SIGNALING_PATHWAY	0.466227	1	0.0727141	0.448151	0.989143	28	ADRA1D, GPR101, ADRA1B, ADRB3, RGS2, CHGA, PLN, ADRA1A
GOBP_ADULT_BEHAVIOR	0.966353	1	0.028645	0.273033	0.751959	112	GLRA1, BRS3, AGRP, PPP1R1B, DBH, SEZ6, SLITRK5, OPRM1, ASIP, GBX1, KLHL1, CHRNA3, GHSR, PCDH17, GDNF, PREX2, CXCL12, SLC7A11, SHANK3, NLGN4X, NR4A2, CEND1
GOBP_ADULT_FEEDING_BEHAVIOR	0.486726	1	0.0741759	0.59709	1.02264	8	BRS3, AGRP, ASIP, GHSR
GOBP_ADULT_HEART_DEVELOPMENT	0.536207	1	0.0679923	0.515063	0.955135	12	BMP10, ADRA1A
GOBP_ADULT_LOCOMOTORY_BEHAVIOR	0.792899	1	0.0755015	-0.304297	-0.852705	60	OPRD1, OTOG, GLRB, DRD2, ATP1A2, EN1, DMBX1, SLITRK6, DMRT3, DRD1, EFNB3, FXN, FGF12, TMOD1, HOXD9, SPTBN4, KALRN, INPP5F, NTSR1, APP, HOXD10, CLCN3
GOBP_AEROBIC_RESPIRATION	0.998559	1	0.0304181	0.223513	0.585867	80	COX6A2, MDH1B
GOBP_AGGREPHAGY	0.268692	1	0.126876	-0.636281	-1.18319	9	MAP1LC3C, HSPB8
GOBP_AGGRESOME_ASSEMBLY	0.797802	1	0.0605093	-0.448175	-0.737813	5	BAG3, TRIM37, UBD
GOBP_AGGRESSIVE_BEHAVIOR	0.685455	1	0.0587186	0.51526	0.846799	6	OXT, AVPR1A, NR2E1
GOBP_AGING	0.83701	1	0.0311335	0.296197	0.87726	283	KRTAP4-5, KRTAP4-9, PDX1, IGFBP1, GHRHR, KRTAP4-3, KRTAP4-8, KRT25, WNT16, POLB, DDC, WNT1, FOS, APOD, KCNE2, SOD2, MAGEA2, TIMP2, ARG1, LRRK2, TACR3, MAGEA2B, ADRA1A, CLDN1, RETN, TGFBR2, ICAM1, SPI1, PTH1R, SERPINE1, LITAF, SREBF1, UCP3, B2M, CDK6, VASH1, EDNRB, VCAM1, FOXM1, DCN, RAD54B, EEF1E1, GLRX2, MBD3, COMP, TIMP1
GOBP_ALANINE_CATABOLIC_PROCESS	0.0031497	1	0.431708	0.944437	1.50247	5	AGXT2, DAO, AGXT
GOBP_ALANINE_TRANSPORT	0.244068	1	0.111463	0.624289	1.20176	14	SLC36A2, SLC7A10, SLC36A4, SLC6A17, SLC36A3
GOBP_ALCOHOL_BIOSYNTHETIC_PROCESS	0.501374	1	0.0602484	0.349004	0.977613	145	HMGCS2, NPC1L1, APOA1, LHCGR, APOB, APOA5, DBH, IDI2, IP6K3, CYP11B1, PTH
GOBP_ALCOHOL_CATABOLIC_PROCESS	0.93586	1	0.0664364	-0.279669	-0.752473	50	MIOX, SULT1E1, AKR1D1, MT3, CYP39A1, SULT1A2, ALDH3B1, CYP46A1
GOBP_ALCOHOL_METABOLIC_PROCESS	0.41736	1	0.0621124	0.33979	1.0212	349	TTR, GK2, HMGCS2, MOGAT3, NR0B2, NPC1L1, AWAT2, APOA1, LHCGR, MOGAT2, APOB, CYP1A2, MOGAT1, RDH8, ADH4, APOA5, APOF, DBH, IDI2, IP6K3, GPD1, ADH6, CYP11B1, PTH, SULT1B1, ANGPTL3, AKR1C2, PLCZ1, AKR1C1, CETP, CES1, MTMR7, ADH1A, SULT1C4, GNB3, COQ3, SLC34A1, INPP5E, ALDH1B1, DHRS9, GK, PLCB2, GFI1, PTH1R, SREBF1, ALDH3B2, LRP5, SULT1A3, SRD5A3, FDXR, ADH1B, DHRS3
GOBP_ALDEHYDE_BIOSYNTHETIC_PROCESS	0.944175	1	0.0572461	-0.286298	-0.587359	14	BMP2, CACNA1H
GOBP_ALDEHYDE_CATABOLIC_PROCESS	0.146552	1	0.15017	0.704648	1.3067	12	AGXT2, AGXT, ADH4
GOBP_ALDITOL_BIOSYNTHETIC_PROCESS	0.15625	1	0.166934	-0.737224	-1.29922	7	LEP, PCK1, PCK2, PDXP, AKR1B1, PGP
GOBP_ALDITOL_CATABOLIC_PROCESS	0.278182	1	0.107554	0.735868	1.20935	6	GK2, GK
GOBP_ALDITOL_METABOLIC_PROCESS	0.0918367	1	0.191892	0.631456	1.33105	22	GK2, MOGAT3, MOGAT2, MOGAT1, ANGPTL3, COQ3, GK
GOBP_ALDITOL_PHOSPHATE_METABOLIC_PROCESS	0.379613	1	0.0870516	0.617299	1.10417	10	GK2, GPD1, GK
GOBP_ALDOSTERONE_METABOLIC_PROCESS	0.913551	1	0.057006	-0.339719	-0.63172	9	BMP2, CACNA1H
GOBP_ALKALOID_METABOLIC_PROCESS	0.700361	1	0.0573667	0.500828	0.836139	7	CYP1A2, DDC, BCHE
GOBP_ALKANESULFONATE_METABOLIC_PROCESS	0.5	1	0.0738053	0.605285	1.01053	7	CDO1, BAAT, STAT5A, CSAD, STAT5B
GOBP_ALPHA_AMINO_ACID_BIOSYNTHETIC_PROCESS	0.012688	1	0.38073	0.587345	1.47852	62	AGXT2, CLN3, AGXT, GOT1L1, OTC, CTH, PAH, NOXRED1, CPS1
GOBP_ALPHA_AMINO_ACID_CATABOLIC_PROCESS	0.151079	1	0.133555	0.455689	1.20375	83	PRODH2, AGXT2, DAO, AGXT, HGD, TAT, OTC, PAH, CDO1, ACMSD, TDO2, ARG1, HYKK, PRODH
GOBP_ALPHA_AMINO_ACID_METABOLIC_PROCESS	0.154762	1	0.12564	0.406228	1.1584	174	PRODH2, AGXT2, DAO, HNF4A, CLN3, AGXT, IYD, HGD, GOT1L1, TAT, GLYAT, OTC, CTH, PAH, CDO1, NOXRED1, TYR, ACMSD, BAAT, GLYATL1, CPS1, TDO2, ARG1, HYKK, PRODH, SLC7A11
GOBP_ALPHA_BETA_T_CELL_ACTIVATION	0.501887	1	0.116739	-0.310515	-0.973258	143	INS, NLRP3, IL21, ZFPM1, PSMB11, NKX2-3, IL27, IL12B, CRTAM, GATA3, ANXA1, XCL1, LEF1, MAPK8IP1, TNFSF4, CCR2
GOBP_ALPHA_BETA_T_CELL_DIFFERENTIATION	0.529412	1	0.107554	-0.317099	-0.965197	104	NLRP3, IL21, ZFPM1, PSMB11, NKX2-3, IL27, IL12B, GATA3, ANXA1, LEF1, TNFSF4, RORC
GOBP_ALPHA_BETA_T_CELL_PROLIFERATION	0.860892	1	0.0653834	-0.304406	-0.770643	36	IL12B, XCL1, MAPK8IP1, TNFSF4, CCR2, EBI3, LGALS7B
GOBP_ALPHA_LINOLENIC_ACID_METABOLIC_PROCESS	0.830097	1	0.0633597	-0.371889	-0.754236	13	ELOVL3
GOBP_ALTERNATIVE_MRNA_SPLICING_VIA_SPLICEOSOME	0.0193975	1	0.352488	0.557521	1.43723	70	MYOD1, CELF6, KHDRBS2, CELF3, CELF4, RBFOX3, NOVA1, SRRM4, RBM24, CELF2, SLU7
GOBP_AMACRINE_CELL_DIFFERENTIATION	0.598214	1	0.0755015	-0.523951	-0.923363	7	NEUROD4, FOXN4
GOBP_AMEBOIDAL_TYPE_CELL_MIGRATION	1	1	0.0192297	0.221273	0.669847	386	BMP10, CLN3, VIL1, APOA1, ANGPT4, SEMA4G, P2RY12, FGF8, FOLR1, FGF10, NODAL, ISL1, SPARC, GPC3, DDR2, HTR2B, ITGB3, HRG, GLIPR2, FGF7, TNFSF12, WNT11, GDNF, ADTRP, INSL3, NANOS1, TNF, TGFBR2, WNT7A, SEMA6A, KANK2, PAK3, ETS1, TDGF1, CDH13, LRP5, GPI, SHH, DLL4, VASH1, EDNRB, ARHGDIB, KDR, DMTN, RHOJ, ANXA6, DCN, TEK, TIMP1, FAT2, FSTL1, ERBB4, EGF, MMP9, NOTCH1, HBEGF, MEOX2, NR4A1, HYAL1, GATA2,…
GOBP_AMELOGENESIS	0.730864	1	0.0704501	-0.366869	-0.824088	21	MMP20, KLK4, ENAM, TBX1, CSF3R, SLC24A4
GOBP_AMIDE_BIOSYNTHETIC_PROCESS	1	1	0.0137184	0.161579	0.504112	738	ZCCHC13, GAL3ST1, ST8SIA3, PIWIL3, NANOS2, DDX25, BOLL, PM20D1, OTC, LIN28A, CELF4, B3GALT2, IL6, RPS4Y1, TRIM71, IGF2BP2, RGS2, ACSL1, AANAT, B3GALT1, ZFP36, CPS1, PIWIL1, ARG1, BDH2, INPP5E, MKNK2, NANOS1, TNF, CCL5, RBM24, ACSBG1, SLC7A11
GOBP_AMINE_BIOSYNTHETIC_PROCESS	0.46549	1	0.0714786	0.439435	1.00241	35	PNMT, DAO, DBH, DDC, PAH, AANAT, TPH1, SAT1, NR4A2
GOBP_AMINE_CATABOLIC_PROCESS	0.713178	1	0.0739901	-0.354367	-0.844682	29	HNMT, CHDH, SLC6A3, KMO, HAAO, AADAT, IDO2
GOBP_AMINE_METABOLIC_PROCESS	0.339768	1	0.147331	-0.323035	-1.02678	155	NR1H4, INS, SNCB, PSMA8, DRD3, PSMB11, ASMT, TPH2, HNMT, CHDH, TH, DRD2, SULT1A2, PNKD, GATA3, SLC6A3, SIRT4, AGMAT, CYP1A1, KMO, ABCC2, HAAO, AADAT, PSMA6, HAND2, DRD1, IDO2
GOBP_AMINE_TRANSPORT	0.384365	1	0.125033	-0.349225	-1.02791	83	CCK, FFAR3, AQP9, DRD3, KCNA2, SYT9, LEP, TH, DRD2, SYT3, HTR1B, GRM7, ATP1A2, ADRA2A, KMO, RGS4, OXTR, DRD1, SYT17, ITGB1, SLC43A1, ACE2, HTR2A, SLC22A16, CHRNA4, SNCA
GOBP_AMINOACYL_TRNA_METABOLISM_INVOLVED_IN_TRANSLATIONAL_FIDELITY	0.675057	1	0.0706196	-0.465384	-0.85887	8	AARSD1, IARS2, DTD2
GOBP_AMINOGLYCAN_BIOSYNTHETIC_PROCESS	0.790476	1	0.0387962	0.310542	0.852004	110	KERA, B3GALT2, DSEL, GPC3, FMOD, B3GALT1, OMD, B3GNT6, CHST9, OGN, ACAN, NDST3, GPC6, B3GALT5, BGN, B3GNT8, BCAN, DCN, SDC2, CHST7, GPC2, CSGALNACT1, EGF, XYLT1, ST3GAL6, CSGALNACT2, HYAL1, PDGFRB, CHST1, PRELP
GOBP_AMINOGLYCAN_CATABOLIC_PROCESS	0.695335	1	0.04783	0.345601	0.879767	65	SPAM1, KERA, LYG2, GPC3, FMOD, OMD, OGN, ACAN, GPC6, CHI3L2, BGN, PGLYRP4, GNS, BCAN, DCN, SDC2, GPC2, FUCA1, PGLYRP1
GOBP_AMINOGLYCAN_METABOLIC_PROCESS	0.5	1	0.0585938	0.341736	0.974091	165	SPAM1, KERA, GAL3ST3, ITIH2, ITIH4, ITIH1, B3GAT2, LYG2, B3GALT2, DSEL, GPC3, FMOD, B3GALT1, OMD, B3GNT6, CHST9, OGN, ACAN, NDST3, GPC6, B3GALT5, CHI3L2, BGN, PGLYRP4, B3GNT8, GNS, BCAN, DCN, SDC2, CHST7, GPC2, FUCA1, CSGALNACT1, PGLYRP1, EGF, XYLT1, ST3GAL6, CSGALNACT2, HYAL1
GOBP_AMINOGLYCOSIDE_ANTIBIOTIC_METABOLIC_PROCESS	0.420035	1	0.0815265	0.602996	1.07859	10	AKR1C2, AKR1C1, SLC34A1, AKR1C3, AKR1B10
GOBP_AMINOPHOSPHOLIPID_TRANSLOCATION	0.433036	1	0.0931455	-0.595966	-1.05028	7	ATP11A
GOBP_AMINOPHOSPHOLIPID_TRANSPORT	0.740654	1	0.0670513	-0.427021	-0.794062	9	ATP11A
GOBP_AMINO_ACID_ACTIVATION	0.366925	1	0.112379	-0.446803	-1.06502	29	CARS2, PPA1, QRSL1, AARSD1, PPA2, FARSB, NARS2, IARS2
GOBP_AMINO_ACID_BETAINE_BIOSYNTHETIC_PROCESS	0.464286	1	0.0891647	-0.578487	-1.01947	7	CHDH, ALDH9A1, ALDH7A1, ACADM
GOBP_AMINO_ACID_BETAINE_METABOLIC_PROCESS	0.427536	1	0.09855	-0.475938	-1.02287	17	ACADL, CHDH, CROT, CPT1A
GOBP_AMINO_ACID_BETAINE_TRANSPORT	0.231047	1	0.119348	0.73491	1.22694	7	SLC6A20, PDZK1, SLC22A4
GOBP_AMINO_ACID_HOMEOSTASIS	0.919561	1	0.0454059	0.340482	0.541658	5	SLC7A11, GLS, KCTD7
GOBP_AMINO_ACID_IMPORT	0.275229	1	0.0975449	0.464385	1.11696	46	SLC1A6, SLC6A20, RGS2, SLC6A13, TSPO2, SLC36A4, SLC7A11, SLC22A2, SLC43A2, SLC6A5, SLC22A4
GOBP_AMINO_ACID_NEUROTRANSMITTER_REUPTAKE	0.483516	1	0.0860347	-0.635805	-1.0467	5	ATP1A2, ITGB1
GOBP_AMINO_ACID_SALVAGE	0.321429	1	0.111463	-0.654522	-1.15347	7	BHMT2, MTAP
GOBP_AMINO_ACID_TRANSMEMBRANE_TRANSPORT	0.752187	1	0.0442407	0.327535	0.866847	86	SLC1A6, SLC36A2, SLC6A20, SLC6A19, SLC7A10, SLC1A7, SLC25A18, RGS2, SLC6A13, TSPO2, SLC36A4, LRRC8E, SLC7A11, SLC22A2, SLC43A2, SLC6A5, SLC36A3, SLC22A4, SLC7A9
GOBP_AMINO_ACID_TRANSPORT	0.827493	1	0.0362255	0.302992	0.8509	140	CLN3, SLC1A6, SLC36A2, SLC6A20, TRH, SLC6A19, SLC7A10, SLC1A7, SLC25A18, RGS2, SLC6A13, TSPO2, PPFIA2, SLC36A4, HRH3, SLC6A17, ARG1, SLC25A47, LRRC8E, SLC7A11, AVPR1A, SLC22A2, SLC43A2, SLC6A5, RIMS1, SLC36A3, SLC22A4, TRPC4, SLC7A9
GOBP_AMINO_SUGAR_BIOSYNTHETIC_PROCESS	0.992718	1	0.0549074	-0.196859	-0.399255	13	GFPT2, GFPT1, NANP, GNPNAT1, GNE, PGM3, UAP1, NAGK, GNPDA2, AMDHD2, RENBP, GNPDA1, UAP1L1
GOBP_AMINO_SUGAR_CATABOLIC_PROCESS	0.951724	1	0.0411544	0.314514	0.583236	12	CHI3L2, GNPDA1, RENBP, AMDHD2, MGAT1
GOBP_AMINO_SUGAR_METABOLIC_PROCESS	0.933962	1	0.0377705	0.301745	0.705018	38	B4GALNT2, CHI3L2, CHST4, FN3K, MDP1, CHST7, CSGALNACT1, UAP1L1, GNPDA1, ST6GAL1, CHST1
GOBP_AMMONIUM_ION_METABOLIC_PROCESS	0.923261	1	0.0577309	-0.293253	-0.679355	24	TPH2, HNMT, CHDH
GOBP_AMMONIUM_TRANSPORT	0.240418	1	0.114267	0.700823	1.23196	9	AQP1, RHD, RHBG, RHCE, RHCG
GOBP_AMPA_GLUTAMATE_RECEPTOR_CLUSTERING	0.857143	1	0.0464155	0.392652	0.690233	9	SHISA6, NLGN1, SLC7A11, SHANK3, APOE
GOBP_AMP_BIOSYNTHETIC_PROCESS	0.325275	1	0.109684	-0.70096	-1.15396	5	NUDT2, PRPS2, ADSL
GOBP_AMP_METABOLIC_PROCESS	0.979661	1	0.0390355	0.269195	0.518204	14	AMPD1, AK9, AK1, NT5E
GOBP_AMYLOID_BETA_CLEARANCE	0.994723	1	0.0587186	-0.238573	-0.599025	35	C3, LRP4, LRP2, MME, CLU, IDE, IFNG, RAB11A, CD36, MYOCD, HMGCR
GOBP_AMYLOID_BETA_CLEARANCE_BY_CELLULAR_CATABOLIC_PROCESS	0.602679	1	0.0751182	-0.520273	-0.916882	7	LRP4, MME, IDE, CD36
GOBP_AMYLOID_BETA_CLEARANCE_BY_TRANSCYTOSIS	0.870536	1	0.0571259	-0.377442	-0.66517	7	RAB11A, CLTC, RAB5A, LRP1, LRPAP1, RAB11B
GOBP_AMYLOID_BETA_METABOLIC_PROCESS	0.984639	1	0.0341946	0.263063	0.640498	52	ACE, LRRTM3, NAT8, TNF, SORL1, ABCA7, HAP1, RTN1, EFNA1, APOE, ABCG1, EPHA4, RELA
GOBP_AMYLOID_FIBRIL_FORMATION	0.635897	1	0.0593488	0.423202	0.894597	24	IAPP, MDM2, B2M
GOBP_AMYLOID_PRECURSOR_PROTEIN_BIOSYNTHETIC_PROCESS	0.958738	1	0.05653	-0.273312	-0.560718	14	ITM2A, ITM2B, ABCA2, NECAB3
GOBP_AMYLOID_PRECURSOR_PROTEIN_CATABOLIC_PROCESS	0.557604	1	0.0605093	0.388343	0.945526	52	CLN3, LRRTM3, TNF, LYN, SORL1, ADAM19, ABCA7, HAP1, RTN1, EFNA1, APOE, ABCG1, EPHA4, RELA
GOBP_AMYLOID_PRECURSOR_PROTEIN_METABOLIC_PROCESS	0.909753	1	0.0353911	0.296612	0.760705	69	CLN3, NECAB1, LRRTM3, TNF, LYN, SORL1, ADAM19, ABCA7, KLK6, NECAB2, HAP1, RTN1, EFNA1, SOAT1, APOE, ABCG1, EPHA4, RELA
GOBP_ANAPHASE_PROMOTING_COMPLEX_DEPENDENT_CATABOLIC_PROCESS	0.298701	1	0.143759	-0.362832	-1.06488	81	PSMA8, CDC20B, CDC16, PSMB11
GOBP_ANATOMICAL_STRUCTURE_ARRANGEMENT	0.377778	1	0.107554	-0.515475	-1.06905	15	SEMA3A, KIF14, PLXNA3, HSPA5, BMPR1A, PLXNA4, DAB1, DLL1
GOBP_ANATOMICAL_STRUCTURE_FORMATION_INVOLVED_IN_MORPHOGENESIS	0.837161	1	0.0227269	0.289841	0.913617	999	BMP10, MYF6, MYOD1, SLC44A4, PCDH8, PROM1, TRIM15, AGTR1, NPPB, ZPBP2, MYOG, MMP8, ANGPT4, HOXB13, AQP1, DSPP, DMP1, RIPPLY1, GATA6, CDX2, RS1, ERVFRD-1, ANGPTL7, ACTN2, CAV3, LMOD2, AMELX, TNMD, CDX1, IRX1, DKK4, MEGF11, TXNDC8, WNT16, FGF8, ERVW-1, ANGPTL1, RBM46, FOLR1, NOX1, CSRP3, OTX2, IL6, DUSP2, SPINK2, FGF10, NODAL, ISL1, FABP9, WNT1, ANGPTL3, WNT2, TRIM71, COL11A1, ADAM12, APOD, WNT6, C…
GOBP_ANATOMICAL_STRUCTURE_HOMEOSTASIS	0.419169	1	0.0605093	0.334162	1.01931	423	TFF2, MUC13, NEUROD1, PIGR, PROM1, MUC6, USH1C, ABCA4, TFF1, LCN1, CLRN1, RHO, IAPP, NXNL1, CAV3, TULP1, ALB, CLDN3, PIP, CLDN18, IL6, ESRRB, PTH, CCT2, MAK, PCDH15, SLC28A2, SGCZ, KLHL10, ZG16B, BBS12, ITGB3, ADAM8, LDB2, WNK3, CACNB2, CA2, NANOS1, SNX10, CLDN1, P2RY4, GATA1, PTH1R, FSHB, SFTPD, COL2A1, NEK2, SPATA7, TNFAIP3, POLE2, IHH, KRT1, B2M, LTF, RAD51, DMD, CDH3, YAP1, P2RX7, MUC2, USH2A…
GOBP_ANATOMICAL_STRUCTURE_MATURATION	0.754183	1	0.0383996	0.306195	0.887111	201	VSX1, FEV, CATSPER4, GHRHR, SEMG1, HOXB13, EFCAB9, ACTL6B, ROPN1, SPINK1, PAEP, SLC26A3, PTH, WNT1, PHOSPHO1, EPHA8, C1QL1, LRRK2, RBPJ, EPB42, SNX10, NKX6-1, SRRM4, SPINK5, MMP2, PTH1R, CATSPER3, IHH, NR4A2, CEND1, LTF, WNT10B, CX3CR1, CDH3, EDNRB, ROPN1B, PLXNB1
GOBP_ANATOMICAL_STRUCTURE_REGRESSION	0.20398	1	0.153159	-0.587822	-1.23267	16	OPN4, AMH, TH, DRD2, SLC6A3, LEF1
GOBP_ANDROGEN_BIOSYNTHETIC_PROCESS	0.906854	1	0.0442407	0.365684	0.654103	10	HSD3B2, HSD3B1, SRD5A1, SRD5A3
GOBP_ANDROGEN_CATABOLIC_PROCESS	0.809872	1	0.0512184	0.441452	0.702289	5	CYP19A1, SRD5A1
GOBP_ANDROGEN_METABOLIC_PROCESS	0.915447	1	0.0402478	0.312358	0.6934	29	HSD3B2, CYP19A1, UGT2B7, HSD3B1, DHRS9, SHH, SRD5A1, SRD5A3
GOBP_ANDROGEN_RECEPTOR_SIGNALING_PATHWAY	0.128931	1	0.153159	0.53951	1.26055	38	SCGB2A1, CST11, NODAL, TCF21, PMEPA1, SFRP1, DAB2, SMARCA4, KDM3A
GOBP_ANGIOGENESIS_INVOLVED_IN_WOUND_HEALING	0.3125	1	0.0959207	0.516127	1.10906	25	ALOX5, ITGB3, TNF, SERPINE1, ETS1, TNFAIP3, KDR, GPR4, XBP1, CD34, CXCR4, GATA2
GOBP_ANGIOTENSIN_ACTIVATED_SIGNALING_PATHWAY	0.595113	1	0.0635008	0.502418	0.916813	11	AGTR1, ACTN2, CA2
GOBP_ANIMAL_ORGAN_FORMATION	0.433735	1	0.0718276	0.405351	1.01143	60	GATA6, FGF8, FOLR1, FGF10, ISL1, WNT2, WNT11, GDNF, RBPJ, TGFBR2, SULF1, WT1, SHH, WNT3A, WNT2B, NKX3-2, NOTCH1, PAX2, TBX5, NTF4, SMARCD3, DKK1
GOBP_ANIMAL_ORGAN_MATURATION	0.864407	1	0.0613026	-0.320372	-0.733821	23	LEP, BMP2, GATA3, RYR1
GOBP_ANIMAL_ORGAN_MORPHOGENESIS	0.6907	1	0.0327242	0.302527	0.953283	979	BMP10, FGL1, SIX6, PAX4, HNF1B, MYF6, OTOR, NEUROD1, POU3F4, PDX1, LEFTY1, TBX22, SLC44A4, VSX1, PROM1, USH1C, PAX3, GRXCR2, FGF20, OLFM3, FGF23, FGF19, CLRN1, HOXB13, AQP1, TNNC1, LHX9, DSPP, DMP1, COL9A1, PKHD1, UNCX, PDE6C, GATA6, CDX2, HPN, POU4F3, RS1, CAV3, AMELX, TULP1, CDX1, IRX1, CCDC39, MEGF11, AQP5, WNT16, FGF8, FOLR1, HCN1, SMTNL1, POLB, IL6, CHRNA9, FGF10, PSMA1, NODAL, ISL1, EMX2, W…
GOBP_ANIMAL_ORGAN_REGENERATION	0.176211	1	0.123842	0.461623	1.19182	73	PDX1, NR0B2, APOA1, IL6, WNT1, CPB2, BAAT, C5AR1, NR4A3, CXCL12, LCP1, UGT1A1, CLDN1, TGFBR2
GOBP_ANION_HOMEOSTASIS	0.295752	1	0.0972151	0.489853	1.11169	33	FGF23, OTC, PTH, FGFR4, SLC12A1, CPS1, GCM2, SLC34A1, SLC7A11, ENPP1
GOBP_ANION_TRANSMEMBRANE_TRANSPORT	0.840336	1	0.137251	-0.268874	-0.938392	511	SLC7A13, SLC25A31, INS, SLC2A7, CLCA1, ITLN1, ADIPOQ, SLC7A14, ADAMTS8, IL1B, AQP9, SLC2A3, SLC22A24, GABRA5, SLC28A1, SLC4A9, BSND, SLC17A8, GABRG2, PPBP, SLC5A5, LEP, SLC4A1, ANO4, SLC9A4, GLRB, AZGP1, GABRD, SLC4A10, GABRA4, SLC14A1, AQP10, SLC2A14, SLC26A4, ABCC11, ABCB1, CLIC6, TOMM20L, ABCC3, SLC25A41, KLF15, ATP1A2, SLC2A10, SLC1A4, SLC38A8, IRS2, SLC15A2, SLC13A5, C3, SLC17A7, CLCNKA, RGS…
GOBP_ANOIKIS	0.989744	1	0.0576091	-0.240856	-0.598598	33	TFDP1, ITGB1, SNAI2, TLE1, PDK4
GOBP_ANTERIOR_COMMISSURE_MORPHOGENESIS	0.566372	1	0.077884	-0.546686	-0.938733	6	DRAXIN, PLXNA4, TSKU, NFIB, FBXO45
GOBP_ANTERIOR_HEAD_DEVELOPMENT	0.307692	1	0.113313	-0.710036	-1.16891	5	LHX1, SOX9
GOBP_ANTERIOR_POSTERIOR_AXIS_SPECIFICATION	0.858877	1	0.0400032	0.321917	0.768148	44	RIPPLY1, CDX2, CDX1, OTX2, NODAL, GPC3, WT1, TDGF1, SHH
GOBP_ANTERIOR_POSTERIOR_AXON_GUIDANCE	0.799107	1	0.0611693	-0.4288	-0.755679	7	LHX1, DCC
GOBP_ANTERIOR_POSTERIOR_PATTERN_SPECIFICATION	0.978632	1	0.0838361	-0.254019	-0.821439	192	CER1, LHX1, HELT, NEUROG1, ALX4, FEZF1, GBX2, BMP2, CRB2, FOXF1, HOXB6, CYP26C1, HOXC4, FOXB1, LFNG, EN1, FOXC2, FZD5, MSX1, SOX17, HOXC13, LEF1, HOXB9, SFRP2, TBX1, RIPPLY2, TDRD5, HOXB5, NOG, MESP1, WNT5A, HOXA6, SIX2, HOXA11, HOXB3, TBX18
GOBP_ANTEROGRADE_AXONAL_PROTEIN_TRANSPORT	0.675234	1	0.0716527	-0.464856	-0.864417	9	KIF5A, KIF5C
GOBP_ANTEROGRADE_AXONAL_TRANSPORT	0.848837	1	0.0711327	-0.30676	-0.806471	45	MGARP, CALY, TRIM46, AGBL4, KIF5A, KIF5C, KIF4A, CNIH2
GOBP_ANTEROGRADE_AXONAL_TRANSPORT_OF_MITOCHONDRION	0.769231	1	0.062249	-0.465119	-0.765708	5	AGBL4
GOBP_ANTEROGRADE_DENDRITIC_TRANSPORT	0.325275	1	0.109684	-0.698486	-1.14989	5	KIF5A, KIF5C, KIF17
GOBP_ANTEROGRADE_NEURONAL_DENSE_CORE_VESICLE_TRANSPORT	0.716364	1	0.0566484	0.49873	0.819633	6	KIF1A, MAP2
GOBP_ANTIBACTERIAL_HUMORAL_RESPONSE	0.195925	1	0.120985	0.503562	1.17854	40	WFDC13, WFDC10B, FGA, DMBT1, SEMG1, DEFA4, DEFA3, PGC, DEFA1, DEFA1B, RNASE3, SPINK5, SFTPD, WFDC2, ELANE, LTF
GOBP_ANTIBACTERIAL_PEPTIDE_PRODUCTION	0.28	1	0.10714	0.733374	1.20526	6	PGC, SPINK5, ELANE, NOD2
GOBP_ANTIFUNGAL_HUMORAL_RESPONSE	0.747715	1	0.0549074	0.503884	0.801609	5	DEFA4, LTF, IL36RN
GOBP_ANTIFUNGAL_INNATE_IMMUNE_RESPONSE	0.0853659	1	0.21925	-0.863607	-1.36788	4	RNASE8, RARRES2, PLA2G5
GOBP_ANTIGEN_PROCESSING_AND_PRESENTATION	1	1	0.0897105	-0.19512	-0.637151	228	SH3GL2, CD1B, CAPZA3, PSMA8, PSMB11, AZGP1, CLEC4M
GOBP_ANTIGEN_PROCESSING_AND_PRESENTATION_ENDOGENOUS_LIPID_ANTIGEN_VIA_MHC_CLASS_IB	0.61978	1	0.0728939	-0.551289	-0.907566	5	CD1B
GOBP_ANTIGEN_PROCESSING_AND_PRESENTATION_OF_ENDOGENOUS_ANTIGEN	0.768293	1	0.0673624	-0.340328	-0.797167	25	CD1B, AZGP1
GOBP_ANTIGEN_PROCESSING_AND_PRESENTATION_OF_ENDOGENOUS_PEPTIDE_ANTIGEN	0.95302	1	0.0398407	0.296774	0.602726	18	TAP2, B2M, TAP1, HLA-C, HLA-F, ABCB9
GOBP_ANTIGEN_PROCESSING_AND_PRESENTATION_OF_ENDOGENOUS_PEPTIDE_ANTIGEN_VIA_MHC_CLASS_I_VIA_ER_PATHWAY	0.379464	1	0.100991	-0.628249	-1.10717	7	AZGP1, HLA-G
GOBP_ANTIGEN_PROCESSING_AND_PRESENTATION_OF_EXOGENOUS_PEPTIDE_ANTIGEN_VIA_MHC_CLASS_I	1	1	0.0312771	0.186355	0.484972	78	TAP2, PSMA1, CLEC4A, CD207, B2M, CYBB, FCGR1B, NCF1, NCF4, NCF2, PSMA2
GOBP_ANTIGEN_PROCESSING_AND_PRESENTATION_OF_EXOGENOUS_PEPTIDE_ANTIGEN_VIA_MHC_CLASS_I_TAP_INDEPENDENT	0.962832	1	0.0418239	0.289763	0.49628	8	B2M, HLA-C, HLA-F, HLA-E, HLA-B
GOBP_ANTIGEN_PROCESSING_AND_PRESENTATION_OF_LIPID_ANTIGEN_VIA_MHC_CLASS_IB	0.546875	1	0.0802023	-0.540009	-0.951662	7	CD1B
GOBP_ANTIGEN_PROCESSING_AND_PRESENTATION_OF_PEPTIDE_ANTIGEN	1	1	0.0810802	-0.190248	-0.615671	188	SH3GL2, CAPZA3, PSMA8, PSMB11, AZGP1, CLEC4M
GOBP_ANTIGEN_PROCESSING_AND_PRESENTATION_OF_PEPTIDE_ANTIGEN_VIA_MHC_CLASS_I	1	1	0.0294228	0.206476	0.553609	97	ACE, TAP2, PSMA1, CLEC4A, CD207, B2M, CYBB, FCGR1B, NCF1, NCF4, NCF2, PSMA2
GOBP_ANTIGEN_PROCESSING_AND_PRESENTATION_OF_PEPTIDE_ANTIGEN_VIA_MHC_CLASS_IB	0.845455	1	0.0489954	0.417743	0.686535	6	TAP2, B2M
GOBP_ANTIGEN_PROCESSING_AND_PRESENTATION_OF_PEPTIDE_OR_POLYSACCHARIDE_ANTIGEN_VIA_MHC_CLASS_II	0.99308	1	0.0720033	-0.235013	-0.713852	100	SH3GL2, CAPZA3, KIF5A, AP1S2, CENPE, DYNC1I1, HLA-DQB2, KIF4A, HLA-DOB, HLA-DOA, KIF2A, KIF2B, HLA-DRB5, CAPZA1, CTSL, DYNLL1, KIF3A, HLA-DQA2
GOBP_ANTIGEN_PROCESSING_AND_PRESENTATION_VIA_MHC_CLASS_IB	0.771845	1	0.0668966	-0.389674	-0.790306	13	CD1B, AZGP1
GOBP_ANTIGEN_RECEPTOR_MEDIATED_SIGNALING_PATHWAY	1	1	0.0916795	-0.231425	-0.758106	234	BTNL2, PDE4B, PSMA8, GCSAML, PSMB11, BMX, PIK3R2, BLK, GATA3, CARD11, HHLA2, BTNL8, BTNL9, PSMA6, PVRIG, TXK, TRAT1, MS4A1, CD19, CTLA4, PSMA3, HLA-DQB2, NCK1, PIK3CB, THEMIS, FOXP3
GOBP_ANTIMICROBIAL_HUMORAL_IMMUNE_RESPONSE_MEDIATED_BY_ANTIMICROBIAL_PEPTIDE	0.0661875	1	0.287805	-0.490443	-1.36027	57	DEFA5, IL17F, REG3A, DEFB126, PF4V1, PPBP, IL17A, CAMP, CXCL2, PF4, MUC7
GOBP_ANTIMICROBIAL_HUMORAL_RESPONSE	0.0628724	1	0.287805	-0.414964	-1.27107	108	DEFA5, BPIFB1, IL17F, HTN1, REG3A, WFDC10A, ITLN1, BPIFB2, DEFB126, HTN3, LYZ, PLA2G2A, PF4V1, SEMG2, PGLYRP2, PPBP, IL17A, CTSG, RARRES2, CAMP, CXCL2, PF4, MUC7
GOBP_ANTIMICROBIAL_PEPTIDE_PRODUCTION	0.478261	1	0.0888945	-0.554181	-1.02274	8	IL17F, IL17A
GOBP_ANTIVIRAL_INNATE_IMMUNE_RESPONSE	0.99297	1	0.0400846	0.242855	0.434398	10	CLPB, NLRP1, PHB2, ZDHHC11
GOBP_ANTRAL_OVARIAN_FOLLICLE_GROWTH	0.691964	1	0.0681513	-0.479205	-0.844507	7	PTX3, EREG, ZP3
GOBP_AORTA_DEVELOPMENT	0.738372	1	0.0782955	-0.323397	-0.874292	51	TFAP2B, LEP, TBX2, NGFR, TBX1, LRP2, ROBO2, SMAD6, LOX, TGFB2, SIX1
GOBP_AORTA_MORPHOGENESIS	0.985366	1	0.036839	0.269716	0.59874	29	FGF8, RBPJ, MYLK, ENG, DLL4, HEY1, NOTCH1, PDGFRB
GOBP_AORTA_SMOOTH_MUSCLE_TISSUE_MORPHOGENESIS	0.561776	1	0.0713053	0.68295	1.00468	3	MYLK, EFEMP2, PROX1
GOBP_AORTIC_VALVE_MORPHOGENESIS	0.715789	1	0.0747385	-0.34705	-0.84412	31	NKX2-5, GATA3, ELN, SOX9, GATA5, ROBO2, TWIST1, SMAD6, SNAI2, RB1, EMILIN1, NOS3
GOBP_APICAL_JUNCTION_ASSEMBLY	0.590044	1	0.0555947	0.357785	0.931726	79	CLDN2, CLDN3, CLDN18, CLDN19, CLDN20, WNT11, SNAI1, CLDN17, TNF, CLDN1, CLDN6
GOBP_APICAL_PROTEIN_LOCALIZATION	0.701843	1	0.0537873	0.430634	0.84135	15	HCN1, MAL, JAM3, SHROOM2
GOBP_APOLIPOPROTEIN_A_I_MEDIATED_SIGNALING_PATHWAY	0.294333	1	0.104344	0.754158	1.19976	5	ITGB3, ABCA7, RHOA
GOBP_APOPTOTIC_CELL_CLEARANCE	0.946328	1	0.0643583	-0.275682	-0.740701	48	MEGF10, XKR7, ANXA1, C3, C4A, ALOX15, SCARB1, C4B, GAS6, HMGB1, TYRO3, XKR9
GOBP_APOPTOTIC_CHROMOSOME_CONDENSATION	0.372943	1	0.0902635	0.713783	1.13553	5	ERN2, ACIN1
GOBP_APOPTOTIC_DNA_FRAGMENTATION	0.346939	1	0.0902635	0.516599	1.08894	22	DNASE2B, IL6, CIDEA
GOBP_APOPTOTIC_MITOCHONDRIAL_CHANGES	1	1	0.0753094	-0.231392	-0.708235	109	CCK, TFDP1, ATP2A1, FZD9, TNFSF10, MPV17L, MFF, BNIP3, FXN, HIP1R, OPA1, FAM162A, CLU
GOBP_APOPTOTIC_PROCESS_INVOLVED_IN_BLOOD_VESSEL_MORPHOGENESIS	0.833638	1	0.0498907	0.425617	0.677097	5	SPI1, LRP5, BAX
GOBP_APOPTOTIC_PROCESS_INVOLVED_IN_DEVELOPMENT	0.084399	1	0.248911	-0.544559	-1.34007	32	FGF4, MEGF10, SIX3, XKR7, FOXC2, FZD5, LEF1, HAND2
GOBP_APOPTOTIC_PROCESS_INVOLVED_IN_HEART_MORPHOGENESIS	0.23374	1	0.126876	-0.77861	-1.23325	4	FOXC2, HAND2, TGFB2, FOXC1
GOBP_APOPTOTIC_PROCESS_INVOLVED_IN_MORPHOGENESIS	0.227053	1	0.142057	-0.519854	-1.18208	22	FGF4, FOXC2, FZD5, LEF1, HAND2
GOBP_APOPTOTIC_PROCESS_IN_BONE_MARROW_CELL	0.837255	1	0.052913	0.450735	0.683547	4	PTH, PLK2
GOBP_APOPTOTIC_SIGNALING_PATHWAY	1	1	0.0164369	0.209525	0.645273	540	SST, FGA, PDX1, IFNB1, ZSWIM2, MDM2, DBH, CTH, FGG, NOX1, POLB, MAEL, FGF10, VNN1, PTH, ERN2, SCN2A, BRSK2, SOD2, RNF183, TICAM2, TNFSF12, DYRK2, TMC8, NME5, GDNF, LRRK2, CXCL12, SNAI1, HSPA1A, IL12A, MKNK2, ITGAM, PLAUR, TNF, HRK, PRODH, PTPRC, ICAM1, GATA1, SERPINE1, COL2A1, HSPA1B, CD14, TNFAIP3, CD27, NR4A2, SHH, PELI3, PDCD5, CX3CR1, YAP1, BCL2L11, TP73, HIC1, P2RX7
GOBP_APPENDAGE_DEVELOPMENT	0.242188	1	0.17822	-0.332045	-1.05689	161	FGF4, ALX3, SP8, FBN2, TFAP2B, RSPO2, ALX4, HOXD12, SMOC1, TBX2, EN1, PKDCC, MSX1, HOXC13, LEF1, SALL4, SFRP2, HAND2, SOX9, LRP4, SHOX2, NOG, WNT5A, HOXA13, HOXA11, AFF3, TWIST1, BBS7
GOBP_APPENDAGE_MORPHOGENESIS	0.103507	1	0.287805	-0.386286	-1.19963	130	FGF4, ALX3, SP8, FBN2, TFAP2B, RSPO2, ALX4, HOXD12, TBX2, EN1, PKDCC, MSX1, LEF1, SALL4, SFRP2, HAND2, SOX9, LRP4, SHOX2, NOG, WNT5A, HOXA13, HOXA11, AFF3, TWIST1, WDR19, HOXD9, FZD6, HOXA10, TGFB2, RDH10
GOBP_ARACHIDONIC_ACID_METABOLIC_PROCESS	0.593323	1	0.057006	0.372912	0.924189	57	CYP2B6, CYP1A2, CYP2A13, CYP4F3, ALOX5, AWAT1, CYP4A11, CYP2A6, CYP2F1, CYP4F2, CYP4F11, PLA2G10, CYP4A22, PLA2G2F, AKR1C3, CYP4F12, CYP2C19
GOBP_ARACHIDONIC_ACID_SECRETION	0.681013	1	0.0753094	-0.361232	-0.859803	28	PLA2G2E, PLA2G2A, AVPR1B, DRD3, DRD2, ANXA1, SSTR4, PLA2G5
GOBP_ARF_PROTEIN_SIGNAL_TRANSDUCTION	0.514778	1	0.0888945	-0.439784	-0.959607	18	PSD2, PSD, FBXO8
GOBP_ARGININE_BIOSYNTHETIC_PROCESS	0.235832	1	0.118815	0.784801	1.24851	5	CLN3, OTC
GOBP_ARGININE_CATABOLIC_PROCESS	0.660508	1	0.0721798	-0.455844	-0.87308	10	DDAH1, DDAH2, OAT, NOS3
GOBP_ARGININE_METABOLIC_PROCESS	0.487644	1	0.0704501	0.479338	0.992609	19	CLN3, OTC, ARG1
GOBP_ARGININE_TRANSMEMBRANE_TRANSPORT	0.957965	1	0.0522693	-0.321394	-0.551877	6	SLC47A1, SLC25A29
GOBP_ARGININE_TRANSPORT	0.30662	1	0.0988903	0.668352	1.17488	9	CLN3, ARG1, SLC22A2, SLC11A1
GOBP_AROMATIC_AMINO_ACID_FAMILY_CATABOLIC_PROCESS	0.266886	1	0.103958	0.561834	1.16344	19	HGD, TAT, PAH, ACMSD, TDO2, HPD
GOBP_AROMATIC_AMINO_ACID_FAMILY_METABOLIC_PROCESS	0.364952	1	0.0843144	0.473439	1.06361	31	IYD, HGD, TAT, PAH, TYR, ACMSD, TDO2, TPH1, HPD
GOBP_AROMATIC_AMINO_ACID_TRANSPORT	0.981034	1	0.0397596	0.246039	0.456255	12	SLC36A4, SLC7A5, SLC16A10
GOBP_ARP2_3_COMPLEX_MEDIATED_ACTIN_NUCLEATION	0.617949	1	0.0810802	-0.361805	-0.899193	33	CTNNA2, HIP1R, WASF3, PICK1, AP1AR, WASF1, ARFIP1, ABI2, ARPC3, ARPC5L, ACTR2, WHAMM, ARF1, BRK1, JMY, CYFIP1, NCKAP1, WASL, WAS, ACTR3, IQGAP2
GOBP_ARTERIAL_ENDOTHELIAL_CELL_DIFFERENTIATION	0.38	1	0.0888945	0.685382	1.12638	6	TMEM100, RBPJ, HEY1, NOTCH1, HEY2
GOBP_ARTERY_DEVELOPMENT	0.995671	1	0.0306323	0.243005	0.643678	85	APOB, FGF8, FOLR1, ANGPTL3, MDK, PRRX1, WNT11, RBPJ, MYLK, HPGD, SHH, ENG, DLL4, HEY1
GOBP_ARTERY_MORPHOGENESIS	0.853916	1	0.0399219	0.317504	0.792235	60	APOB, FGF8, FOLR1, ANGPTL3, MDK, PRRX1, WNT11, RBPJ, MYLK, HPGD, ENG, DLL4, HEY1
GOBP_ARTERY_SMOOTH_MUSCLE_CONTRACTION	0.745995	1	0.0656814	-0.431856	-0.796993	8	EDN2, HTR2A
GOBP_ASCENDING_AORTA_DEVELOPMENT	0.674725	1	0.0686326	-0.530966	-0.874108	5	LOX, TGFB2
GOBP_ASPARAGINE_METABOLIC_PROCESS	0.342857	1	0.106323	-0.687061	-1.13108	5	ASNS, ASRGL1, NIT2, ASNSD1
GOBP_ASPARTATE_FAMILY_AMINO_ACID_BIOSYNTHETIC_PROCESS	0.792295	1	0.048215	0.37713	0.789871	21	GOT1L1, BHMT
GOBP_ASPARTATE_FAMILY_AMINO_ACID_CATABOLIC_PROCESS	0.985185	1	0.0560596	-0.244952	-0.550229	21	DDO, AADAT
GOBP_ASPARTATE_FAMILY_AMINO_ACID_METABOLIC_PROCESS	0.997126	1	0.0626618	-0.223646	-0.592864	46	BHMT2, DDO, AADAT, GNMT, MTAP, PLOD2, PLOD3, SDS, ASNS, ASRGL1, AASDHPPT
GOBP_ASPARTATE_METABOLIC_PROCESS	0.518182	1	0.0723571	0.610178	1.00279	6	GOT1L1, ASPA
GOBP_ASPARTATE_TRANSMEMBRANE_TRANSPORT	0.0749129	1	0.216543	0.798387	1.40347	9	SLC1A6, SLC25A18, LRRC8E
GOBP_ASSEMBLY_OF_ACTOMYOSIN_APPARATUS_INVOLVED_IN_CYTOKINESIS	0.758242	1	0.0629395	-0.471068	-0.775501	5	ANLN, PDCD6IP, RACGAP1, RTKN, ECT2
GOBP_ASSOCIATIVE_LEARNING	0.426332	1	0.11524	-0.353562	-0.999951	64	CCK, GABRA5, DRD3, DRD5, NETO1, TNR, DRD2, ATP1A2, FOXB1
GOBP_ASTRAL_MICROTUBULE_ORGANIZATION	0.975395	1	0.0409056	0.289051	0.517029	10	NUMA1, TPPP
GOBP_ASTROCYTE_ACTIVATION	0.71256	1	0.0706196	-0.368419	-0.837739	22	FPR2, EGFR, MAPT, TTBK1
GOBP_ASTROCYTE_CELL_MIGRATION	0.396018	1	0.0978773	-0.639941	-1.09886	6	CCL3, CCR2
GOBP_ASTROCYTE_DEVELOPMENT	0.864641	1	0.067676	-0.310417	-0.789262	39	FPR2, MT3, EGFR, MAPT, TTBK1, POU3F2, TSPAN2
GOBP_ASTROCYTE_DIFFERENTIATION	0.0501158	1	0.321776	-0.458284	-1.30955	69	NKX2-2, FPR2, MAG, MT3, BMP2, EGFR, LIF, SOX9, MAPT, F2, NOG, TTBK1, POU3F2, TSPAN2, BIN1, GCM1, GPR37L1, NF1, CLCF1, SERPINE2
GOBP_ASYMMETRIC_CELL_DIVISION	0.205314	1	0.15017	-0.563338	-1.21071	17	INSC, SOX5, ETV5, FGF13, WNT9B, POU5F1
GOBP_ASYMMETRIC_NEUROBLAST_DIVISION	0.462389	1	0.0888945	-0.601974	-1.03367	6	SOX5, FGF13
GOBP_ATF6_MEDIATED_UNFOLDED_PROTEIN_RESPONSE	1	1	0.0522693	-0.190415	-0.364703	10	HSP90B1, HSPA5, ATF6B, CALR, MBTPS1, MBTPS2, ATF6, WFS1, DDIT3, XBP1
GOBP_ATP_BIOSYNTHETIC_PROCESS	0.992105	1	0.0587186	-0.248626	-0.604727	31	LDHC, NUDT2, MT-CO2, PPARGC1A, MT-ATP6, DGUOK, MT-ATP8, ATP6V1A, PKM, PPARA, SLC25A12, SPHK2, PRKAG2
GOBP_ATP_DEPENDENT_CHROMATIN_REMODELING	0.984241	1	0.0308468	0.262248	0.676049	70	ACTL6B, MIS18A, SYCP3, TNP1, PIWIL1, CENPH, CENPL
GOBP_ATP_METABOLIC_PROCESS	0.98776	1	0.0223699	0.264185	0.781449	275	COX8C, COX6A2, NDUFC2-KCTD14, MYOG, MYH4, MYH8, ALDOB, GAPDHS, UQCR11, GPD1, ESRRB, HKDC1, AK5, ENO4, PKLR, HSPA1A, VPS9D1, PGK2
GOBP_ATP_SYNTHESIS_COUPLED_ELECTRON_TRANSPORT	0.675141	1	0.0477342	0.333242	0.891653	94	COX6A2, NDUFC2-KCTD14, UQCR11
GOBP_ATP_SYNTHESIS_COUPLED_PROTON_TRANSPORT	0.947653	1	0.0434507	0.307852	0.513963	7	VPS9D1, STOML2
GOBP_ATP_TRANSPORT	0.23913	1	0.138022	-0.55256	-1.18754	17	SLC25A31, CALHM1, SLC25A41
GOBP_ATRIAL_CARDIAC_MUSCLE_CELL_MEMBRANE_REPOLARIZATION	0.498258	1	0.0721798	0.568991	1.00022	9	KCNJ3, NPPA, KCNA5, KCNJ5
GOBP_ATRIAL_CARDIAC_MUSCLE_CELL_TO_AV_NODE_CELL_SIGNALING	0.952381	1	0.0404935	0.307344	0.613202	17	KCNJ3, CACNB2, KCNA5, KCNJ5, GJC1, RYR2, CACNA1C, ANK2
GOBP_ATRIAL_CARDIAC_MUSCLE_TISSUE_DEVELOPMENT	0.576991	1	0.0656814	0.555516	0.951435	8	BMP10, WNT2, ENG
GOBP_ATRIAL_CARDIAC_MUSCLE_TISSUE_MORPHOGENESIS	0.28	1	0.10714	0.733434	1.20536	6	BMP10, WNT2, ENG
GOBP_ATRIAL_SEPTUM_DEVELOPMENT	0.799007	1	0.0662842	-0.347203	-0.774805	20	NKX2-5, ZFPM1, GJA5
GOBP_ATRIAL_SEPTUM_MORPHOGENESIS	0.550971	1	0.0843144	-0.471526	-0.956313	13	NKX2-5, ZFPM1
GOBP_ATRIOVENTRICULAR_CANAL_DEVELOPMENT	0.163551	1	0.166934	-0.688137	-1.27962	9	FOXN4, BMP2, TBX2
GOBP_ATRIOVENTRICULAR_VALVE_DEVELOPMENT	0.635492	1	0.0760837	-0.38835	-0.899657	24	ZFPM1, BMP2, GJA5, TWIST1, SMAD6, OLFM1, TGFB2
GOBP_ATRIOVENTRICULAR_VALVE_FORMATION	0.773455	1	0.0639272	-0.422544	-0.779808	8	ZFPM1
GOBP_ATTACHMENT_OF_GPI_ANCHOR_TO_PROTEIN	0.987273	1	0.0419082	0.259119	0.425846	6	PIGK, PGAP1
GOBP_ATTACHMENT_OF_MITOTIC_SPINDLE_MICROTUBULES_TO_KINETOCHORE	0.520988	1	0.0883594	-0.470009	-0.974754	15	CHAMP1, CENPE, CENPC, NDC80, KIF2C, RMDN1, SEH1L
GOBP_ATTACHMENT_OF_SPINDLE_MICROTUBULES_TO_KINETOCHORE	0.318421	1	0.123257	-0.453689	-1.1035	31	TEX14, AURKC, CHAMP1, CENPE, CENPC, RB1, NDC80, KNSTRN, KIF2C, BUB3, SPAG5, RMDN1, ZNF207, SEH1L, APC
GOBP_AUDITORY_RECEPTOR_CELL_DEVELOPMENT	0.568027	1	0.0645031	0.472157	0.942029	17	GRXCR2, CLRN1, LRTOMT
GOBP_AUDITORY_RECEPTOR_CELL_FATE_COMMITMENT	0.865934	1	0.0566484	-0.415647	-0.684263	5	ATOH1
GOBP_AUDITORY_RECEPTOR_CELL_MORPHOGENESIS	0.498305	1	0.0707899	0.508255	0.978396	14	GRXCR2, CLRN1, WDPCP
GOBP_AUTOCRINE_SIGNALING	0.739823	1	0.0538979	0.461014	0.789581	8	CX3CR1, S100A8, S100A9, CD68, FZD1, CX3CL1
GOBP_AUTONOMIC_NERVOUS_SYSTEM_DEVELOPMENT	0.12828	1	0.213928	-0.482722	-1.2592	44	RHOXF1, ARX, TFAP2B, ASCL1, GBX2, GATA3, HAND2, TBX1, GFRA3
GOBP_AUTOPHAGIC_CELL_DEATH	0.368298	1	0.105521	-0.551663	-1.09167	11	LAMP1, BNIP3
GOBP_AUTOPHAGOSOME_LYSOSOME_FUSION	0.00348659	1	0.431708	0.952692	1.44477	4	CLN3, PIP4K2A
GOBP_AUTOPHAGOSOME_MATURATION	0.326562	1	0.0888945	0.462641	1.08408	39	CLN3, LIX1, MAP1LC3B2, SNAP29, LIX1L, MCOLN1
GOBP_AUTOPHAGOSOME_ORGANIZATION	1	1	0.0699459	-0.176624	-0.530465	93	MAP1LC3C, GABARAPL3, CHMP4A, TBC1D12, TMEM39A, TMEM41B, TP53INP2, ATG9B, MAP1LC3A, EMC6, PACS2, FEZ1, PIP4K2C, RAB23, UBQLN2, BAG3, RNF5, NPRL2, TP53INP1, PIK3C2B, PIK3C3, GBA, IRGM, TRAPPC8, ATG3, SCFD1, RALB, UBQLN1, GABARAPL1, RAB1A, ATP13A2, RAB3GAP2, UBXN2B, RB1CC1, SMURF1, CHMP4B, IFT88, RAB3GAP1, ATG16L1, NSFL1C, ATG12, RAB5A, STX17, ATG14, VMP1, SMCR8, PINK1
GOBP_AUTOPHAGY_OF_MITOCHONDRION	1	1	0.0679923	-0.219773	-0.633393	72	MAP1LC3C, FZD5, GABARAPL3, BNIP3, PPARGC1A, USP30, ATG9B, MAP1LC3A, CTTN, HTRA2
GOBP_AUTOPHAGY_OF_NUCLEUS	0.991525	1	0.0384787	0.231255	0.445168	14	WIPI1, ATG9A, ATG7, WDR45B, ATG2A, ATG13, WIPI2, WDR45, ATG2B, ATG5, ATG12, RB1CC1, ATG3
GOBP_AUTOPHAGY_OF_PEROXISOME	0.553846	1	0.0787114	-0.588694	-0.969144	5	PIK3C3, TRAPPC8, ACBD5, PIK3R4, RB1CC1
GOBP_AV_NODE_CELL_TO_BUNDLE_OF_HIS_CELL_COMMUNICATION	0.942263	1	0.0550211	-0.29249	-0.560208	10	GJA5
GOBP_AXIAL_MESODERM_DEVELOPMENT	0.655235	1	0.0605093	0.521573	0.870774	7	NODAL, FOXH1
GOBP_AXIS_ELONGATION	0.922056	1	0.0408229	0.316721	0.692825	27	FGF10, WNT11, HOXD13, NKD1, SHH, WNT3A, YAP1, SFRP1, ESR1
GOBP_AXIS_ELONGATION_INVOLVED_IN_SOMITOGENESIS	0.654479	1	0.0611693	0.563947	0.89716	5	NKD1, WNT3A, SFRP1
GOBP_AXIS_SPECIFICATION	0.867153	1	0.0377705	0.303333	0.790091	77	RIPPLY1, CDX2, CDX1, OTX2, FGF10, NODAL, WNT1, WNT6, GPC3, WNT7A, SENP2, WT1, TDGF1, SHH
GOBP_AXONAL_FASCICULATION	0.934564	1	0.0407404	0.319479	0.648839	18	NCAM2, CNTN4, EPHA3, CNR1, NDN, EPHA4
GOBP_AXONAL_TRANSPORT_OF_MITOCHONDRION	0.121359	1	0.199915	-0.660252	-1.33907	13	MGARP, AGBL4, MAPT, SYBU, OPA1
GOBP_AXONEMAL_CENTRAL_APPARATUS_ASSEMBLY	0.250457	1	0.114751	0.775407	1.23356	5	DNAJB13, RSPH9, SPEF1, SPAG17
GOBP_AXONEMAL_DYNEIN_COMPLEX_ASSEMBLY	0.452736	1	0.0745501	0.461453	1.00942	27	CCDC63, TEKT2, CCDC39, CCDC65, LRRC6, DNAI2, CCDC151
GOBP_AXONEME_ASSEMBLY	0.453172	1	0.0697793	0.40698	1.00018	54	CCDC63, TEKT2, CCDC39, CCDC65, RSPH4A, LRRC6, DNAJB13, DNAI2, MEIG1, RSPH9, SPEF1, CCDC151, FOXJ1, FSIP2, DNAH1, TTLL3, SPAG17, UBE2B, DCX, DNAH7, LRRC49
GOBP_AXONOGENESIS_INVOLVED_IN_INNERVATION	0.769231	1	0.062249	-0.466738	-0.768373	5	SEMA3A, NTRK1
GOBP_AXON_CHOICE_POINT_RECOGNITION	0.196429	1	0.147331	-0.714767	-1.25964	7	ROBO3, EFNB3, ROBO2, FOXG1, APP
GOBP_AXON_DEVELOPMENT	0.504348	1	0.184706	-0.288556	-0.995791	487	LHX3, EVX1, TRPC5, CCKAR, CCK, LGI1, MAG, LHX1, ARX, DPYSL5, DOK5, FEZF1, GBX2, RND2, MT3, SLITRK3, MYPN, ATOH1, TNR, EPHA10, VSTM2L, MCF2, DRD2, NRXN1, EPHB2, NKX2-1, ACTBL2, CTNNA2, SLITRK1, POU4F1, SLITRK4, NGF, DCC, NLGN3, GATA3, ROBO3, SPP1, FOXB1, IRS2, TRIM46, NEXN, SLITRK6, RAP1GAP, ISL2, NGFR, ARTN, EPHA5, POU4F2, DRAXIN, ISLR2, B4GALT6, LRP4, SHOX2, KIF5A, MAPT, NRTN, GRB10, NOG, SEMA6D…
GOBP_AXON_ENSHEATHMENT_IN_CENTRAL_NERVOUS_SYSTEM	0.826303	1	0.0646485	-0.339667	-0.757987	20	MAG, MOBP, B4GALT6, ABCA2, CLU, TENM4
GOBP_AXON_EXTENSION	0.727612	1	0.0928481	-0.297196	-0.909691	111	TRPC5, MAG, MT3, TNR, NLGN3, TRIM46, POU4F2, DRAXIN, ISLR2, MAPT, SEMA6D, WNT5A, CDKL3, SEMA3G, DCLK1, OLFM1
GOBP_AXON_MIDLINE_CHOICE_POINT_RECOGNITION	0.195604	1	0.146416	-0.767716	-1.26386	5	ROBO3, ROBO2, FOXG1, APP
GOBP_AXO_DENDRITIC_PROTEIN_TRANSPORT	0.621359	1	0.077884	-0.439086	-0.890521	13	KIF5A, KIF5C, KIF17
GOBP_AXO_DENDRITIC_TRANSPORT	0.702786	1	0.0843144	-0.314495	-0.894294	67	MGARP, CALY, TRIM46, AGBL4, KIF5A, MAPT, DST, KIF5C, SYBU, KIF4A, CNIH2, OPA1, KIF17, TMEM108, APP, KIF3A, BLOC1S5, WASF1, FEZ1, AP3B2, HSPA8, AP3S1, AP3M1, KIF5B
GOBP_AZOLE_TRANSMEMBRANE_TRANSPORT	0.507853	1	0.0713053	0.54515	0.99479	11	SLC44A4, SLC28A2
GOBP_BARBED_END_ACTIN_FILAMENT_CAPPING	0.889447	1	0.0429311	0.338914	0.70983	21	VIL1, SCIN, ADD2, EPS8
GOBP_BASEMENT_MEMBRANE_ASSEMBLY	0.901235	1	0.0602484	-0.334918	-0.694589	15	PXDN, NTN4, PHLDB2, NTNG2, PLOD3
GOBP_BASEMENT_MEMBRANE_ORGANIZATION	0.794165	1	0.0466015	0.357602	0.798198	30	HPN, NID1, LAMB4, NID2, NTNG1, GAS2, CTSS, PHLDB1
GOBP_BASE_CONVERSION_OR_SUBSTITUTION_EDITING	0.614094	1	0.0601186	0.443221	0.90015	18	APOBEC2, AICDA, APOBEC3B, ADAD2, ADARB1
GOBP_BASE_EXCISION_REPAIR	0.998437	1	0.0343431	0.219106	0.513419	39	POLB, NTHL1, NEIL3, NEIL1, NEIL2, OGG1, XRCC1, DNA2, MPG, XPA
GOBP_BASE_EXCISION_REPAIR_AP_SITE_FORMATION	0.959578	1	0.0416557	0.308018	0.550955	10	NTHL1, NEIL1, NEIL2, OGG1, MPG
GOBP_BASE_EXCISION_REPAIR_GAP_FILLING	0.396364	1	0.08654	0.677411	1.11328	6	POLB, POLE, POLD1
GOBP_BASIC_AMINO_ACID_TRANSMEMBRANE_TRANSPORT	0.994764	1	0.0396787	0.240988	0.439756	11	SLC22A2, SLC3A1, SLC7A4
GOBP_BASIC_AMINO_ACID_TRANSPORT	0.262712	1	0.10673	0.611005	1.17619	14	CLN3, ARG1, SLC22A2, SLC11A1, SLC3A1, SLC7A4
GOBP_BEHAVIOR	0.160454	1	0.249247	-0.311197	-1.08456	509	INS, OPN4, BRINP1, PIRT, CCK, PPY, CCL3, NPB, OPRD1, GABRA5, GRM6, GRP, CALCA, DRD3, CRHBP, MTNR1B, OTOG, KCND2, NEUROG1, GABRG2, HPGDS, DRD5, LEP, PYY, NETO1, ASTN1, PITX3, CALB1, SHISA7, CUX2, TNR, GLRB, TH, LHX8, EGFR, SLC4A10, DDO, MCHR1, DRD2, NRXN1, GNG8, HTR1D, THBS4, HTR1B, EPHB2, NKX2-1, REN, SLITRK1, GRIK2, AFF2, POU4F1, GALR3, NGF, NLGN3, ATP1A2, NPAS1, SLC6A3, FOXB1, EN1, FZD9, SORCS3…
GOBP_BEHAVIORAL_RESPONSE_TO_COCAINE	0.703963	1	0.0694481	-0.424946	-0.840913	11	DRD3, DRD2
GOBP_BEHAVIORAL_RESPONSE_TO_ETHANOL	0.895307	1	0.0460458	0.385511	0.643615	7	DBH, OPRM1, DRD4
GOBP_BEHAVIORAL_RESPONSE_TO_NICOTINE	0.832727	1	0.0496901	0.425769	0.699725	6	CHRNA3, CHRNB2, CHRNA5
GOBP_BEHAVIORAL_RESPONSE_TO_PAIN	0.822275	1	0.0626618	-0.369512	-0.740451	12	PIRT, THBS4
GOBP_BENZENE_CONTAINING_COMPOUND_METABOLIC_PROCESS	0.0273496	1	0.352488	-0.641915	-1.47032	23	ALDH8A1, ACSM1, TH, KMO, CYP4B1, HAAO, AADAT, IDO2
GOBP_BERGMANN_GLIAL_CELL_DIFFERENTIATION	0.637184	1	0.0618406	0.531392	0.887166	7	SHH, VIM, ABL1
GOBP_BETA_CATENIN_DESTRUCTION_COMPLEX_ASSEMBLY	0.926874	1	0.0450443	0.333539	0.530613	5	AXIN1, AMER1, CSNK1A1, GSK3B, APC
GOBP_BETA_CATENIN_DESTRUCTION_COMPLEX_DISASSEMBLY	0.604341	1	0.0606404	0.441036	0.918784	20	WNT8B, WNT1, WNT3A, DVL1, AXIN1
GOBP_BETA_CATENIN_TCF_COMPLEX_ASSEMBLY	0.184211	1	0.166934	-0.497394	-1.2098	31	LEF1, TCF7L2, SOX9, PYGO1, TCF7, TLE1, TLE2, TERT, CDC73, DACT1
GOBP_BICARBONATE_TRANSPORT	0.444272	1	0.0720033	0.426415	1.0054	41	CA4, CA7, AQP1, CA1, SLC26A3, CA9, CA14, CA2, SLC26A7, SLC26A10
GOBP_BILE_ACID_AND_BILE_SALT_TRANSPORT	0.588235	1	0.0835991	-0.370104	-0.910768	32	NR1H4, AQP9, SLCO1B3, SLCO1B7, ABCC11, ABCC3, ABCC2, SLC10A4
GOBP_BILE_ACID_BIOSYNTHETIC_PROCESS	0.914928	1	0.0396787	0.314836	0.718185	35	FGF19, OSBPL6, FGFR4, CYP8B1, BAAT, CES1
GOBP_BILE_ACID_METABOLIC_PROCESS	0.659021	1	0.0524828	0.370377	0.890849	46	FGF19, UGT2A2, UGT2A1, OSBPL6, FGFR4, CYP8B1, AKR1C1, BAAT, CES1
GOBP_BILE_ACID_SECRETION	0.581152	1	0.0646485	0.507016	0.925203	11	SLC10A1, CES1, SLC51B, SLC51A, UGT1A3
GOBP_BILE_ACID_SIGNALING_PATHWAY	0.753448	1	0.0518458	0.426428	0.79077	12	ABCG8, SLC10A1, ABCG5, CYP8B1, DGAT2
GOBP_BINDING_OF_SPERM_TO_ZONA_PELLUCIDA	0.0036746	1	0.431708	0.691336	1.61997	39	SPAM1, ZPBP2, PRSS37, GLIPR1L2, TMPRSS12, ADAM21, PAEP, ADAM2, ZP4, ZP1, ADAM30, CCT2
GOBP_BIOLOGICAL_PHASE	0.667247	1	0.0579755	0.48788	0.857633	9	SPINK5, SYCP2, WNT10B, CDH3, GAL
GOBP_BIOLOGICAL_PROCESS_INVOLVED_IN_INTERACTION_WITH_HOST	1	1	0.0241448	0.217952	0.633808	213	TRIM15, MOG, TRIM31, SLC10A1, LGALS1, DEFA1, DEFA1B, ITGB3, TRIM6, SERPINB9, IFITM2, SLC20A2, CD209, HSPA1A, TRIM10, CLDN1, ICAM1, CLDN6, SIGLEC1, CD55, CD80, HSPA1B, CD86, TPCN2
GOBP_BIOLOGICAL_PROCESS_INVOLVED_IN_INTERACTION_WITH_SYMBIONT	0.23301	1	0.164406	-0.376894	-1.11575	85	DEFA5, CRP, PTX3, CCL3, CTSG, CAMP, PF4
GOBP_BIOLOGICAL_PROCESS_INVOLVED_IN_INTRASPECIES_INTERACTION_BETWEEN_ORGANISMS	0.0726744	1	0.287857	-0.487813	-1.30837	49	BRINP1, GRP, DRD3, TH, NRXN1, GNG8, NLGN3, EN1, NLGN4Y, OXTR, TBX1, CNTNAP2, NPAS4, SLC6A4
GOBP_BIOLOGICAL_PROCESS_INVOLVED_IN_SYMBIOTIC_INTERACTION	1	1	0.00989821	0.175044	0.551616	955	CFHR5, DMBT1, AMBP, IFNB1, TRIM15, MOG, TRIM31, MBL2, AQP1, HPN, CCR9, LRRC19, AICDA, SLC10A1, MDM2, TAP2, CLEC1B, LGALS1, CCL1, RPS4Y1, DEFA1, DEFA1B, PLG, ZBP1, LAMP3, CCL2, ITGB3, HRG, ZFP36, TRIM6, SERPINB9, CLEC4A, CCL4, CCR3, ARG1, IFITM2, SLC20A2, MXRA8, ZNF683, CD209, CXCL12, HSPA1A, IL12A, TRIM10, TNF, CLDN1, BST2, CCL5, PTPRC, ICAM1, CLDN6, GFI1, SFTPD, SIGLEC1, CD55, CD80, HSPA1B, DOCK…
GOBP_BIOMINERALIZATION	0.809886	1	0.0878313	-0.287608	-0.908875	150	HTN1, HTN3, MMP20, CER1, CCL3, FBN2, AHSG, RSPO2, LEP, BMP2, KLK4, MATN1, COL1A2, SMPD3, ASGR2, SPP1, KL, PKDCC, FZD9, ISG15, ENAM, COL1A1, SOX9, TBX1, ECM1
GOBP_BIOTIN_METABOLIC_PROCESS	0.731707	1	0.053677	0.449883	0.790839	9	MCCC1, BTD
GOBP_BLASTOCYST_DEVELOPMENT	0.325806	1	0.13649	-0.355031	-1.05697	88	HAND1, ARHGDIG, FBLL1, PNLDC1, AGBL4, ETV2, SOX17, SALL4, CCDC62, ST8SIA6, TTLL1, CCDC24, C6orf141, AKAP3, HS3ST6, ZP3
GOBP_BLASTOCYST_FORMATION	0.898693	1	0.041321	0.314756	0.714321	33	CDX2, RBM46, NODAL, HOPX, YAP1
GOBP_BLASTOCYST_GROWTH	0.945813	1	0.057853	-0.296288	-0.6465	18	SALL4, COPS2, NBN, TAF8, IGF1, PELO, PALB2, CTR9, BRCA2
GOBP_BLASTODERM_SEGMENTATION	0.390547	1	0.10592	-0.500119	-1.04876	16	NEUROG1, FZD5, TDRD5, WNT5A, SEMA3A, PLD6
GOBP_BLEB_ASSEMBLY	0.506151	1	0.0718276	0.553223	0.989557	10	EMP3, MYLK, PMP22, P2RX7
GOBP_BLOOD_COAGULATION_INTRINSIC_PATHWAY	0.696517	1	0.0732559	-0.403372	-0.845878	16	GP9, SERPINC1, KNG1
GOBP_BLOOD_VESSEL_ENDOTHELIAL_CELL_DIFFERENTIATION	0.339721	1	0.0928481	0.644012	1.13209	9	TMEM100, RBPJ, HEY1, NOTCH1, HEY2
GOBP_BLOOD_VESSEL_ENDOTHELIAL_CELL_MIGRATION	1	1	0.0753094	-0.194662	-0.595813	109	PTGS2, GPLD1, ANXA1, FOXC2, FGF18, ANGPT1, ALOX12, VEGFC, SCARB1, TBXA2R, FGFBP1, PDCD10, PIK3C2A, AMOT, P2RX4, NF1, CARD10, PPARG, EPHB4, HMGB1, NOS3
GOBP_BLOOD_VESSEL_ENDOTHELIAL_CELL_PROLIFERATION_INVOLVED_IN_SPROUTING_ANGIOGENESIS	0.829146	1	0.0461379	0.361142	0.756385	21	AGTR1, IL12A, DLL4, GATA2, ACVRL1, FGF2, HMOX1, NRARP
GOBP_BLOOD_VESSEL_MATURATION	0.635398	1	0.0610364	0.521513	0.893199	8	MMP2, S1PR1, DDIT3, ACVRL1
GOBP_BLOOD_VESSEL_MORPHOGENESIS	1	1	0.015701	0.248359	0.766022	554	AGTR1, NPPB, APOB, ANGPT4, HOXB13, AQP1, GATA6, ANGPTL7, TNMD, FGF8, ANGPTL1, FOLR1, NOX1, IL6, FGF10, NODAL, ISL1, ANGPTL3, ADAM12, APOD, ALOX5, SPARC, MDK, CD160, GHSR, CCL2, ITGB3, HRG, ADAM8, PRRX1, C5AR1, TNFSF12, CCR3, TBX20, TMEM100, WNT11, ITGAX, EPGN, RBPJ, LAMA1, TCF21, COL15A1, TBX4, ADTRP, S100A1, IL12A, COL8A1, TNF, STAB1, CXCL17, SPINK5, XDH, TGFBR2, WNT7A, SPI1, MMP2, SEMA6A, SULF1…
GOBP_BLOOD_VESSEL_REMODELING	0.6625	1	0.0532386	0.380534	0.891684	39	ACE, DBH, FGF8, FGF10, HRG, RBPJ, BGN, DLL4
GOBP_BMP_SIGNALING_PATHWAY_INVOLVED_IN_HEART_DEVELOPMENT	0.163717	1	0.161979	-0.75727	-1.30033	6	BMP2, MSX1, NOG
GOBP_BODY_FLUID_SECRETION	0.214599	1	0.110122	0.44229	1.15203	77	GHRHR, NPPB, AQP1, AGR2, AQP5, VIP, FGF10, CDO1, STATH, OPRK1, XDH, SLC22A2, CHRM1, SCT, SLC22A4, SOCS2, XBP1, WNK4, ERBB4, P2RY2
GOBP_BODY_MORPHOGENESIS	0.965116	1	0.0647943	-0.26626	-0.699995	45	CRISPLD1, MSX1, COL1A1, LEF1, TBX1, NOG, PHLDB2, STRA6, CLDN5
GOBP_BONE_CELL_DEVELOPMENT	0.939474	1	0.0613026	-0.288041	-0.700596	31	ZFPM1, SIGLEC15, THPO, KIT
GOBP_BONE_DEVELOPMENT	0.47451	1	0.123257	-0.30937	-1.00327	181	FGF4, CER1, ZFPM1, NEUROG1, MMP13, MYOC, LEP, BMP2, MATN1, SIGLEC15, SMPD3, RGN, SFRP4, PAPPA2, NPPC, MSX1, RYR1, COL1A1, SP5, THPO, GHRL, SFRP2, SOX9, RIPPLY2, FGF18, SHOX2, MSX2, KIT
GOBP_BONE_GROWTH	0.757576	1	0.0697793	-0.350987	-0.825989	26	CER1, LEP, MATN1, SMPD3, NPPC, SOX9, ECM1
GOBP_BONE_MARROW_DEVELOPMENT	0.710801	1	0.0550211	0.466917	0.820782	9	PTPRC, LRP5, LRP5L, CTC1
GOBP_BONE_MATURATION	0.947282	1	0.0392759	0.311598	0.645255	19	PTH, PHOSPHO1, SNX10, LTF, PLXNB1, DCHS1, XYLT1
GOBP_BONE_MINERALIZATION	0.610108	1	0.101351	-0.309008	-0.942547	107	CER1, CCL3, FBN2, AHSG, RSPO2, LEP, BMP2, MATN1, COL1A2, SMPD3, ASGR2, KL, PKDCC, FZD9, ISG15, SOX9, ECM1
GOBP_BONE_MINERALIZATION_INVOLVED_IN_BONE_MATURATION	0.89486	1	0.0579755	-0.357701	-0.665158	9	LEP, BMP2
GOBP_BONE_MORPHOGENESIS	0.0749314	1	0.287805	-0.423219	-1.25796	87	FGF4, CER1, NEUROG1, MMP13, MATN1, SMPD3, SFRP4, PAPPA2, NPPC, MSX1, COL1A1, SP5, SFRP2, SOX9, RIPPLY2, FGF18, SHOX2, MSX2, HOXA11, TWIST1, STC1
GOBP_BONE_REMODELING	0.794461	1	0.0417397	0.320379	0.847909	86	IAPP, WNT16, CLDN18, IL6, PTH, MDK, ITGB3, ADAM8, CA2, SNX10, PTH1R, FSHB, TPH1, LRP5, TNFAIP3, IHH, RASSF2, P2RX7, S1PR1, RAC2, BGLAP, LRRK1, SFRP1
GOBP_BONE_RESORPTION	0.767857	1	0.0442407	0.334727	0.837696	61	IAPP, CLDN18, IL6, PTH, ITGB3, ADAM8, CA2, SNX10, PTH1R, FSHB, TNFAIP3, IHH, P2RX7, S1PR1, RAC2, BGLAP, LRRK1
GOBP_BONE_TRABECULA_FORMATION	0.799065	1	0.0633597	-0.399157	-0.742248	9	FBN2, COL1A1
GOBP_BONE_TRABECULA_MORPHOGENESIS	0.888626	1	0.0589694	-0.334216	-0.669723	12	FBN2, COL1A1
GOBP_BOX_C_D_SNORNP_ASSEMBLY	0.60885	1	0.063079	0.5345	0.915441	8	PIH1D2, RUVBL2
GOBP_BRADYKININ_CATABOLIC_PROCESS	0.27033	1	0.122108	-0.726337	-1.19574	5	CPN1, CTSH, IDE, XPNPEP1
GOBP_BRAINSTEM_DEVELOPMENT	0.933628	1	0.0534572	-0.341087	-0.585692	6	CNTFR, GART, ATIC
GOBP_BRAIN_DERIVED_NEUROTROPHIC_FACTOR_RECEPTOR_SIGNALING_PATHWAY	0.825455	1	0.0500923	0.43524	0.71529	6	FSTL4, NFATC4, SLC2A4
GOBP_BRAIN_MORPHOGENESIS	0.633245	1	0.0813027	-0.358007	-0.898905	35	SLC4A10, CTNNA2, EMX1, SLC6A4, WNT5A, BBS4, GDF7, SPEF2, FZD6, CDH2, NF1, OTX1
GOBP_BRANCHED_CHAIN_AMINO_ACID_BIOSYNTHETIC_PROCESS	0.351648	1	0.104733	-0.684217	-1.1264	5	BCAT1, SDS
GOBP_BRANCHED_CHAIN_AMINO_ACID_METABOLIC_PROCESS	0.837772	1	0.0628004	-0.330205	-0.756342	23	BCAT1, ACADSB, DBT, SDS, HIBCH, HSD17B10, IVD, HIBADH, ACAD8, AUH, BCKDHA, ALDH6A1
GOBP_BRANCHED_CHAIN_AMINO_ACID_TRANSPORT	0.592334	1	0.0636424	0.52599	0.924625	9	SLC6A20, SLC43A2, SLC7A5
GOBP_BRANCHING_INVOLVED_IN_BLOOD_VESSEL_MORPHOGENESIS	0.744373	1	0.0491928	0.374819	0.842057	31	FGF8, MDK, TBX20, TGFBR2, IHH, EDNRA, SHH, ENG, DLL4, KDR
GOBP_BRANCHING_INVOLVED_IN_LABYRINTHINE_LAYER_MORPHOGENESIS	0.118483	1	0.199915	-0.664091	-1.33075	12	RSPO3, FZD5, SOCS3, GCM1, FGFR2, IL10, SPINT1, ST14
GOBP_BRANCHING_INVOLVED_IN_MAMMARY_GLAND_DUCT_MORPHOGENESIS	0.958264	1	0.0393562	0.307129	0.639824	20	CAV3, LRP5, PGR, ESR1
GOBP_BRANCHING_INVOLVED_IN_PROSTATE_GLAND_MORPHOGENESIS	0.451724	1	0.0766747	0.561039	1.04039	12	HOXB13, HOXD13, SHH, SFRP1, ESR1, FRS2
GOBP_BRANCHING_INVOLVED_IN_SALIVARY_GLAND_MORPHOGENESIS	0.215359	1	0.118815	0.572254	1.19214	20	FGF8, FGF10, FGF7, LAMA1, TNF, SHH
GOBP_BRANCHING_MORPHOGENESIS_OF_AN_EPITHELIAL_TUBE	0.968707	1	0.0290688	0.274344	0.768535	139	PKHD1, CAV3, FGF8, FGF10, WNT1, WNT2, WNT6, ADAMTS16, GPC3, MDK, TBX20, GDNF, LAMA1, TCF21, TNF, TGFBR2, WT1, LRP5, HHIP, IHH, EDNRA, SHH, ENG, DLL4, WNT2B, YAP1, KDR, DCHS1, RASIP1, CITED1, PGR, EGF, NOTCH1
GOBP_BRANCHING_MORPHOGENESIS_OF_A_NERVE	0.889145	1	0.0577309	-0.334116	-0.639934	10	DRD2, SHOX2, FGFR2
GOBP_BRANCHIOMOTOR_NEURON_AXON_GUIDANCE	0.415385	1	0.0946646	-0.653284	-1.07548	5	SEMA3A, PLXNA3, PLXNA4
GOBP_BRANCH_ELONGATION_OF_AN_EPITHELIUM	0.967687	1	0.0397596	0.285487	0.569592	17	FGF10, HOXD13, SHH, YAP1, ESR1, FGF1
GOBP_BRONCHIOLE_DEVELOPMENT	0.296078	1	0.108394	0.79412	1.2043	4	FGF10, TCF21
GOBP_BRONCHUS_DEVELOPMENT	0.54007	1	0.0681513	0.552907	0.971942	9	SPDEF, TGFBR2
GOBP_BROWN_FAT_CELL_DIFFERENTIATION	0.258721	1	0.146416	-0.424441	-1.11585	45	INS, ADIPOQ, PTGS2, ADIG, LEP, PRDM16, FNDC5
GOBP_BRUSH_BORDER_ASSEMBLY	0.228519	1	0.120985	0.78793	1.25349	5	USH1C, ANKS4B, CDHR5
GOBP_BUD_ELONGATION_INVOLVED_IN_LUNG_BRANCHING	0.67148	1	0.0593488	0.514323	0.858669	7	FGF10, YAP1
GOBP_BUNDLE_OF_HIS_CELL_TO_PURKINJE_MYOCYTE_COMMUNICATION	0.730583	1	0.0696133	-0.401382	-0.814052	13	CTNNA3, GJA5, PKP2, TRPM4
GOBP_BUNDLE_OF_HIS_CELL_TO_PURKINJE_MYOCYTE_SIGNALING	0.692478	1	0.067676	-0.481415	-0.826654	6	GJA5, TRPM4
GOBP_B_1_B_CELL_DIFFERENTIATION	0.903108	1	0.0462303	0.355654	0.565796	5	SLAMF8, CMTM7, PLCL2
GOBP_B_CELL_ACTIVATION	0.901003	1	0.0285744	0.285863	0.83751	238	IFNA8, CDH17, IFNB1, IFNA13, IGLL1, RAG2, IFNK, AICDA, IL5, IFNA1, LGALS1, IL6, MNDA, IFNA21, POU2AF1, ONECUT1, RBPJ, FCRL1, IFNE, SAMSN1, BST2, PTPRC, LAPTM5, NFAM1, TNFRSF13C, BST1, SLAMF8, JAK3, TNFAIP3, FOXJ1, CD27, CD86, LYN, PRKCB, MZB1, WNT3A
GOBP_B_CELL_ACTIVATION_INVOLVED_IN_IMMUNE_RESPONSE	0.875723	1	0.036839	0.305112	0.787586	71	CDH17, IFNB1, LGALS1, IL6, POU2AF1, PTPRC
GOBP_B_CELL_APOPTOTIC_PROCESS	0.736077	1	0.0691198	-0.35723	-0.818245	23	BLK, IRS2
GOBP_B_CELL_CHEMOTAXIS	0.180778	1	0.156312	-0.689034	-1.27162	8	CXCL13, XCL1, CH25H, GAS6
GOBP_B_CELL_DIFFERENTIATION	0.688259	1	0.0447749	0.321887	0.896477	128	IFNA8, CDH17, IFNB1, IFNA13, RAG2, IFNK, AICDA, IFNA1, LGALS1, IL6, IFNA21, POU2AF1, ONECUT1, RBPJ, IFNE, PTPRC, NFAM1, SLAMF8, JAK3, CD27
GOBP_B_CELL_HOMEOSTASIS	1	1	0.0560596	-0.166561	-0.394639	27	GAPT, TNFRSF13B, FOXP3, SPNS2, CASP3, TNFSF13B
GOBP_B_CELL_LINEAGE_COMMITMENT	0.345455	1	0.0943564	0.702376	1.15431	6	RAG2, SLAMF8, TCF3
GOBP_B_CELL_MEDIATED_IMMUNITY	0.993179	1	0.0279403	0.258134	0.707812	109	C8A, MBL2, IGLL1, C9, MASP2, IL13RA2, C7, FCER2, HLA-DQB1, C8G, TNF, PTPRC, CD55, FOXJ1, CD27
GOBP_B_CELL_PROLIFERATION	0.896254	1	0.0356176	0.296425	0.787946	90	IFNA8, IFNB1, IFNA13, RAG2, IFNK, IL5, IFNA1, MNDA, IFNA21, IFNE, PTPRC, TNFRSF13C, BST1, LYN, MZB1, WNT3A
GOBP_B_CELL_PROLIFERATION_INVOLVED_IN_IMMUNE_RESPONSE	0.380531	1	0.100279	-0.647059	-1.11109	6	GAPT, CD19
GOBP_B_CELL_RECEPTOR_SIGNALING_PATHWAY	0.986527	1	0.0328701	0.262078	0.654223	59	IGLL1, MNDA, GCSAM, KLHL6, STAP1, PTPRC, NFAM1, LYN, PRKCB, CD79A, FCGR2B, LAT2, VAV3, IGLL5
GOBP_C21_STEROID_HORMONE_BIOSYNTHETIC_PROCESS	0.98472	1	0.0388759	0.267457	0.565057	23	CYP11B1, FSHB, FDXR, STARD3NL, BMP5, CYP11A1, DKK3
GOBP_C21_STEROID_HORMONE_METABOLIC_PROCESS	0.8496	1	0.0429311	0.330737	0.764509	37	HSD3B2, CYP11B1, HSD3B1, AKR1C2, AKR1C1, DHRS9, FSHB, DHRS2, SRD5A1, FDXR, STARD3NL, AKR1C3
GOBP_C4_DICARBOXYLATE_TRANSPORT	0.596581	1	0.0623861	0.436191	0.922054	24	SLC1A6, SLC25A18, LRRC8E
GOBP_CADMIUM_ION_TRANSMEMBRANE_TRANSPORT	0.747715	1	0.0549074	0.503274	0.800639	5	SLC11A1, SLC39A14, SLC30A1, SLC39A8
GOBP_CALCINEURIN_MEDIATED_SIGNALING	0.696319	1	0.0500923	0.367326	0.871816	42	EFHB, DYRK2, TNF, MYOZ1, AKAP6, C10orf71, SULT1A3, TBC1D10C, MYOZ2, NFATC1, LMCD1, CHP2
GOBP_CALCITONIN_FAMILY_RECEPTOR_SIGNALING_PATHWAY	0.297834	1	0.102822	0.704168	1.17562	7	IAPP, CALCR, ADM
GOBP_CALCIUM_ACTIVATED_PHOSPHOLIPID_SCRAMBLING	0.791209	1	0.0609039	-0.45455	-0.748309	5	ANO4
GOBP_CALCIUM_DEPENDENT_CELL_CELL_ADHESION_VIA_PLASMA_MEMBRANE_CELL_ADHESION_MOLECULES	0.25387	1	0.103197	0.481528	1.13534	41	CDH17, CDH9, CDH22, CDH12, SELL, CDH19, NLGN1, CDH11, PCDHB10, CDH13
GOBP_CALCIUM_IMPORT_INTO_THE_MITOCHONDRION	1	1	0.0394367	0.167098	0.30492	11	MICU3, SLC25A23, PSEN2
GOBP_CALCIUM_INDEPENDENT_CELL_CELL_ADHESION_VIA_PLASMA_MEMBRANE_CELL_ADHESION_MOLECULES	0.327674	1	0.0934449	0.524988	1.10914	23	CLDN2, CLDN3, CLDN18, CLDN19, CLDN20, CLDN17, CLDN1, CLDN6
GOBP_CALCIUM_ION_EXPORT	0.734411	1	0.0668966	-0.420623	-0.805621	10	ATP2B3, SLC35G1, ATP2B1, YWHAE
GOBP_CALCIUM_ION_EXPORT_ACROSS_PLASMA_MEMBRANE	0.709821	1	0.0668966	-0.47095	-0.829959	7	ATP2B3, SLC35G1, ATP2B1, YWHAE
GOBP_CALCIUM_ION_IMPORT	0.757267	1	0.0438002	0.324808	0.844332	75	SEMG1, EPPIN, CAV3, SPINK1, CALCR, SLN, TRPM2, CACNA1A, CCL2, CACNA1I, PLN, WNK3, CACNB2, CXCL12, SLC8A3, MICU3, ATP2C2, SLC24A2, TRPC4, CACNA1F
GOBP_CALCIUM_ION_IMPORT_INTO_CYTOSOL	0.333333	1	0.115734	-0.489942	-1.10054	21	TRPV5
GOBP_CALCIUM_ION_IMPORT_INTO_SARCOPLASMIC_RETICULUM	0.727642	1	0.0611693	-0.513702	-0.813662	4	ATP2A1
GOBP_CALCIUM_ION_REGULATED_EXOCYTOSIS	0.745509	1	0.045862	0.339919	0.848538	59	EQTN, ZP4, UNC13C, SYT10, CACNA1I, RAP1B, SYT6, SCIN, VAMP7, DOC2A, SYT13, RIMS1, SYT5, SYT1, NOTCH1, CADPS, SYT12, DOC2B
GOBP_CALCIUM_ION_REGULATED_EXOCYTOSIS_OF_NEUROTRANSMITTER	0.704082	1	0.0543434	0.422696	0.843347	17	UNC13C, SYT6, RIMS1, SYT5, SYT1, DOC2B
GOBP_CALCIUM_ION_TRANSMEMBRANE_TRANSPORT	0.478495	1	0.146416	-0.292999	-0.983805	283	TRPV5, TRPC5, CACNG5, CCL3, PDE4B, TRDN, NPSR1, DRD3, CASQ1, CALHM1, CACNG6, CATSPER1, TRPM8, CACNA1S, PKD2L1, CASQ2, ATP2A1, GRIN2C, TRPM5, ATP2B2, IL13, DRD2, PKDREJ, ATP2B3, CACNG4, STAC2, ATP1A2, RGN, F2RL3, GRIN3B, CACNA1D, ADRA2A, RASA3, XCL1, CACNG8, RYR1, CACNA1H, DRD1, F2, RRAD, GRIN2B, FMR1, HSPA2, CD19, RYR3, TRPA1
GOBP_CALCIUM_ION_TRANSMEMBRANE_TRANSPORT_VIA_HIGH_VOLTAGE_GATED_CALCIUM_CHANNEL	0.627119	1	0.0596037	0.463889	0.892991	14	NPPA, CACNG1, CACNB2, CACNB3
GOBP_CALCIUM_ION_TRANSPORT	0.944785	1	0.10714	-0.259964	-0.891416	375	TRPV5, TRPC5, CLCA1, CACNG5, CCL3, PDE4B, OPRD1, TRDN, NPSR1, GRM6, DRD3, CASQ1, CALHM1, NMUR1, CACNG6, CATSPER1, TRPM8, CACNA1S, PKD2L1, CASQ2, ATP2A1, GRIN2C, TRPM5, MCHR1, ATP2B2, IL13, DRD2, PKDREJ, ATP2B3, CACNG4, STAC2, ATP1A2, RGN, F2RL3, GRIN3B, CACNA1D, ADRA2A, RASA3, RGS4, XCL1, CACNG8, RYR1, CACNA1H, DRD1, CASR, F2, RRAD, EPO, GRIN2B, FMR1, MS4A1, HSPA2, CD19, RYR3, CCL8, TRPA1, LPAR3
GOBP_CALCIUM_ION_TRANSPORT_INTO_CYTOSOL	0.150183	1	0.222056	-0.35559	-1.12006	144	TRPV5, CCL3, TRDN, NPSR1, CASQ1, CASQ2, GRIN2C, IL13, DRD2, ATP1A2, F2RL3, RASA3, XCL1, RYR1, DRD1, F2, EPO, GRIN2B, MS4A1, CD19, RYR3, TRPA1, HTR2A, JPH3, SNCA, JPH2, UBASH3B, P2RX4, TMEM38A, TRPV3, CXCL11, BDKRB1, FASLG, NTSR1, GRIN1, CCR5
GOBP_CALCIUM_MEDIATED_SIGNALING	0.913272	1	0.0302754	0.283282	0.815184	188	AGTR1, TMBIM4, P2RX3, CCR9, P2RY12, P2RX2, CCR1, HPCA, TRPM2, HTR2B, ACKR2, PLN, CCL4, EFHB, CCR3, DYRK2, TMEM100, LRRK2, CXCR2, NMUR2, LAT, TNF, MYOZ1, AKAP6, PTPRC, CCRL2, RCAN2, AVPR1A, BST1, CDH13, XCR1, C10orf71, TPCN2, SULT1A3, FKBP1B, DMD, CX3CR1, EDNRB, KDR, P2RX7, DMTN, TBC1D10C, VCAM1, MYOZ2, NFATC1, CCR10, TMEM38B, MCTP2, GPR143, CLIC2, ZAP70, NEUROD2, CXCR4, P2RY11, CD4, LAT2, LMCD1, …
GOBP_CALCIUM_MEDIATED_SIGNALING_USING_INTRACELLULAR_CALCIUM_SOURCE	0.90818	1	0.0418239	0.329692	0.686828	20	TRPM2, PTPRC, FKBP1B, KDR, DMTN, VCAM1, GPR143
GOBP_CALMODULIN_DEPENDENT_KINASE_SIGNALING_PATHWAY	0.599542	1	0.0766747	-0.507641	-0.936856	8	PCP4
GOBP_CAMERA_TYPE_EYE_DEVELOPMENT	0.785714	1	0.0336033	0.299536	0.891225	297	NEUROD1, VSX1, PROM1, USH1C, KERA, BIRC7, CRYBA4, GJA8, RHO, PDE6C, RS1, ANGPTL7, CRYBA1, TULP1, MEGF11, CELF4, PRSS56, AQP5, WNT16, HCN1, FGF10, HPCA, WNT2, WNT6, MIP, CRYBB2, OPN5, HESX1, LAMA1, LCTL, PDE6A, MAB21L2, TENM3, COL8A1, MYH15, TGFBR2, SLC7A11, WNT7A, KRT12, WNT5B, LAMC3, RD3, WT1, LRP5, IHH, GPM6A, SHH, DLL4, VIM, VAX1
GOBP_CAMERA_TYPE_EYE_MORPHOGENESIS	0.810627	1	0.0376923	0.308032	0.845973	111	VSX1, PROM1, USH1C, PDE6C, RS1, MEGF11, AQP5, WNT16, HCN1, WNT2
GOBP_CAMERA_TYPE_EYE_PHOTORECEPTOR_CELL_DIFFERENTIATION	0.278716	1	0.102822	0.52808	1.13475	25	PROM1, USH1C, PDE6C, HCN1
GOBP_CAMP_BIOSYNTHETIC_PROCESS	0.915641	1	0.0438002	0.35682	0.638249	10	ADCY8, ADCY7, ADCY3, ADCY10
GOBP_CAMP_CATABOLIC_PROCESS	0.315421	1	0.115734	-0.612529	-1.13902	9	PDE4B
GOBP_CAMP_MEDIATED_SIGNALING	0.490826	1	0.0664364	0.395429	0.976606	56	SCTR, GHRHR, PEX5L, OR51E2, RGS2, GPR61, AKAP6
GOBP_CAMP_METABOLIC_PROCESS	0.937198	1	0.0573667	-0.296328	-0.673812	22	PDE4B
GOBP_CANNABINOID_SIGNALING_PATHWAY	0.586449	1	0.078921	-0.500435	-0.930578	9	DAGLA, CNR2, MGLL, ABHD6
GOBP_CANONICAL_WNT_SIGNALING_PATHWAY	1	1	0.0210003	0.232986	0.695878	317	DKKL1, IGFBP1, AMER3, SOST, DKK4, WNT16, FOLR1, WNT8B, FGF10, PSMA1, ISL1, TLE6, WNT1, WNT2, DACT3, WNT6, GPC3, MDK, SHISA3, HESX1, SHISA6, WNT11, LRRK2, RBPJ, DAAM2, CSNK1A1L, WNT7A, WNT5B, NKD1, LRP5, NR4A2, SHH, WNT3A, WNT10B, CDH3, WNT2B, YAP1
GOBP_CANONICAL_WNT_SIGNALING_PATHWAY_INVOLVED_IN_CARDIAC_MUSCLE_CELL_FATE_COMMITMENT	0.391892	1	0.0905429	0.776159	1.1418	3	RBPJ, WNT3A, DKK1
GOBP_CANONICAL_WNT_SIGNALING_PATHWAY_INVOLVED_IN_HEART_DEVELOPMENT	0.470588	1	0.0813027	0.709384	1.07579	4	RBPJ, WNT3A, DKK1
GOBP_CANONICAL_WNT_SIGNALING_PATHWAY_INVOLVED_IN_REGULATION_OF_CELL_PROLIFERATION	0.861818	1	0.0481184	0.401009	0.659034	6	WNT3A, SFRP1, WNT3
GOBP_CARBOHYDRATE_BIOSYNTHETIC_PROCESS	0.720524	1	0.102822	-0.287808	-0.933389	199	PRKAG3, MAS1, INS, ADIPOQ, SERPINA12, PLEK, FUT9, AVPR1B, LEP, FBP1, SMPD3, PCK1, RGN, IRS2, ST6GALNAC1, CHST13, ST3GAL4, ST8SIA6, RBP4, PGAM2, ENO2, PGD, PGM2L1, TALDO1, GPT, B3GALNT1, GNMT, PHKG1, SNCA, NLN, PCK2, GCK, NANS, PPARGC1A
GOBP_CARBOHYDRATE_CATABOLIC_PROCESS	0.987755	1	0.0808589	-0.249889	-0.80823	185	PRKAG3, NEU2, INS, FUT5, MIOX, FUT9, FBP1, SLC4A1, FUT4, IDNK, MGAM, RBKS
GOBP_CARBOHYDRATE_DERIVATIVE_BIOSYNTHETIC_PROCESS	0.807778	1	0.0280107	0.292029	0.904543	606	GK2, MUC13, A4GNT, MUC5AC, MUC17, MUC6, GAL3ST1, KERA, ST8SIA3, NPPB, MGAT4C, GAL3ST3, MUC5B, GCNT7, GALNT9, NME9, NPPA, B3GAT2, B3GALT2, PRPS1L1, DSEL, MUC3A, MUC19, GUCY2D, HS6ST3, PIGY, A3GALT2, ACSL1, ADCY8, GPC3, FMOD, AMPD1, B3GALT1, GALNT13, AK5, OMD, B3GNT6, CHST9, OGN, ACAN, SLC51B, NDST3, MUC15, NECAB1, NME5, MUC21, GPC6, MUC12, GUCY2C, B4GALNT2, GXYLT2, PKLR, B3GALT5, VPS9D1, CWH43, GA…
GOBP_CARBOHYDRATE_DERIVATIVE_CATABOLIC_PROCESS	0.984106	1	0.0268861	0.266201	0.762792	183	SPAM1, KERA, APOBEC2, AICDA, GALT, GPD1, LYG2, GALC, GPC3, FMOD, OMD, OGN, ACAN, DPYS, FBXO27, GPC6, NUDT7, CHI3L2, XDH, NUDT18, BGN, FBXO17, PDE10A, DPYD, PGLYRP4, ADAMTS12, GNS, PDE8B, BCAN, DCN, SDC2, APOBEC3B, NEU4, GPC2, FUCA1, PGLYRP1, NTHL1, CDADC1, AOAH
GOBP_CARBOHYDRATE_DERIVATIVE_TRANSPORT	0.945245	1	0.0330894	0.281216	0.739261	81	CLN3, LBP, AGR2, SLC35E3, SLC28A2, G6PC, CALHM3, SLC5A2, CD47, PLA2G10, SLC29A4
GOBP_CARBOHYDRATE_HOMEOSTASIS	0.152866	1	0.123842	0.396561	1.1529	207	ACSM2A, NEUROD1, G6PC2, PDX1, HNF4A, FOXA3, GHRHR, HNF1A, CAV3, LIN28A, FFAR1, RFX6, DBH, LGALS1, CSRP3, IL6, CYP11B1, HKDC1, ADCY8, ALOX5, CPB2, STXBP5L, FGFR4, G6PC, BRSK2
GOBP_CARBOHYDRATE_IMPORT_ACROSS_PLASMA_MEMBRANE	0.261062	1	0.125033	-0.701082	-1.20385	6	SLC2A3, SLC2A10, SLC5A1
GOBP_CARBOHYDRATE_MEDIATED_SIGNALING	0.718584	1	0.0552496	0.471046	0.806764	8	ADCY8, SMARCA4, MLXIPL
GOBP_CARBOHYDRATE_METABOLIC_PROCESS	0.782755	1	0.0299907	0.295837	0.914129	583	TKTL1, GK2, A4GNT, MOGAT3, SI, G6PC2, PDX1, SPAM1, TFF1, ST8SIA3, MYOG, LHCGR, MOGAT2, LDHAL6A, GAL3ST3, MOGAT1, BRS3, ALDOB, PPP1R1A, B3GAT2, FBP2, GALT, GAPDHS, GPD1, LDHAL6B, B3GALT2, MDH1B, ADRB3, PPP1R3A, ESRRB, OTOGL, PTH, ANGPTL3, AMY2A, APOD, A3GALT2, HKDC1, B3GALT1, G6PC, B3GNT6, CHST9, MTMR7, NDST3, GYS2, SLC2A2, ONECUT1, GNB3, COQ3, DYRK2, GLB1L3, ENO4, PKLR, LCTL, B3GALT5, INPP5E, ALD…
GOBP_CARBOHYDRATE_PHOSPHORYLATION	1	1	0.0382417	0.211669	0.446176	22	HKDC1, PFKFB3, PFKFB4, PFKFB1, HK3, FGGY, GALK1
GOBP_CARBOHYDRATE_TRANSMEMBRANE_TRANSPORT	0.134021	1	0.227987	-0.375337	-1.149	102	INS, SLC2A7, ITLN1, ADIPOQ, IL1B, SLC2A3, PPBP, LEP, SLC2A14, KLF15, SLC2A10, IRS2, C3, TMEM144, SLC5A10, POU4F2
GOBP_CARBOHYDRATE_TRANSPORT	0.174156	1	0.249247	-0.37877	-1.18285	135	INS, SLC2A7, AQP2, ITLN1, ADIPOQ, IL1B, AQP9, SLC2A3, PPBP, LEP, PLS1, AQP10, SLC2A14, SMPD3, KLF15, SLC2A10, IRS2, C3, TMEM144, SLC35D3, SLC5A10, POU4F2, SLC37A1, GRB10, SLC45A4, SLC37A2, FFAR4
GOBP_CARBON_CATABOLITE_REGULATION_OF_TRANSCRIPTION	0.897623	1	0.0465084	0.365907	0.582108	5	USF1, FOXA2, USF2, NCOA1, SRF
GOBP_CARBON_DIOXIDE_TRANSPORT	0.107843	1	0.190023	0.876019	1.3285	4	AQP1, AQP5, AQP6, CA2
GOBP_CARBOXYLIC_ACID_TRANSPORT	0.729295	1	0.0380842	0.308141	0.909287	262	OC90, NR0B2, CLN3, SLC1A6, PLA2G12B, ACE, SLC36A2, SLC22A9, SLC6A20, SLC16A12, SLC10A1, OXT, TRH, SLC5A8, FOLR1, SLC7A10, SLC26A3, SLC1A7, SLC25A18, SLCO1C1, SLC5A12, SLCO1B1, PLA2G2C, RGS2, SLC6A13, PPFIA2, CYP4A11, AKR1C1, SLC36A4, CES1, CYP4F2, SLC51B, HRH3, SLC6A17, ARG1, NMUR2, SLCO1A2, LRRC8E, SLC26A7, SLC7A11, SLC23A1, AVPR1A, SLC26A10, SLC22A2, PLA2G10, SLC43A2, SLC6A8, SLC16A8, SLC6A5, S…
GOBP_CARDIAC_ATRIUM_DEVELOPMENT	0.73366	1	0.0506004	0.373437	0.847494	33	BMP10, DAND5, ISL1, WNT2, TBX20, WNT11, ENG, DLL4
GOBP_CARDIAC_ATRIUM_MORPHOGENESIS	0.868988	1	0.0435378	0.34197	0.748056	27	BMP10, ISL1, WNT2, TBX20, ENG, DLL4, GATA4, NOTCH1, TBX5
GOBP_CARDIAC_CELL_DEVELOPMENT	0.54848	1	0.0584693	0.365698	0.94747	72	BMP10, ACTN2, CAV3, CSRP3, ISL1, RGS2, NRAP, ALPK2, ACTC1, ADRA1A, AKAP6, MYO18B
GOBP_CARDIAC_CELL_FATE_COMMITMENT	0.755672	1	0.0522693	0.424829	0.775228	11	ISL1, RBPJ, WT1, WNT3A, DKK1
GOBP_CARDIAC_CHAMBER_DEVELOPMENT	0.762774	1	0.0888945	-0.289263	-0.913054	145	MYL2, HAND1, NKX2-5, ZFPM1, MYL3, BMP2, FOXF1, GJA5, POU4F1, GATA3, TBX2, FOXC2, SALL4, SFRP2, HAND2, TBX1, RBP4, MYH6, SHOX2, MYH7, NOG, MESP1, WNT5A, LRP2, HOXA13, ROBO2, PKP2, SMAD6, STRA6, TNNI3
GOBP_CARDIAC_CHAMBER_FORMATION	0.170616	1	0.164406	-0.638912	-1.28029	12	HAND1, BMP2, TBX2, HAND2, MESP1
GOBP_CARDIAC_CHAMBER_MORPHOGENESIS	0.769517	1	0.0894367	-0.296773	-0.908349	109	MYL2, HAND1, NKX2-5, ZFPM1, MYL3, BMP2, FOXF1, POU4F1, GATA3, TBX2, FOXC2, SFRP2, HAND2, TBX1, RBP4, MYH6, SHOX2, MYH7, NOG, MESP1, WNT5A, LRP2, ROBO2, PKP2, SMAD6, TNNI3
GOBP_CARDIAC_CONDUCTION	0.0132569	1	0.38073	-0.438293	-1.3756	142	KCNH6, FXYD4, CACNG5, TRDN, AGT, NKX2-5, KCNJ4, CASQ1, KCND2, ATP1A4, CACNG6, CACNA1S, HCN4, CASQ2, ATP2A1, CTNNA3, GJD3, KCNIP3, ATP2B2, GJA5, ATP2B3, CACNG4, ATP1A2, CACNA1D, NPPC, CACNG8, RYR1, KCNN2, KCNQ1, SCN3B, KCNK15, ACE2, KCNJ11, RYR3, ATP1A3, TBX18
GOBP_CARDIAC_CONDUCTION_SYSTEM_DEVELOPMENT	0.533981	1	0.0860347	-0.477573	-0.968577	13	NKX2-5, SHOX2, MESP1, TBX18
GOBP_CARDIAC_EPITHELIAL_TO_MESENCHYMAL_TRANSITION	0.581848	1	0.0610364	0.415704	0.927887	30	WNT16, FGF8, WNT2, TMEM100, RBPJ, SNAI1, TGFBR2, ENG, HEY1
GOBP_CARDIAC_LEFT_VENTRICLE_MORPHOGENESIS	0.359223	1	0.109684	-0.535894	-1.08686	13	HAND1, FOXF1, SFRP2
GOBP_CARDIAC_MUSCLE_CELL_ACTION_POTENTIAL	0.936508	1	0.0706196	-0.276774	-0.790882	69	SCN1A, HCN4, CTNNA3, GJA5, ATP1A2, CACNA1D, KCNN2, KCNQ1, SCN3B, TBX18, PKP2, FGF12, BIN1, FGF13, KCND3, RNF207, NOS1AP, TRPM4, ATP1B1, FLNA, GPD1L
GOBP_CARDIAC_MUSCLE_CELL_ACTION_POTENTIAL_INVOLVED_IN_CONTRACTION	0.991279	1	0.0635008	-0.236757	-0.635008	49	SCN1A, CTNNA3, GJA5, CACNA1D, KCNN2, KCNQ1, SCN3B, PKP2, FGF12, BIN1, KCND3, RNF207, NOS1AP, TRPM4, FLNA, GPD1L
GOBP_CARDIAC_MUSCLE_CELL_CARDIAC_MUSCLE_CELL_ADHESION	0.404018	1	0.0972151	-0.614687	-1.08327	7	CTNNA3, PKP2
GOBP_CARDIAC_MUSCLE_CELL_CONTRACTION	0.569659	1	0.0962406	-0.333282	-0.947717	67	PDE4B, SCN1A, HCN4, ATP2A1, CTNNA3, GJA5, ATP1A2, CACNA1D, KCNN2, KCNQ1, SCN3B, PKP2, STC1, FGF12, BIN1, FGF13, KCND3, RNF207, NOS1AP, TRPM4, FLNA, GPD1L
GOBP_CARDIAC_MUSCLE_CELL_DIFFERENTIATION	0.553041	1	0.057006	0.349675	0.937556	97	BMP10, GATA6, ACTN2, CAV3, CSRP3, ISL1, RGS2, NRAP, ALPK2, ACTC1, RBPJ, ADRA1A, AKAP6, MYO18B, WT1
GOBP_CARDIAC_MUSCLE_CELL_FATE_COMMITMENT	0.597473	1	0.0649408	0.554762	0.926183	7	RBPJ, WT1, WNT3A, DKK1
GOBP_CARDIAC_MUSCLE_CELL_MEMBRANE_REPOLARIZATION	0.392799	1	0.0813027	0.466674	1.0488	32	KCNJ3, CAV3, NPPA, KCNE2, KCNJ2, SCN1B, KCNJ8, KCNA5
GOBP_CARDIAC_MUSCLE_CELL_MYOBLAST_DIFFERENTIATION	0.811951	1	0.0492918	0.413226	0.739143	10	ISL1, RBPJ, NOTCH1
GOBP_CARDIAC_MUSCLE_CELL_PROLIFERATION	0.151976	1	0.137251	0.515461	1.23635	45	BMP10, FGF20, GATA6, WNT2, TBX20, RBPJ, TGFBR2, YAP1, TP73, KCNK2, MAPK11, ERBB4, NOTCH1, TBX5
GOBP_CARDIAC_MUSCLE_CONTRACTION	0.724796	1	0.0428451	0.318862	0.883709	125	BMP10, KCNJ3, TNNC1, CAV3, NPPA, ADRA1B, CSRP3, RGS2, TNNI1, CHGA, MYBPC3, KCNE2, ASB3, TNNI3K, PLN, ACTC1, CACNB2, ADRA1A
GOBP_CARDIAC_MUSCLE_FIBER_DEVELOPMENT	0.890187	1	0.0582216	-0.359598	-0.668686	9	MYH11, MYH6
GOBP_CARDIAC_MUSCLE_MYOBLAST_PROLIFERATION	0.281853	1	0.110565	0.82071	1.20733	3	GATA6, MEIS2
GOBP_CARDIAC_MUSCLE_TISSUE_DEVELOPMENT	0.936592	1	0.0292811	0.276611	0.793667	185	BMP10, FGF20, TNNC1, GATA6, ACTN2, CAV3, FGF8, CSRP3, ISL1, WNT2, COL11A1, RGS2, SGCZ, SGCG, MYBPC3, NRAP, PLN, ALPK2, TBX20, ACTC1, RBPJ, ADRA1A, AKAP6, TGFBR2, MYO18B, WT1, ENG, DLL4, WNT3A, YAP1, TP73, KCNK2, GATA4, S1PR1, MAPK11, ERBB4, PDGFRA, ARRB2, NOTCH1, BMP5, TBX5, FZD7, PDGFRB
GOBP_CARDIAC_MUSCLE_TISSUE_MORPHOGENESIS	0.477011	1	0.102449	-0.358674	-0.990043	56	MYL2, HAND1, ANKRD1, NKX2-5, ZFPM1, MYL3, BMP2, POU4F1, FOXC2, MYLK2, MYH6, MYH7, NOG, WNT5A, LRP2, PKP2, TNNI3
GOBP_CARDIAC_MUSCLE_TISSUE_REGENERATION	0.396364	1	0.08654	0.677365	1.11321	6	YAP1, GATA4, ERBB4, CDKN1A
GOBP_CARDIAC_MYOFIBRIL_ASSEMBLY	0.746377	1	0.0683111	-0.378872	-0.814258	17	MYL2, MYLK3
GOBP_CARDIAC_NEURAL_CREST_CELL_DEVELOPMENT_INVOLVED_IN_OUTFLOW_TRACT_MORPHOGENESIS	0.710801	1	0.0550211	0.464369	0.816302	9	FOLR1, SEMA3C, JAG1
GOBP_CARDIAC_NEURAL_CREST_CELL_DIFFERENTIATION_INVOLVED_IN_HEART_DEVELOPMENT	0.736475	1	0.0534572	0.432769	0.789717	11	FOLR1, SEMA3C, JAG1
GOBP_CARDIAC_NEURAL_CREST_CELL_MIGRATION_INVOLVED_IN_OUTFLOW_TRACT_MORPHOGENESIS	0.741877	1	0.0546808	0.483068	0.806489	7	FOLR1, SEMA3C
GOBP_CARDIAC_PACEMAKER_CELL_DIFFERENTIATION	0.895307	1	0.0460458	0.384924	0.642636	7	ISL1, MAML1
GOBP_CARDIAC_RIGHT_VENTRICLE_MORPHOGENESIS	0.341772	1	0.115734	-0.495722	-1.08377	19	HAND1, NKX2-5, GATA3, HAND2
GOBP_CARDIAC_SEPTUM_DEVELOPMENT	0.731148	1	0.0852885	-0.298201	-0.895395	92	HAND1, NKX2-5, ZFPM1, GJA5, GATA3, TBX2, SALL4, TBX1, NOG, WNT5A, LRP2, HOXA13, ROBO2, SMAD6, STRA6
GOBP_CARDIAC_SEPTUM_MORPHOGENESIS	0.893491	1	0.0694481	-0.289681	-0.811747	60	HAND1, NKX2-5, ZFPM1, TBX2, TBX1, NOG, WNT5A, LRP2, ROBO2, SMAD6
GOBP_CARDIAC_VASCULAR_SMOOTH_MUSCLE_CELL_DIFFERENTIATION	0.612389	1	0.0628004	0.530242	0.90815	8	GATA6, NOTCH1, HEY2
GOBP_CARDIAC_VENTRICLE_DEVELOPMENT	0.36803	1	0.138022	-0.332419	-1.01745	109	MYL2, HAND1, NKX2-5, ZFPM1, MYL3, FOXF1, GJA5, POU4F1, GATA3, FOXC2, SALL4, SFRP2, HAND2, MYH6, MYH7, NOG, MESP1, WNT5A, LRP2, HOXA13, ROBO2, PKP2, SMAD6, STRA6, TNNI3
GOBP_CARDIAC_VENTRICLE_FORMATION	0.224299	1	0.140406	-0.659755	-1.22684	9	HAND1, HAND2, MESP1
GOBP_CARDIAC_VENTRICLE_MORPHOGENESIS	0.671827	1	0.086795	-0.318652	-0.906116	67	MYL2, HAND1, NKX2-5, MYL3, FOXF1, POU4F1, GATA3, FOXC2, SFRP2, HAND2, MYH6, MYH7, NOG, MESP1, LRP2, PKP2, TNNI3
GOBP_CARDIOBLAST_DIFFERENTIATION	0.880952	1	0.044064	0.348785	0.695884	17	GATA6, ISL1, RBPJ, WNT3A, GATA4, NOTCH1, TBX5
GOBP_CARDIOBLAST_PROLIFERATION	0.830325	1	0.0494905	0.434514	0.725428	7	ISL1, NOTCH1, TBX5
GOBP_CARDIOCYTE_DIFFERENTIATION	0.859482	1	0.0350151	0.297704	0.823568	122	BMP10, GATA6, ACTN2, CAV3, FOLR1, CSRP3, ISL1, RGS2, NRAP, ALPK2, ACTC1, RBPJ, ADRA1A, AKAP6, MYO18B, WT1
GOBP_CARDIOLIPIN_ACYL_CHAIN_REMODELING	0.535469	1	0.0826646	-0.528277	-0.974938	8	PLA2G5, THEM5, PLA2G4A
GOBP_CARDIOLIPIN_BIOSYNTHETIC_PROCESS	0.758929	1	0.0636424	-0.447739	-0.789055	7	SLC27A1, PTPMT1, TAMM41, CRLS1
GOBP_CARDIOLIPIN_METABOLIC_PROCESS	0.475845	1	0.0922597	-0.46001	-0.988636	17	PLA2G5, THEM5, SLC27A1, PTPMT1, PLA2G4A, TAMM41, DNAJC19, MECP2, CRLS1, LCLAT1
GOBP_CARNITINE_BIOSYNTHETIC_PROCESS	0.984615	1	0.0507028	-0.275334	-0.453272	5	ALDH9A1, ACADM
GOBP_CARNITINE_METABOLIC_PROCESS	0.677184	1	0.0734381	-0.418323	-0.848409	13	ACADL, CROT, CPT1A
GOBP_CARNITINE_SHUTTLE	0.759162	1	0.052057	0.422874	0.77166	11	THRSP, PRKAB2
GOBP_CARNITINE_TRANSPORT	0.499086	1	0.0745501	0.645808	1.02739	5	PDZK1, SLC22A4
GOBP_CARTILAGE_DEVELOPMENT	0.155102	1	0.231127	-0.345951	-1.10812	169	IL17F, FGF4, HAND1, CER1, RSPO2, COL11A2, LEP, BMP2, LUM, GPLD1, BMP8A, MATN1, GDF6, SMPD3, HOXC4, MATN3, CHRDL2, PKDCC, NPPC, MSX1, CHADL, SOX5, COL1A1, GHRL, SFRP2, HAND2, SOX9, ECM1, FGF18, SHOX2, NOG, BARX2, WNT5A, SIX2, HOXA11, HOXB3
GOBP_CARTILAGE_DEVELOPMENT_INVOLVED_IN_ENDOCHONDRAL_BONE_MORPHOGENESIS	0.138889	1	0.190023	-0.54794	-1.28949	26	CER1, MATN1, SMPD3, NPPC, COL1A1, SOX9, SHOX2, HOXA11, STC1
GOBP_CARTILAGE_MORPHOGENESIS	0.136259	1	0.183024	-0.695801	-1.33267	10	HAND1, RSPO2, MATN1, MSX1, HAND2, STC1
GOBP_CATECHOLAMINE_SECRETION	0.894495	1	0.0384787	0.314654	0.756821	46	FGF20, P2RY12, OXT, VIP, GHSR, CHGA, SYT10, HRH3, GDNF, SYT6, CXCL12
GOBP_CATECHOLAMINE_UPTAKE	0.330918	1	0.114751	-0.511465	-1.09922	17	DRD3, DRD2, SLC6A3, SLC6A2, DRD1, SNCA, SLC22A1
GOBP_CATECHOLAMINE_UPTAKE_INVOLVED_IN_SYNAPTIC_TRANSMISSION	0.198135	1	0.15017	-0.63731	-1.26116	11	DRD3, DRD2, SLC6A3, SLC6A2, DRD1, SNCA
GOBP_CATECHOL_CONTAINING_COMPOUND_BIOSYNTHETIC_PROCESS	0.169463	1	0.13649	0.620965	1.26113	18	PNMT, DAO, DBH, DDC, PAH
GOBP_CATECHOL_CONTAINING_COMPOUND_CATABOLIC_PROCESS	0.547038	1	0.0675189	0.548198	0.963665	9	DBH, SULT1A3, COMT, LRTOMT, MAOB
GOBP_CATECHOL_CONTAINING_COMPOUND_METABOLIC_PROCESS	0.83179	1	0.0422468	0.329841	0.79562	48	PNMT, DAO, DBH, DDC, PAH, TACR3, ITGAM, NR4A2, SULT1A3, COMT, DRD4, LRTOMT
GOBP_CATION_TRANSMEMBRANE_TRANSPORT	0.855072	1	0.183024	-0.266464	-0.956579	809	TRPV5, KCNH6, EDN3, TRPC5, FXYD4, CACNG5, PIRT, CCT8L2, CCL3, PDE4B, TRDN, KCNA4, KCNQ2, SLC39A12, NPSR1, ABCC8, KCNH7, KCNJ4, SLC4A9, DRD3, CRHBP, MTNR1B, CASQ1, KCNK5, CALHM1, KCND2, ATP1A4, CACNG6, CATSPER1, TRPM8, DPP6, KCNA2, CACNA1S, LRRC7, SHISA8, SCN1A, HCN4, PKD2L1, NETO1, KCNB2, CASQ2, ATP2A1, SLC6A11, SHISA7, GRIN2C, SLC9A4, COX4I2, TRPM5, HAMP, KCNIP3, KCNH4, SLC4A10, ATP2B2, IL13, DR…
GOBP_CAVEOLIN_MEDIATED_ENDOCYTOSIS	0.018701	1	0.352488	0.802307	1.4878	12	CLN3, CAV3, UNC119, PROM2
GOBP_CD40_SIGNALING_PATHWAY	0.994975	1	0.0377705	0.228131	0.44571	15	TNFAIP3, CD86, ITGA5, PHB2, SLAMF1, RNF31
GOBP_CD4_POSITIVE_ALPHA_BETA_T_CELL_ACTIVATION	0.636054	1	0.095288	-0.309969	-0.93006	94	NLRP3, IL21, ZFPM1, NKX2-3, IL27, IL12B, GATA3, ANXA1, XCL1, LEF1, TNFSF4, RORC
GOBP_CD4_POSITIVE_ALPHA_BETA_T_CELL_CYTOKINE_PRODUCTION	0.557971	1	0.0833634	-0.435946	-0.93692	17	IL1B, NLRP3, IFNA2, GATA3, XCL1
GOBP_CD4_POSITIVE_ALPHA_BETA_T_CELL_DIFFERENTIATION	0.317757	1	0.135741	-0.360036	-1.06032	78	NLRP3, IL21, ZFPM1, NKX2-3, IL27, IL12B, GATA3, ANXA1, LEF1, TNFSF4, RORC
GOBP_CD4_POSITIVE_ALPHA_BETA_T_CELL_PROLIFERATION	0.975567	1	0.0405756	0.279401	0.509851	11	TGFBR2, CD55, CD274, LGALS9B, LGALS9C, TWSG1, ARG2
GOBP_CD4_POSITIVE_CD25_POSITIVE_ALPHA_BETA_REGULATORY_T_CELL_DIFFERENTIATION	0.638444	1	0.0734381	-0.485565	-0.896113	8	FOXP3, TOX, IFNG
GOBP_CD4_POSITIVE_OR_CD8_POSITIVE_ALPHA_BETA_T_CELL_LINEAGE_COMMITMENT	0.958937	1	0.0562941	-0.276388	-0.628471	22	ZFPM1, IL12B, IL23R, FOXP3, LY9, BATF, TOX, CTSL
GOBP_CD8_POSITIVE_ALPHA_BETA_T_CELL_ACTIVATION	0.545455	1	0.0870516	-0.395075	-0.929744	26	PSMB11, CRTAM, XCL1, MAPK8IP1, TNFSF8, PAX1, TOX
GOBP_CD8_POSITIVE_ALPHA_BETA_T_CELL_DIFFERENTIATION	0.342233	1	0.112843	-0.540623	-1.10912	14	PSMB11, TNFSF8, PAX1, TOX
GOBP_CD8_POSITIVE_ALPHA_BETA_T_CELL_PROLIFERATION	0.229911	1	0.135002	-0.695922	-1.22643	7	XCL1, MAPK8IP1
GOBP_CDC42_PROTEIN_SIGNAL_TRANSDUCTION	0.446771	1	0.077884	0.571606	1.04307	11	APOA1, RHOJ, RHOV, APOE, ABL1, NTN1
GOBP_CDP_CHOLINE_PATHWAY	0.205357	1	0.143759	-0.708136	-1.24796	7	PCYT1B, CHKA, CHPT1
GOBP_CDP_DIACYLGLYCEROL_BIOSYNTHETIC_PROCESS	0.244755	1	0.133555	-0.606214	-1.19962	11	AGPAT2, GPAT2, GPAM, AGPAT5, TAMM41, CDS1
GOBP_CELLULAR_ALDEHYDE_METABOLIC_PROCESS	0.338855	1	0.0847985	0.428368	1.06886	60	PRODH2, AGXT2, AGXT, ADH4, ALDOB, CYP11B1, AKR1C1
GOBP_CELLULAR_AMINO_ACID_BIOSYNTHETIC_PROCESS	0.0601719	1	0.21925	0.517516	1.33411	70	AGXT2, CLN3, AGXT, GOT1L1, OTC, CTH, PAH, NOXRED1
GOBP_CELLULAR_AMINO_ACID_CATABOLIC_PROCESS	0.253857	1	0.0972151	0.409142	1.10351	100	PRODH2, AGXT2, DAO, AGXT, HGD, TAT, OTC, PAH, CDO1, HMGCLL1, ACMSD, MCCC1, TDO2, ARG1, HYKK, PRODH, HPD, AMDHD1
GOBP_CELLULAR_AMINO_ACID_METABOLIC_PROCESS	0.448107	1	0.0599892	0.339766	1.00922	293	PRODH2, AGXT2, DAO, HNF4A, CLN3, AGXT, IYD, HGD, GOT1L1, TAT, GLYAT, PM20D1, OTC, CTH, DIO1, DDC, PSMA1, PAH, CDO1, NOXRED1, TYR, HMGCLL1, ACMSD, MCCC1, BAAT, GLYATL1, CPS1, DPYS, TDO2, ARG1
GOBP_CELLULAR_ANION_HOMEOSTASIS	0.344068	1	0.0905429	0.59167	1.11886	13	FGF23, GCM2, SLC34A1, ENPP1
GOBP_CELLULAR_BIOGENIC_AMINE_METABOLIC_PROCESS	0.867347	1	0.0780892	-0.28412	-0.856754	96	SNCB, DRD3, ASMT, TPH2, HNMT, CHDH, TH, DRD2, SULT1A2, PNKD, GATA3, SLC6A3, AGMAT, KMO, HAAO, AADAT, HAND2, DRD1, IDO2
GOBP_CELLULAR_CARBOHYDRATE_BIOSYNTHETIC_PROCESS	0.885993	1	0.0747385	-0.281179	-0.827622	83	PRKAG3, INS, FUT9, LEP, FBP1, PCK1, IRS2
GOBP_CELLULAR_CARBOHYDRATE_CATABOLIC_PROCESS	0.291429	1	0.135741	-0.420344	-1.08325	42	NEU2, INS, MIOX, IDNK, MGAM, PGD, PGM2L1, PYGM, PHKG1
GOBP_CELLULAR_CARBOHYDRATE_METABOLIC_PROCESS	0.911458	1	0.0992333	-0.270431	-0.895025	264	PRKAG3, NEU2, MAS1, INS, ADIPOQ, SERPINA12, PLEK, MIOX, FUT9, AVPR1B, NKX1-1, LEP, FBP1, SLC4A1, GPLD1, ITPKA, IDNK, PCK1, MGAM, RGN, RBKS, IRS2
GOBP_CELLULAR_COMPONENT_ASSEMBLY_INVOLVED_IN_MORPHOGENESIS	0.310734	1	0.0860347	0.397661	1.06696	96	BMP10, ZPBP2, ACTN2, CAV3, LMOD2, TXNDC8, CSRP3, SPINK2, FABP9, KLHL41, TLR2, NRAP, ACTC1, CCDC136, MYOZ1, LMOD3, TNNT3, UGT8, TBPL1, IHH, PMP22, TMOD2, ACTA1, MYOZ2, RFX2, PHLDB1
GOBP_CELLULAR_COMPONENT_DISASSEMBLY	1	1	0.016275	0.229335	0.706433	531	CLN3, VIL1, STMND1, MMP8, KIF19, PRSS1, DNASE2B, HPN, NOXO1, MAP6D1, ACTN2, LMOD2, LIX1, WNT8B, IL6, WNT1, SLN, STMN4, ERN2, PLG, FGFR4, DDR2, TNP1, ADAM8, TIMP2, MMP16, CTSK, CIDEA, LCP1, ITGAM, PADI2, TNF, SCIN, MMP2, SPEF1, LMOD3, ADAMTS4, MMP10, ETS1, SREBF1, MMP19, ELANE, MAP1LC3B2, SPATA18, PRKCB, STMN3, WNT3A, TMOD2, CX3CR1, CTSV, MRPL30, DMTN, IRAK3, CTSS, MRPL13, ADD2, WIPI1, SCUBE3, FUN…
GOBP_CELLULAR_COMPONENT_DISASSEMBLY_INVOLVED_IN_EXECUTION_PHASE_OF_APOPTOSIS	0.264706	1	0.103958	0.501164	1.13736	33	DNASE2B, IL6, ERN2, CIDEA, CAPN10
GOBP_CELLULAR_COMPONENT_MAINTENANCE	0.962319	1	0.0647943	-0.257303	-0.707069	55	INS, PARD6A, CBLN2, ITPKA, GRIN2B, CTBP2, NLGN2, RAB3A, BSN, CAMSAP3, PICK1, F2RL1, PCLO, CTTN, TPRN, SYNGAP1, ABHD17B, MYOCD
GOBP_CELLULAR_COMPONENT_MORPHOGENESIS	1	1	0.151149	-0.241862	-0.865029	739	LHX3, EVX1, CPNE9, TRPC5, SH3GL2, MYL2, CCKAR, CCK, LGI1, MAG, ANKRD1, LHX1, ARX, CASQ1, DPYSL5, DOK5, FEZF1, CSPG5, GBX2, RND2, MT3, SLITRK3, MYPN, ATOH1, CUX2, TNR, EPHA10, VSTM2L, EGFR, MCF2, MYLK3, DRD2, NRXN1, MOBP, SYT3, KNDC1, EPHB2, NKX2-1, ACTBL2, CTNNA2, SLITRK1, POU4F1, SLITRK4, NGF, SRCIN1, DCC, NLGN3, GATA3, ROBO3, ITPKA, SPP1, FOXB1, IRS2, TRIM46, LZTS3, TMEM106B, CAPRIN2, NEXN, SLI…
GOBP_CELLULAR_COPPER_ION_HOMEOSTASIS	0.910194	1	0.0589694	-0.31715	-0.650653	14	PRND, ATP7B
GOBP_CELLULAR_DEFENSE_RESPONSE	0.230653	1	0.107972	0.478168	1.16276	50	LBP, LSP1, CD5L, NCR2, CCR9, DCDC2, MNDA, C5AR1, CCR3, CXCR2, PRF1, CD300C, CX3CR1, KLRC2, NCF1, SPN, ADORA2A, NCF2, IL33, TYROBP, ADORA2B, CLEC5A, SH2D1A
GOBP_CELLULAR_DETOXIFICATION_OF_ALDEHYDE	0.40708	1	0.0835991	0.641673	1.099	8	ADH4, RDH12, AKR1B10
GOBP_CELLULAR_EXTRAVASATION	0.457726	1	0.0675189	0.392045	0.997995	65	CCL25, PRTN3, MDK, CCL2, SELL, ADAM8, CXCL12, TNF, ICAM1, BST1, PDGFD, CD47, ELANE, CX3CR1, IL1R1, VCAM1, TRIM55, ADD2, FADD, SPN, ITGAL, FUT7, IL27RA, CD99, JAM3, SELPLG, SIRPA, CRKL, F11R, JAM2, CCL21
GOBP_CELLULAR_GLUCAN_METABOLIC_PROCESS	0.983553	1	0.0699459	-0.262489	-0.748039	70	PRKAG3, INS
GOBP_CELLULAR_GLUCOSE_HOMEOSTASIS	0.573351	1	0.0530213	0.338628	0.945033	129	NEUROD1, PDX1, FOXA3, GHRHR, LIN28A, RFX6, LGALS1, HKDC1, ADCY8, CPB2, BRSK2, PTPRN
GOBP_CELLULAR_GLUCURONIDATION	0.0578231	1	0.245042	0.708124	1.41282	17	UGT2B28, UGT2B15, UGT2B17, UGT2A2, UGT2A1, UGT1A8, UGT2B7, UGT1A1
GOBP_CELLULAR_HOMEOSTASIS	0.966066	1	0.0143399	0.272639	0.857342	875	NEUROD1, SCTR, CCL15, PDX1, CLN3, MUC17, SLC39A5, GPR6, FTHL17, FOXA3, AGTR1, ADRA1D, TMPRSS3, KISS1, GHRHR, CA7, FGF23, FATE1, AQP1, LPAR4, PKHD1, IAPP, TTPA, GPR32, TAC4, CCKBR, CAV3, P2RX3, LIN28A, CCR9, FFAR1, ADRA1B, RFX6, FTMT, OXT, CCL14, GNG3, P2RX2, MT1HL1, HCRTR1, NOX1, LGALS1, CSRP3, IL6, CCR1, CCL1, CHRNA9, SLC26A3, CALCR, PTH, TRPC7, CAND1, SLC30A8, SLC31A2, TRPM2, HKDC1, ADCY8, CPB2…
GOBP_CELLULAR_HORMONE_METABOLIC_PROCESS	0.360324	1	0.0756946	0.375053	1.04455	128	TTR, AWAT2, UGT2B15, CYP1A2, HSD3B2, RDH8, UGT2B17, ADH4, UGT1A8, CYP19A1, ADH6, CYP11B1, UGT2B7, HSD3B1, AANAT, AKR1C2, AKR1C1, ADH1A, HSD17B14, UGT1A1, DHRS9, FSHB, DHRS2, SHH, SRD5A1, SRD5A3, FDXR, ADH1B, DHRS3, BCO2, UGT1A9, STARD3NL, RDH12, DGAT2, AKR1C3, ALDH1A1, DHRS13, PDGFRA, AKR1B10, ALDH1A3, CRABP2, BMP5, CYP11A1, CYP3A7, CYP2C18
GOBP_CELLULAR_HYPEROSMOTIC_RESPONSE	0.623729	1	0.0598603	0.46723	0.899422	14	AQP1, SLC25A23, LETM1, YBX3, ARHGEF2
GOBP_CELLULAR_HYPEROSMOTIC_SALINITY_RESPONSE	0.705357	1	0.0672065	-0.473039	-0.833642	7	EFHD1, AKR1B1
GOBP_CELLULAR_HYPOTONIC_RESPONSE	0.20885	1	0.125033	0.736974	1.26222	8	AQP5, MYLK
GOBP_CELLULAR_ION_HOMEOSTASIS	0.977949	1	0.0163561	0.268654	0.83365	627	CCL15, CLN3, SLC39A5, GPR6, FTHL17, AGTR1, ADRA1D, TMPRSS3, KISS1, CA7, FGF23, FATE1, LPAR4, PKHD1, IAPP, TTPA, GPR32, TAC4, CCKBR, CAV3, P2RX3, CCR9, FFAR1, ADRA1B, FTMT, OXT, CCL14, GNG3, P2RX2, MT1HL1, HCRTR1, NOX1, CSRP3, CCR1, CCL1, CHRNA9, SLC26A3, CALCR, PTH, TRPC7, CAND1, SLC30A8, SLC31A2, TRPM2, ADCY8, CACNA1A, C7, PLCZ1, HTR2B, SLC24A5, MT1X, ACKR2, HRH4, PLN, GPR18, C5AR1, GCM2, CCL23,…
GOBP_CELLULAR_IRON_ION_HOMEOSTASIS	0.98688	1	0.0315649	0.26284	0.669087	65	FTHL17, FTMT, CAND1, LTF, SLC11A1, NOX5, FTH1, SLC46A1, SLC39A14, SRI
GOBP_CELLULAR_KETONE_METABOLIC_PROCESS	0.835749	1	0.0999277	-0.277536	-0.907665	231	NR1H4, INS, FABP1, CYP17A1, ADIPOQ, PTGS2, ALDH8A1, IL1B, PSMA8, PSMB11, ACADL, BMP2, APOC2, PNKD, ANXA1, RGN, IRS2, SIRT4, KMO, AADAT, PSMA6, CACNA1H, CYP46A1, SOX9, IDO2, PRKAA2
GOBP_CELLULAR_LIPID_CATABOLIC_PROCESS	0.971698	1	0.0897105	-0.257851	-0.842128	220	NEU2, FABP1, ADIPOQ, ENPP7, ACADL, CYP26A1, LEP, MT3, GPLD1, PHYH, APOC2, DAGLA, CYP26C1, PNPLA5, FABP12, ABHD1, SMPD3, ABHD12B, PCK1, IRS2, PNPLA3, PLA2G4D, FABP6, PNPLA7, LIPC, PLA2G5, SCARB1, GLA, TWIST1, PCCB, CROT, CEL, ALDH3A2, PLA2G4C, ACACB, CPT1A, PLA2G4B, MFSD2A, SLC27A2, PCK2, ENPP2, PLBD1, EHHADH, ACOXL, GDPD3, LIPG, PLIN5, IDH1, ABHD2, ACER1, ETFB, INPP5F, PCCA
GOBP_CELLULAR_LIPID_METABOLIC_PROCESS	0.74109	1	0.0294228	0.298201	0.939404	969	TTR, GK2, TECRL, OC90, ACSM2A, ACSM2B, CLPS, HMGCS2, ALPI, MOGAT3, CYP2B6, CLN3, SLC44A4, ABCA4, GAL3ST1, AGTR1, AWAT2, ST8SIA3, APOA1, PLA2G12B, ZPBP2, MOGAT2, RBP3, APOB, CYP1A2, GAL3ST3, CYP2A13, ACSM4, RHO, MOGAT1, RDH8, HAO2, GATA6, LIPI, PI4K2A, FABP2, PM20D1, CAV3, OPN1SW, ADH4, APOA5, UGT1A8, CERKL, RBP2, THRSP, CHRM5, GLYATL2, IDI2, IP6K3, GPD1, B3GALT2, ADH6, GALC, FABP4, AGMO, DGAT2L6,…
GOBP_CELLULAR_METABOLIC_COMPOUND_SALVAGE	1	1	0.0583453	-0.230648	-0.561	31	BHMT2, CDA, MTAP, GMPR, DGUOK, GMPR2
GOBP_CELLULAR_MODIFIED_AMINO_ACID_BIOSYNTHETIC_PROCESS	0.973837	1	0.0643583	-0.251445	-0.661048	45	CHDH, CHAC1, GCLC, GGT5, GGT6, GGT7, PTDSS1, PLOD2, PLOD3, GART, SLC27A1, ALDH9A1, MGST2, ALDH7A1, ATIC, MTHFD1L, FPGS, NFE2L2, ACADM
GOBP_CELLULAR_MODIFIED_AMINO_ACID_CATABOLIC_PROCESS	0.571053	1	0.086795	-0.381432	-0.927748	31	ACADL, GGTLC1, ABHD12B, CHAC1, HOGA1, GGT5, GGT2, GGT7, DPEP1, DIO3, DIO2
GOBP_CELLULAR_MODIFIED_AMINO_ACID_METABOLIC_PROCESS	0.9869	1	0.0845557	-0.254519	-0.818706	190	PLA2G2E, GSTA3, PLA2G2A, CGA, HPGDS, ACADL, BHMT2, CHDH, SLC5A5, GGTLC1, ABHD12B, GATA3, PLA1A, CHAC1, PLA2G4D, PLA2G5, TPO, GCLC, HOGA1, GGT5, CLIC5, DUOX2, CROT, GSTM5, GNMT, GGT2, GGT6, CPT1A, GGT7, PLA2G4B, MFSD2A, GSTM4, DPEP1, MMACHC, DIO3, PTDSS1, PLOD2
GOBP_CELLULAR_MONOVALENT_INORGANIC_ANION_HOMEOSTASIS	0.602198	1	0.0743625	-0.556586	-0.916286	5	ABCC2, FASLG
GOBP_CELLULAR_MONOVALENT_INORGANIC_CATION_HOMEOSTASIS	0.866303	1	0.034641	0.296743	0.813682	109	CLN3, TMPRSS3, CA7, TTPA, NOX1, SLC26A3, C7, ATP4B, LRRK2, ATP4A, CA2, SLC9C1, AVPR1A, SLAMF8, KCNJ2, AQP11
GOBP_CELLULAR_OXIDANT_DETOXIFICATION	0.0667673	1	0.287805	-0.427953	-1.28095	89	FABP1, GPX6, HBD, HBQ1, PTGS2, LOXHD1, MT3, MPO, LPO, FBLN5, HBG1, HBB, GPX7, PXDN, TXNDC2, TPO, TXN, TXNRD1, SOD3, DUOX2, ALOX5AP, SRXN1, GPX8, HBG2, MGST1
GOBP_CELLULAR_PIGMENTATION	1	1	0.063079	-0.164319	-0.44423	51	MLPH, SHROOM3, BBS4, BBS7, RAB17, TRAPPC6A, BLOC1S5, RAB11A, VPS33A, RAB32, RAB38
GOBP_CELLULAR_POTASSIUM_ION_HOMEOSTASIS	0.580097	1	0.0815265	-0.46056	-0.934072	13	ATP1A4, ATP1A2, ATP12A, ATP1A3, ATP1B2
GOBP_CELLULAR_PROCESS_INVOLVED_IN_REPRODUCTION_IN_MULTICELLULAR_ORGANISM	0.157195	1	0.118288	0.377479	1.12384	301	FSHR, DMRTC2, SERPINA5, SPAM1, SPANXB1, TDRD1, CATSPER4, SHCBP1L, SOHLH2, ZPBP2, SOHLH1, NANOS2, CCDC63, DDX4, SEMG1, EQTN, EFCAB9, TDRD9, NOBOX, DDX25, ASZ1, BTBD18, LIN28A, CELF4, TXNDC8, ROPN1, SPINK1, FOLR1, GPR149, PTCHD3, PAEP, SPINK2, BRDT, DNMT3L, MAEL, ADAM2, SLC26A3, FABP9, M1AP, TEX19, SPESP1, MDK, KLHL10, SYCP3, TNP1, PIWIL1, MEIG1
GOBP_CELLULAR_PROTEIN_CATABOLIC_PROCESS	1	1	0.154191	-0.219842	-0.78649	761	USP17L23, KLHL40, USP17L17, USP17L22, USP17L20, USP17L19, USP17L11, ZNRF4, USP17L12, SIAH3, USP17L10, PSMA8, CDC20B, TRIM72, CPA2, USP29, USP50, CDC16, SPSB4, PSMB11, CUL4A, HAMP, RNF148, RNF133, DERL3, RGN, USP9Y, ECSCR, MGAT3, AGBL4, ISG15, USP41, UGGT2, PSMA6, TRIM67, ACR
GOBP_CELLULAR_PROTEIN_COMPLEX_DISASSEMBLY	1	1	0.0241448	0.215856	0.627172	211	VIL1, STMND1, KIF19, MAP6D1, ACTN2, LMOD2, SLN, STMN4
GOBP_CELLULAR_PROTEIN_CONTAINING_COMPLEX_ASSEMBLY	1	1	0.0107873	0.223294	0.702971	923	HNF1B, FGA, VIL1, USH1C, LUC7L2, CELF6, CCDC63, ANGPT4, ANKS4B, TEKT2, CELF3, CAV3, LMOD2, PFN3, PYDC2, ALDOB, CCDC39, HIGD1C, CELF4, CPSF6, TSPYL6, FGG, C9orf24, CCDC65, MIS18A, CAND1, LRRC6, CCT2, FMOD, CHRNA3, UNC13C, PIH1D2, BBS12, DNAI2, MYADM, TRIM6, CLIP3, TPPP2, TBX20, STXBP6, SNAP91, NPHS1, SCO2, HSPA1A, HCCS, ANKRD53, HIGD1B, MAPRE3, TLR6, MCMDC2, PRRT2, RIC3, ICAM1, FAM107A, SCIN, CDC4…
GOBP_CELLULAR_PROTEIN_CONTAINING_COMPLEX_LOCALIZATION	0.998353	1	0.036839	0.21345	0.44201	19	TNFAIP2, SMAD7, CEP72, EXOC3, EXOC3L2, DLG1, SNAPIN, MIOS, RCC2, WASL, EZR, RALB, MZT1, NACC2, KLHL21, SEH1L, EXOC3L4, NDC1, EXOC3L1
GOBP_CELLULAR_RESPIRATION	0.89418	1	0.031637	0.287001	0.818834	175	COX6A2, NDUFC2-KCTD14, CYP1A2, UQCR11, GPD1, MDH1B, SLC25A18, NR4A3, SCO2
GOBP_CELLULAR_RESPONSE_TO_ABIOTIC_STIMULUS	0.834286	1	0.110565	-0.27276	-0.915568	309	AQP2, GUCY2F, OPN4, IL1B, MMP7, MAG, ANKRD1, AIPL1, ASCL1, GNAT1, PKD2L1, HAMP, EGFR, GPLD1, PPEF1, IL13, AQP10, GNGT1, TSPYL5, GATA3, ATP1A2, PCK1, GUCA1B, TNFRSF8, COL1A1, CERS1, SFRP2, SOX9, PDE6G, EFHD1, PPID, EPO, FMR1, KCNK4, ITGA2, BNIP3, TNFSF14, PTN, TLR7
GOBP_CELLULAR_RESPONSE_TO_ACIDIC_PH	0.503464	1	0.08654	-0.514602	-0.98562	10	PKD2L1, AQP10, PCK1
GOBP_CELLULAR_RESPONSE_TO_ACID_CHEMICAL	0.971976	1	0.0328701	0.277169	0.697715	62	GLRA1, GLRA2, TNF, MMP2, LAMTOR1, AVPR1A, PDGFD, CYBB, LAMTOR4, XBP1, PDGFRA, KLF2
GOBP_CELLULAR_RESPONSE_TO_ALCOHOL	0.620491	1	0.0525899	0.346722	0.918405	85	GLRA1, GLRA2, DEFB104B, GNG2, ADCY8, AKR1C2, SOD2, DYNAP, CES1, DEFB104A, UGT1A1, P2RY4, SPI1, RAD51, CYBB, AKR1C3, ADCY7, MAP4K1, KLF2
GOBP_CELLULAR_RESPONSE_TO_ALDEHYDE	0.851724	1	0.0462303	0.38073	0.706026	12	ADH4, RDH12, AKR1B10, SGK1
GOBP_CELLULAR_RESPONSE_TO_ALKALOID	0.765789	1	0.0713053	-0.337015	-0.819714	31	CRHBP, CACNA1S, CASQ2, TH, HTR1B, RYR1
GOBP_CELLULAR_RESPONSE_TO_AMMONIUM_ION	0.102377	1	0.188204	0.848313	1.34955	5	KCNC2, CPS1, GRIA1
GOBP_CELLULAR_RESPONSE_TO_AMYLOID_BETA	0.98153	1	0.0593488	-0.263912	-0.662646	35	FPR2, NGFR, ATP1A3
GOBP_CELLULAR_RESPONSE_TO_ANTIBIOTIC	0.483051	1	0.0723571	0.534006	1.00982	13	MDM2, PLA2G4F
GOBP_CELLULAR_RESPONSE_TO_ARSENIC_CONTAINING_SUBSTANCE	0.959732	1	0.0395172	0.287054	0.582986	18	MKNK2, PPIF, ATF3, HMOX1
GOBP_CELLULAR_RESPONSE_TO_ATP	0.52551	1	0.0683111	0.484096	0.965851	17	P2RX3, P2RY12, P2RY4, P2RX7, P2RY2, P2RY11
GOBP_CELLULAR_RESPONSE_TO_BACTERIAL_LIPOPROTEIN	0.185455	1	0.135741	0.778646	1.27966	6	TLR2, TLR6, TLR1, CD14
GOBP_CELLULAR_RESPONSE_TO_BIOTIC_STIMULUS	0.119861	1	0.287805	-0.350355	-1.14236	212	DEFA5, NR1H4, IL1B, CCL3, NLRP3, PDE4B, ANKRD1, CEBPE, PF4V1, IGFBPL1, PPBP, IL37, HAMP, IL12B, CTSG, CSF3, CXCL2, PF4, FZD5, CXCL13, KMO, ABCC2, LY96, ADAMTS13, TNFSF4
GOBP_CELLULAR_RESPONSE_TO_BRAIN_DERIVED_NEUROTROPHIC_FACTOR_STIMULUS	0.300231	1	0.118288	-0.599681	-1.14857	10	SH3GL2
GOBP_CELLULAR_RESPONSE_TO_CADMIUM_ION	0.52231	1	0.0916795	-0.37604	-0.951995	36	MT4, MT1A, MT3, EGFR, MT1G, MT1M
GOBP_CELLULAR_RESPONSE_TO_CAFFEINE	0.161663	1	0.166934	-0.676199	-1.29513	10	CACNA1S, CASQ2, RYR1, RYR3, PPARGC1A, TMEM38A
GOBP_CELLULAR_RESPONSE_TO_CALCIUM_ION	0.98243	1	0.031998	0.266795	0.694774	79	FOS, HPCA, CPNE6, TRPM2, ADCY8, RASAL1, CPNE4, SYT10, SYT6, NLGN1, GUCA1A, CPNE5, SYT13, SYT5, DMTN, CPNE7, AKR1C3, RASA4B, SYT1, RASGRP2, CAPN3, NEUROD2, LCE1D, PPIF
GOBP_CELLULAR_RESPONSE_TO_CAMP	0.461538	1	0.103958	-0.36104	-0.985584	52	ADIPOQ, AQP9, AQP8, CRHBP, SLC5A5, HCN4, PCK1, AHR, KCNQ1
GOBP_CELLULAR_RESPONSE_TO_CARBOHYDRATE_STIMULUS	0.899729	1	0.0325058	0.291061	0.806525	124	NEUROD1, PDX1, GHRHR, LIN28A, RFX6, LGALS1, ADCY8, CPB2, BRSK2, PTPRN
GOBP_CELLULAR_RESPONSE_TO_CHEMICAL_STRESS	0.997605	1	0.0204894	0.249468	0.746527	319	KCNC2, CLN3, AQP1, AQP5, WNT16, UCP1, NOX1, IL6, VNN1, WNT1, FOS, TRPM2, SCN2A, ALOX5, SOD2, WNK3, NR4A3, ARG1, NME5, LRRK2, HSPA1A, TLR6, PRODH, LRRC8E, SLC7A11, MMP2, MYLK, ETS1, PDGFD, HSPA1B, TNFAIP3, NR4A2, DHRS2, CBX8, CYBB, IL18RAP, GATA4, AKR1C3, DNMT3B, GLRX2, NCF1, CAPN3, PDGFRA, AGAP3, KLF2, MMP9, NCF4, PAX2, NCF2, TXNRD2, NOX5
GOBP_CELLULAR_RESPONSE_TO_CHOLESTEROL	0.62716	1	0.0782955	-0.434905	-0.901953	15	GPLD1, GRAMD1B, MLC1, GRAMD1A, LRP6, GRAMD1C, INHBA, OSBPL7
GOBP_CELLULAR_RESPONSE_TO_CISPLATIN	0.736364	1	0.0553643	0.487861	0.80177	6	RAD51, HMOX1, SLC31A1, ADIRF
GOBP_CELLULAR_RESPONSE_TO_COLD	0.433628	1	0.0802023	0.625567	1.07141	8	UCP1, CIDEA, NFKBIA
GOBP_CELLULAR_RESPONSE_TO_COPPER_ION	0.35101	1	0.113787	-0.454298	-1.06912	26	AQP2, MT4, MT1A, MT3, MT1G, MT1M, CYP1A1
GOBP_CELLULAR_RESPONSE_TO_CORTICOSTEROID_STIMULUS	0.698341	1	0.0491928	0.351773	0.873676	58	MYOD1, AQP1, ISL1, ZFP36, ARG1, UGT1A1, ICAM1, FAM107A, SSTR2, SRD5A1, BCL2L11, HEY1, AKR1C3, MT-ND3, DNMT3B
GOBP_CELLULAR_RESPONSE_TO_DEXAMETHASONE_STIMULUS	0.934837	1	0.0592219	-0.288835	-0.684347	27	MSTN, EGFR, PCK1, ABCC2
GOBP_CELLULAR_RESPONSE_TO_DNA_DAMAGE_STIMULUS	1	1	0.157403	-0.145143	-0.520878	787	BCL2A1, ANKRD1, TFDP1, SPATA22, CUL4A, GML, MEIOB, EGFR, RAD21L1, BLK, OOEP, EYA1, FMN2, C14orf39, CDC25C, REC8, SIRT4, MSX1, ISG15, GTF2H4, TEX12, ACKR3, SFRP2, PLK5, FANCM, ZCWPW1, EXO5, GGN, MAPT, STK33, RPA4, SWSAP1, FMR1, MSH4, SYCP1, CTLA4, CSNK1E, MICA, THOC1, TRIP13, TWIST1, DCUN1D5, FXR1, OARD1, HSF2BP, TOPORS, AUNIP, CDK3, PTTG1, UBE2V2, CHRNA4, SPRED3, SNAI2, MSH2, UBE2E2, TDP2, UCHL5,…
GOBP_CELLULAR_RESPONSE_TO_DRUG	0.00566756	1	0.407018	-0.560376	-1.57292	61	ADIPOQ, IL1B, PDE4B, ANKRD1, CRHBP, FBP1, TH, EGFR, GPLD1, HTR1B, REN, AIM2, ABCC2, CERS1, KCNQ1, PRKAA2
GOBP_CELLULAR_RESPONSE_TO_DSRNA	0.126878	1	0.159647	0.623414	1.29872	20	IFNB1, IFIT1B
GOBP_CELLULAR_RESPONSE_TO_ELECTRICAL_STIMULUS	0.778559	1	0.0512184	0.426551	0.762978	10	HPCA, PALM, NEUROD2
GOBP_CELLULAR_RESPONSE_TO_EPINEPHRINE_STIMULUS	0.118483	1	0.199915	-0.66419	-1.33094	12	ADIPOQ, PDE4B
GOBP_CELLULAR_RESPONSE_TO_ESTRADIOL_STIMULUS	0.850722	1	0.0430173	0.338472	0.772103	35	MYOD1, MYOG, UGT1A1, SSTR2, SRD5A1, BCL2L11
GOBP_CELLULAR_RESPONSE_TO_ESTROGEN_STIMULUS	0.612346	1	0.0795565	-0.438029	-0.908432	15	CRHBP, OCSTAMP, AR, TRIM24
GOBP_CELLULAR_RESPONSE_TO_ETHANOL	0.0433333	1	0.282013	0.731222	1.45087	16	GLRA1, GLRA2, SOD2, UGT1A1, SPI1, CYBB, ADCY7
GOBP_CELLULAR_RESPONSE_TO_ETHER	0.770089	1	0.0629395	-0.438821	-0.773338	7	PPARGC1A, CDK4
GOBP_CELLULAR_RESPONSE_TO_EXOGENOUS_DSRNA	0.138333	1	0.152145	0.650594	1.29089	16	IFNB1, IFIT1B
GOBP_CELLULAR_RESPONSE_TO_EXTERNAL_STIMULUS	1	1	0.095288	-0.236537	-0.794004	282	PRKAG3, NR1H4, AQP2, IL1B, MMP7, MAG, ANKRD1, MAP1LC3C, LEP, EGFR, IL13, KRT20, ATP1A2, PCK1, TNFRSF8, COL1A1, ASGR1, SFRP2, SOX9, PRKAA2, GABARAPL3, CASR, KCNK4, ITGA2, BNIP3, TNFSF14, PTN, TLR7, BHLHA15
GOBP_CELLULAR_RESPONSE_TO_EXTRACELLULAR_STIMULUS	0.98852	1	0.0246382	0.259099	0.754745	218	MYOD1, SLC39A5, FOXA3, FGF23, ALB, FOLR1, MYH13, C12orf66, FOS, BRSK2, LRRK2, PTPRC, ICAM1, FAM107A, KANK2, AVPR1A, SREBF1, MAP1LC3B2, NR4A2, LYN, SRD5A1, GCGR, PHEX, WNT2B, VCAM1, WIPI1, AKR1C3, GLRX2, GAS2L1, FADS1, CACNB3, XBP1
GOBP_CELLULAR_RESPONSE_TO_FATTY_ACID	0.779841	1	0.0707899	-0.32639	-0.829001	37	NR1H4, FFAR3
GOBP_CELLULAR_RESPONSE_TO_FLUID_SHEAR_STRESS	0.94	1	0.0401661	0.30688	0.608901	16	CA2, KLF2, KLF4, MTSS1, ASS1, SOCS5
GOBP_CELLULAR_RESPONSE_TO_FOLLICLE_STIMULATING_HORMONE_STIMULUS	0.316814	1	0.0978773	0.676207	1.15814	8	FSHR, EPHA8, NOTCH1, GCLM
GOBP_CELLULAR_RESPONSE_TO_FRUCTOSE_STIMULUS	0.525275	1	0.0815265	-0.610515	-1.00507	5	PCK1, PPARGC1A, SLC26A6
GOBP_CELLULAR_RESPONSE_TO_GAMMA_RADIATION	0.981848	1	0.0376923	0.27322	0.59533	26	MDM2, RAD51, YAP1, NOX4, GTF2H5
GOBP_CELLULAR_RESPONSE_TO_GLUCAGON_STIMULUS	0.398082	1	0.102449	-0.448191	-1.03829	24	GLP2R, PRKACG, GLP1R, PCK1
GOBP_CELLULAR_RESPONSE_TO_GLUCOSE_STARVATION	0.551724	1	0.0937465	-0.354702	-0.940281	46	PRKAG3, PRKAA2, BHLHA15, SESN3, BRSK1, PRKAA1, IMPACT, ASNS, HSPA5, SESN2, PICK1, TBL2, NUAK2
GOBP_CELLULAR_RESPONSE_TO_GONADOTROPIN_STIMULUS	0.20938	1	0.120985	0.630042	1.23094	15	FSHR, LHCGR, GATA6, EPHA8, WT1
GOBP_CELLULAR_RESPONSE_TO_GROWTH_HORMONE_STIMULUS	0.00829181	1	0.38073	0.74552	1.57148	22	CSH1, CSH2, CSHL1, JAK3, LYN
GOBP_CELLULAR_RESPONSE_TO_HEAT	1	1	0.0268861	0.142849	0.393421	112	ARPP21, HSPA1A, HSPA1B, HSPA6, LYN, PDCL3, SLU7, CXCL10, CD34, CLPB, NUP54, NUP37, CAMK2B, DNAJB1, FKBP4, NUP107, NUP35, FGF1, HMOX1, CCAR2
GOBP_CELLULAR_RESPONSE_TO_HEPARIN	0.804396	1	0.0601186	-0.444566	-0.731872	5	SOX9
GOBP_CELLULAR_RESPONSE_TO_HISTAMINE	0.873646	1	0.0471642	0.401363	0.67008	7	GABRB3, GABRB1
GOBP_CELLULAR_RESPONSE_TO_HORMONE_STIMULUS	0.530269	1	0.048215	0.317832	0.981982	582	OSTN, SCGB2A1, SST, CSH1, FSHR, IRS4, MYOD1, CSH2, CSHL1, AGTR1, IGFBP1, GHRHR, LHCGR, FGF23, APOB, CST11, RXRG, AQP1, NR0B1, GATA6, DEFA3, ACTN2, AGRP, SOST, CRHR1, TRH, VWA2, UCP1, CSRP3, CYP11B1, ESRRB, OR51E2, NODAL, ISL1, PTH, ASIP, WNT1, FOS, GNG2, ACSL1, DEFA1, ADCY8, DEFA1B, G6PC, GHSR, AKR1C2, AKR1C1, ZFP36, SERPINB9, CPS1, EPHA8, SLC34A1, NR4A3, ARG1, RAP1B, TCF21, PKLR, ADTRP, LMO3, CA…
GOBP_CELLULAR_RESPONSE_TO_HYDROGEN_PEROXIDE	0.998559	1	0.0304181	0.22103	0.57936	80	AQP1, IL6, TRPM2, NR4A3, ARG1, LRRK2, ETS1, PDGFD, TNFAIP3, CBX8, IL18RAP, KLF2, PAX2, PPIF, SIRPA, RNF112, PCGF2, HGF, SPHK1, KDM6B, ERN1, ZNF580, RELA
GOBP_CELLULAR_RESPONSE_TO_HYDROPEROXIDE	0.397321	1	0.0982123	-0.617847	-1.08884	7	MGST1, DAPK1, CD36, PRKD1, TP53INP1, OXR1
GOBP_CELLULAR_RESPONSE_TO_HYPEROXIA	0.498195	1	0.0739901	0.611314	1.0206	7	NOX1, DNMT3B, FOXO1
GOBP_CELLULAR_RESPONSE_TO_INCREASED_OXYGEN_LEVELS	0.642373	1	0.0584693	0.460083	0.885664	14	NOX1, DNMT3B
GOBP_CELLULAR_RESPONSE_TO_INORGANIC_SUBSTANCE	0.905492	1	0.0292811	0.282397	0.820962	205	KCNC2, GLRA1, MYOG, CYP1A2, AQP1, GLRA2, MT1HL1, CYP11B1, FABP4, FOS, HPCA, CPNE6, A3GALT2, TRPM2, ADCY8, RASAL1, CPNE4, MT1X, SYT10, SLC34A1, LRRK2, SYT6, NLGN1, CLDN1, DDI1, GUCA1A, CPNE5, SYT13, SHH, B2M, RAD51, EIF4A3, CYBB, SYT5, DMTN, CPNE7, AKR1C3, NCF1, RASA4B, SYT1, RASGRP2, CAPN3, ADCY7
GOBP_CELLULAR_RESPONSE_TO_INSULIN_LIKE_GROWTH_FACTOR_STIMULUS	0.59469	1	0.0642141	0.544049	0.931796	8	GHSR, FBN1, CCNA2
GOBP_CELLULAR_RESPONSE_TO_INSULIN_STIMULUS	0.0858144	1	0.287805	-0.357245	-1.16809	214	NR1H4, INS, ADIPOQ, SERPINA12, FFAR3, IL1B, TRIM72, AHSG, MSTN, PIK3R2, LEP, GPLD1, RARRES2, ATP6V0A4, PCK1, ENHO, IRS2, PNPLA3, KL, FOXC2, POU4F2, ATP6V1G2, ATP6V1B1, ATP6V0D2, GRB10, CPEB1, GPT, SOCS3, NCK1, ERRFI1, PIK3C2A, PCK2, GCK, OPA1, GPR21, SLC2A8, SESN3, PDK4
GOBP_CELLULAR_RESPONSE_TO_INTERFERON_ALPHA	0.989455	1	0.0402478	0.25408	0.454476	10	IFIT2, IFIT3, PYHIN1
GOBP_CELLULAR_RESPONSE_TO_INTERFERON_BETA	0.0543657	1	0.248911	0.689206	1.4272	19	IRGC, IFNB1, MNDA, TRIM6
GOBP_CELLULAR_RESPONSE_TO_IONIZING_RADIATION	1	1	0.0664364	-0.188891	-0.530192	63	HAMP, TSPYL5, GATA3, SFRP2
GOBP_CELLULAR_RESPONSE_TO_IRON_ION	1	1	0.0393562	0.195614	0.343865	9	B2M, HMOX1, CCNB1
GOBP_CELLULAR_RESPONSE_TO_KETONE	0.913738	1	0.0721798	-0.27282	-0.816604	89	UGT3A2, MSTN, EGFR, PTGER2, SCNN1G, PCK1, SPP1, ABCC2, AHR, TNFSF4, NPAS4, PRKAA2, PTGFR, ERRFI1, PCK2, AR, TNC, CDK4, PPARG, PRKAA1, AKR1B1, FBXO32, ATP2B1, ADCY5, XRN1
GOBP_CELLULAR_RESPONSE_TO_LAMINAR_FLUID_SHEAR_STRESS	0.936823	1	0.0439759	0.333968	0.557564	7	KLF2, KLF4, ASS1, MAP2K5
GOBP_CELLULAR_RESPONSE_TO_LEPTIN_STIMULUS	0.936242	1	0.0406579	0.317525	0.644869	18	FGF23, NR4A3, PID1
GOBP_CELLULAR_RESPONSE_TO_LEUCINE	0.901869	1	0.0576091	-0.346524	-0.644374	9	SESN3, SESN2
GOBP_CELLULAR_RESPONSE_TO_LEUCINE_STARVATION	0.439359	1	0.0937465	-0.56711	-1.04661	8	SESN3, IMPACT, SESN2
GOBP_CELLULAR_RESPONSE_TO_LIGHT_STIMULUS	0.930801	1	0.0309184	0.283452	0.784802	123	GRK1, RHO, AQP1, RS1, OPN1SW, GUCY2D, GPR88, OPN5, RRH, CNGA1, PDE6A, MMP2, TRPM1, GUCA1A, PBK, CAMKMT
GOBP_CELLULAR_RESPONSE_TO_LIPID	1	1	0.130777	-0.251312	-0.876931	525	DEFA5, NR1H4, RHOXF1, BRINP2, BRINP1, FFAR3, IL1B, CCL3, NLRP3, PDE4B, ANKRD1, CEBPE, ESRRG, CRHBP, PF4V1, MSTN, PPBP, MGARP, LEP, IL37, HAMP, EGFR, IL12B, CTSG, CSF3, GPLD1, LANCL2, CXCL2, PF4, KDM5D, POU4F1, SCNN1G, ATP1A2, PCK1, ANXA1, SPP1, GRAMD1B, STRA8, CXCL13, KMO, FLT3, ESR2, ABCC2, SSTR4, LY96, COL1A1, LEF1, AHR, CCDC62, ADAMTS13, POU4F2, TNFSF4, SOX9, TBX1, NPAS4, ALOX12, CASR, SLC6A4,…
GOBP_CELLULAR_RESPONSE_TO_LIPOPROTEIN_PARTICLE_STIMULUS	0.993496	1	0.0364549	0.253395	0.56251	29	CES1, ADTRP, TLR6, CDH13, CD68
GOBP_CELLULAR_RESPONSE_TO_LITHIUM_ION	0.49322	1	0.0713053	0.52752	0.997553	13	MYOG, FABP4, SHH, ADCY7
GOBP_CELLULAR_RESPONSE_TO_LOW_DENSITY_LIPOPROTEIN_PARTICLE_STIMULUS	0.996644	1	0.0377705	0.221481	0.449813	18	CES1, CDH13
GOBP_CELLULAR_RESPONSE_TO_MAGNESIUM_ION	0.0520171	1	0.321776	-0.832182	-1.46656	7	SLFN14, FBP1, SMPD3, RYR3
GOBP_CELLULAR_RESPONSE_TO_MANGANESE_ION	0.620853	1	0.0766747	-0.449279	-0.900293	12	SLFN14, TH
GOBP_CELLULAR_RESPONSE_TO_MECHANICAL_STIMULUS	0.0126102	1	0.38073	-0.518756	-1.47835	70	IL1B, MMP7, MAG, ANKRD1, EGFR, IL13, ATP1A2, TNFRSF8, COL1A1, SOX9, KCNK4, ITGA2, BNIP3, TNFSF14, TLR7, PIEZO2
GOBP_CELLULAR_RESPONSE_TO_MINERALOCORTICOID_STIMULUS	0.395089	1	0.09855	-0.620198	-1.09298	7	SCNN1G, NPAS4, ATP2B1, GPER1, SCNN1B
GOBP_CELLULAR_RESPONSE_TO_MOLECULE_OF_BACTERIAL_ORIGIN	0.122271	1	0.271289	-0.350437	-1.12724	190	DEFA5, NR1H4, IL1B, CCL3, NLRP3, PDE4B, ANKRD1, CEBPE, PF4V1, PPBP, IL37, HAMP, IL12B, CTSG, CSF3, CXCL2, PF4, FZD5, CXCL13, KMO, ABCC2, LY96, ADAMTS13, TNFSF4
GOBP_CELLULAR_RESPONSE_TO_MURAMYL_DIPEPTIDE	0.667247	1	0.0579755	0.489386	0.86028	9	VIM, LDOC1, NOD2, TRIM41, ARHGEF2
GOBP_CELLULAR_RESPONSE_TO_NICOTINE	0.623832	1	0.0756946	-0.488741	-0.908832	9	TH, MSX1, KCNJ11
GOBP_CELLULAR_RESPONSE_TO_NITROGEN_COMPOUND	1	1	0.0147735	0.259067	0.804248	646	CSH1, IRS4, KCNC2, OR10H2, CSH2, CSHL1, IFNB1, AGTR1, GLRA1, IGFBP1, GHRHR, LHCGR, DEFB124, AQP1, HTR3B, ACTN2, CAV3, P2RX3, GLRA2, MDM2, P2RY12, CHRM5, CRHR1, OR10H5, GPD1, VWA2, FOLR1, OR11H4, HCN1, CSRP3, DDC, CYP11B1, SLC26A3, HTR3E, OPRM1, WNT1, GNG2, TRPM2, AANAT, PALM, ADCY8, CHRM2, GABRB3, CACNA1A, CHRNA3, G6PC, GHSR, HTR2B, CPS1, HRH3, HRH4, GABRB1, SLC34A1, NR4A3, ARG1, RAP1B, OR5T2, LR…
GOBP_CELLULAR_RESPONSE_TO_NITROGEN_STARVATION	0.400474	1	0.101351	-0.532476	-1.06701	12	MAP1LC3C, GABARAPL3
GOBP_CELLULAR_RESPONSE_TO_NITROSATIVE_STRESS	0.84292	1	0.0582216	-0.401609	-0.689616	6	STOX1, ATM, DNAJA1
GOBP_CELLULAR_RESPONSE_TO_NUTRIENT	0.823034	1	0.0709609	-0.319554	-0.817924	41	NR1H4, LEP, COL1A1, CASR, PTN, SNAI2, PENK, GAS6, CDKN2B, TNC, PPARG, TRIM24, BRIP1, ATP2B1
GOBP_CELLULAR_RESPONSE_TO_ORGANIC_CYCLIC_COMPOUND	1	1	0.016275	0.254511	0.783983	531	SCGB2A1, MYOD1, OR10H2, IFNB1, GHRHR, MYOG, FGF23, CST11, RXRG, AQP1, NR0B1, HTR3B, DEFA3, P2RX3, P2RY12, CHRM5, OR10H5, GPD1, FOLR1, OR11H4, HCN1, LGALS1, ESRRB, OR51E2, NODAL, SLC26A3, HTR3E, ISL1, OPRM1, GNG2, TRPM2, DEFA1, AANAT, PALM, ADCY8, DEFA1B, CHRM2, GABRB3, CCL2, HTR2B, DYNAP, ZFP36, CES1, CPS1, HRH3, HRH4, GABRB1, SLC34A1, NR4A3, ARG1, RAP1B, OR5T2, LRRK2, TCF21, PKLR, ADTRP, LMO3, P…
GOBP_CELLULAR_RESPONSE_TO_OSMOTIC_STRESS	0.0765625	1	0.202072	0.571821	1.33992	39	CLN3, AQP1, AQP5, SCN2A, WNK3, LRRC8E, MYLK
GOBP_CELLULAR_RESPONSE_TO_OXIDISED_LOW_DENSITY_LIPOPROTEIN_PARTICLE_STIMULUS	0.954306	1	0.0419082	0.317786	0.568428	10	ADTRP, TLR6, CD68
GOBP_CELLULAR_RESPONSE_TO_OXYGEN_GLUCOSE_DEPRIVATION	0.578182	1	0.0668966	0.581548	0.955739	6	CACNB3, AQP3, ATF4, CBL
GOBP_CELLULAR_RESPONSE_TO_OXYGEN_LEVELS	0.286364	1	0.176694	-0.319361	-1.04255	213	FABP1, CLCA1, PTGS2, OPRD1, ANKRD1, PSMA8, KCND2, PSMB11, MGARP, MT3, COX4I2, DDAH1, GNGT1, FMN2, PCK1, SIRT4, PSMA6, POU4F2, CASR, EPO, BNIP3, STOX1, HIF3A, CPEB1, PTN, VASN, TWIST1, PSMA3
GOBP_CELLULAR_RESPONSE_TO_OXYGEN_RADICAL	0.432911	1	0.100633	-0.468984	-1.02532	19	MT3, MPO, FBLN5, SOD3
GOBP_CELLULAR_RESPONSE_TO_PARATHYROID_HORMONE_STIMULUS	0.116725	1	0.170932	0.770907	1.35516	9	FGF23, SOST, SLC34A1, WNT10B, PHEX
GOBP_CELLULAR_RESPONSE_TO_PEPTIDE	0.909091	1	0.113313	-0.268031	-0.911554	362	NR1H4, MAS1, INS, ADIPOQ, SERPINA12, FFAR3, IL1B, FPR2, CRHR2, GLP2R, TRIM72, AHSG, CRHBP, MSTN, PRKACG, GLP1R, MGARP, PIK3R2, LEP, GPLD1, RARRES2, SMPD3, KLF15, ATP6V0A4, PCK1, ENHO, IRS2, PNPLA3, KL, FOXC2, NGFR, POU4F2, ATP6V1G2, GHRL, REG1A, ATP6V1B1, ANO1, ATP6V0D2, CASR
GOBP_CELLULAR_RESPONSE_TO_PEPTIDE_HORMONE_STIMULUS	0.83908	1	0.110565	-0.274895	-0.920673	303	NR1H4, MAS1, INS, ADIPOQ, SERPINA12, FFAR3, IL1B, CRHR2, GLP2R, TRIM72, AHSG, CRHBP, MSTN, PRKACG, GLP1R, MGARP, PIK3R2, LEP, GPLD1, RARRES2, ATP6V0A4, PCK1, ENHO, IRS2, PNPLA3, KL, FOXC2, POU4F2, ATP6V1G2, GHRL, REG1A, ATP6V1B1, ATP6V0D2
GOBP_CELLULAR_RESPONSE_TO_PEPTIDOGLYCAN	0.135283	1	0.161979	0.833218	1.32553	5	DEFB124, NOD2, RELA
GOBP_CELLULAR_RESPONSE_TO_PH	0.754342	1	0.0691198	-0.36481	-0.814096	20	PKD2L1, GPLD1, AQP10, PCK1, KCNK4
GOBP_CELLULAR_RESPONSE_TO_POTASSIUM_ION	0.796767	1	0.0629395	-0.399097	-0.764392	10	CRHBP, CACNA1H, PPARGC1A
GOBP_CELLULAR_RESPONSE_TO_PROSTAGLANDIN_E_STIMULUS	0.918519	1	0.0593488	-0.308794	-0.64041	15	PTGER2, TNFSF4, PRKAA2, PPARG, PRKAA1
GOBP_CELLULAR_RESPONSE_TO_PROSTAGLANDIN_STIMULUS	0.69616	1	0.0540088	0.408522	0.85105	20	APOB, GNG2, AKR1C2, P2RY4, AKR1C3, SFRP1
GOBP_CELLULAR_RESPONSE_TO_PURINE_CONTAINING_COMPOUND	0.538835	1	0.0855357	-0.475168	-0.963698	13	CACNA1S, CASQ2, RYR1, RYR3, PPARGC1A, TMEM38A
GOBP_CELLULAR_RESPONSE_TO_RADIATION	1	1	0.026114	0.249681	0.713357	178	GRK1, RHO, AQP1, RS1, OPN1SW, MDM2, GUCY2D, GPR88, OPN5, RRH, CNGA1, RAD9B, PDE6A, MMP2, TRPM1, GUCA1A, PBK, RAD51, CAMKMT
GOBP_CELLULAR_RESPONSE_TO_REACTIVE_NITROGEN_SPECIES	0.123333	1	0.161979	0.66042	1.31038	16	KCNC2, AQP1, CCNA2
GOBP_CELLULAR_RESPONSE_TO_REACTIVE_OXYGEN_SPECIES	0.998654	1	0.0269563	0.25399	0.713932	141	KCNC2, AQP1, UCP1, IL6, FOS, TRPM2, SOD2, NR4A3, ARG1, LRRK2, MMP2, ETS1, PDGFD, TNFAIP3, CBX8, IL18RAP, AKR1C3, GLRX2, NCF1, PDGFRA, AGAP3, KLF2, MMP9, PAX2
GOBP_CELLULAR_RESPONSE_TO_RETINOIC_ACID	0.923642	1	0.0350901	0.294397	0.743838	63	MYOG, AQP1, WNT8B, BRINP3, WNT2, WNT6, TESC, WNT11, WNT5B, EPHA3, LYN, WNT3A, WNT10B, YAP1, PTK6
GOBP_CELLULAR_RESPONSE_TO_SALT	0.422383	1	0.0826646	0.64783	1.08156	7	HPCA, ZC3H12A
GOBP_CELLULAR_RESPONSE_TO_SALT_STRESS	0.460733	1	0.0762797	0.565679	1.03225	11	AQP1, CAPN3
GOBP_CELLULAR_RESPONSE_TO_SODIUM_ARSENITE	0.895795	1	0.0466015	0.369139	0.587249	5	ZC3H12A, DAXX, HNRNPA1, MAPK13, HSF1
GOBP_CELLULAR_RESPONSE_TO_STARVATION	0.82716	1	0.0370705	0.303274	0.849809	144	MYOD1, SLC39A5, FOXA3, ALB, MYH13, C12orf66, BRSK2, LRRK2, SREBF1, MAP1LC3B2, SRD5A1, GCGR, WNT2B, WIPI1, AKR1C3, GAS2L1, FADS1, XBP1
GOBP_CELLULAR_RESPONSE_TO_STEROID_HORMONE_STIMULUS	0.384115	1	0.0706196	0.357906	1.03199	192	SCGB2A1, MYOD1, GHRHR, CST11, RXRG, AQP1, NR0B1, DEFA3, ESRRB, OR51E2, NODAL, ISL1, DEFA1, DEFA1B, ZFP36, NR4A3, ARG1, TCF21, ADTRP, LMO3, PADI2, UGT1A1, ICAM1, FAM107A, KANK2, SSTR2, SRD5A1, PMEPA1, YAP1, BCL2L11, HEY1, AKR1C3, MT-ND3, DNMT3B, ZNF366
GOBP_CELLULAR_RESPONSE_TO_STEROL	0.846154	1	0.0635008	-0.331603	-0.739992	20	GPLD1, GRAMD1B, RORC, MLC1, GRAMD1A, LRP6, GRAMD1C, INHBA, OSBPL7
GOBP_CELLULAR_RESPONSE_TO_STEROL_DEPLETION	0.329983	1	0.0922597	0.57459	1.12261	15	NPC1L1, SREBF1, FBXW7, INSIG2, SCAP
GOBP_CELLULAR_RESPONSE_TO_TESTOSTERONE_STIMULUS	0.773364	1	0.0649408	-0.411569	-0.765327	9	SPP1, AR
GOBP_CELLULAR_RESPONSE_TO_THYROID_HORMONE_STIMULUS	0.971667	1	0.0386372	0.287136	0.569727	16	GHSR, GATA1, CTSS, GAS2L1, GCLM
GOBP_CELLULAR_RESPONSE_TO_TOPOLOGICALLY_INCORRECT_PROTEIN	0.942049	1	0.0299907	0.281032	0.795355	154	CREB3L3, IGFBP1, AGR2, CTH, ERN2, CCL2, HSPA1A, HSPA1B, HSPA6, PACRG, SULT1A3, BCL2L11, ABCA7, WIPI1, RNF175, XBP1, SDF2L1, RNF121
GOBP_CELLULAR_RESPONSE_TO_TOXIC_SUBSTANCE	0.118056	1	0.245042	-0.381002	-1.16608	106	FABP1, GPX6, HBD, HBQ1, PTGS2, OPRD1, LOXHD1, MT3, MPO, LPO, FBLN5, HBG1, HBB, GPX7, CERS1, PXDN, TXNDC2, TPO, TXN, ABTB2, TXNRD1
GOBP_CELLULAR_RESPONSE_TO_UV	0.995671	1	0.0306323	0.245421	0.650078	85	AQP1, OPN1SW, OPN5, MMP2, PBK, MFAP4, TIMP1, MMP9, HYAL1
GOBP_CELLULAR_RESPONSE_TO_UV_A	0.605585	1	0.0626618	0.495004	0.903285	11	OPN1SW, OPN5, MMP2, TIMP1, MMP9
GOBP_CELLULAR_RESPONSE_TO_UV_B	0.987611	1	0.0406579	0.255914	0.438305	8	MFAP4, HYAL1, CDKN1A
GOBP_CELLULAR_RESPONSE_TO_UV_C	0.977876	1	0.0513223	-0.280984	-0.482487	6	IMPACT
GOBP_CELLULAR_RESPONSE_TO_VASCULAR_ENDOTHELIAL_GROWTH_FACTOR_STIMULUS	0.92868	1	0.0363783	0.296379	0.734516	57	ADAMTS3, HRG, IL12A, XDH, SEMA6A, DLL4, PGF, ADAMTS12, KDR, VCAM1, DCN, PDGFRA, NOTCH1, NR4A1, PDGFRB
GOBP_CELLULAR_RESPONSE_TO_VIRUS	0.120795	1	0.156312	0.509349	1.25796	56	TRIM15, IL6, USP17L2, VWCE, BIRC3, POU2AF1, TRIM6, BIRC2, IL12A
GOBP_CELLULAR_RESPONSE_TO_VITAMIN	0.965854	1	0.0377705	0.285403	0.633564	29	FGF23, FOLR1, KANK2, PHEX, BGLAP, SFRP1, MN1
GOBP_CELLULAR_RESPONSE_TO_VITAMIN_D	0.859296	1	0.0445071	0.350589	0.734284	21	FGF23, KANK2, PHEX, BGLAP, SFRP1, MN1
GOBP_CELLULAR_RESPONSE_TO_WATER_STIMULUS	0.0791209	1	0.237794	-0.837519	-1.37878	5	AQP2
GOBP_CELLULAR_RESPONSE_TO_X_RAY	0.170616	1	0.164406	-0.639359	-1.28119	12	HAMP, GATA3, SFRP2
GOBP_CELLULAR_RESPONSE_TO_ZINC_ION	0.80102	1	0.0484088	0.367945	0.775592	22	GLRA1, GLRA2, MT1HL1, MT1X
GOBP_CELLULAR_SENESCENCE	1	1	0.0309184	0.209858	0.534216	65	WNT16, MAGEA2, MAGEA2B, SPI1, B2M, CDK6, VASH1, EEF1E1, FBXO5, PLK2
GOBP_CELLULAR_SODIUM_ION_HOMEOSTASIS	0.693878	1	0.0550211	0.424088	0.846124	17	TMPRSS3, C7, ATP4B, ATP4A
GOBP_CELLULAR_SPHINGOLIPID_HOMEOSTASIS	0.540659	1	0.0799859	-0.599682	-0.987233	5	ABCA2, ORMDL2, ORMDL3
GOBP_CELLULAR_TRANSITION_METAL_ION_HOMEOSTASIS	0.947761	1	0.0782955	-0.266444	-0.815562	111	MT4, ALAS2, SLC39A12, MT1A, MT3, HAMP, PRND, ATP7B, MT1G, MT1M, SCARA5
GOBP_CELLULAR_TRIGLYCERIDE_HOMEOSTASIS	0.207589	1	0.142901	-0.707175	-1.24626	7	NR1H4
GOBP_CELLULAR_TRIVALENT_INORGANIC_ANION_HOMEOSTASIS	0.162832	1	0.143759	0.761924	1.30495	8	FGF23, GCM2, SLC34A1, ENPP1
GOBP_CELLULAR_WATER_HOMEOSTASIS	0.203636	1	0.128789	0.771342	1.26765	6	SCTR, CLN3, AQP1, AQP11, SCT
GOBP_CELL_ACTIVATION_INVOLVED_IN_IMMUNE_RESPONSE	0.738987	1	0.031998	0.298773	0.928931	686	TTR, OLFM4, IFNA8, PIGR, LBP, CDH17, ORM1, ORM2, IFNB1, IFNA13, PRTN3, MRGPRX2, LILRA3, FCGR2A, MMP8, KLRF2, DEFA4, SERPINB10, IFNK, EPX, MS4A3, CD1C, IFNA1, FCGR3B, LGALS1, IL6, IFNL1, VNN1, BPI, MNDA, CAND1, CCT2, IFNA21, IL13RA2, TRPM2, TNFSF18, DEFA1, ALOX5, DSC1, DEFA1B, CD53, CPLX2, CRISP3, SERPINB12, MDK, CHGA, TLR2, DOK3, POU2AF1, ARHGAP9, SELL, ADAM8, C5AR1, TICAM2, TIMP2, NR4A3, ARG1, R…
GOBP_CELL_ADHESION_INVOLVED_IN_HEART_MORPHOGENESIS	0.92967	1	0.0533478	-0.345131	-0.568176	5	GATA5, TGFB2
GOBP_CELL_ADHESION_MEDIATED_BY_INTEGRIN	0.832117	1	0.0396787	0.315564	0.807022	68	P2RY12, ITGB3, HRG, TESC, VTN, EPHA8, ITGA11, CCL5, ICAM1, SERPINE1, LYN
GOBP_CELL_ADHESION_MOLECULE_PRODUCTION	0.781991	1	0.0650878	-0.387364	-0.776224	12	IL1B, GCNT1, NOTCH4, COLEC12
GOBP_CELL_AGGREGATION	0.630972	1	0.0579755	0.435951	0.902763	19	OTOR, UNCX, COL11A1, WNT7A, COL2A1, LTF
GOBP_CELL_AGING	1	1	0.0292811	0.226846	0.609787	99	WNT16, WNT1, MAGEA2, MAGEA2B, ICAM1, SPI1, SERPINE1, B2M, CDK6, VASH1, FOXM1, EEF1E1, BGLAP, PRELP, FBXO5, PLK2, NOX4, PLA2R1
GOBP_CELL_CELL_ADHESION	0.756699	1	0.0294936	0.296481	0.930423	829	FGL1, FGA, CCL25, CLDN2, CDH17, PCDH8, KIRREL2, IFNB1, APOA1, PCDHA12, PCDHB1, IGSF5, PKHD1, UNC5D, CDH9, CDH22, CDH12, CD83, CLDN3, MEGF11, PCDH10, P2RY12, CLDN18, COL19A1, FGG, NCAM2, LGALS1, GP1BA, IL6, CLECL1, IFNL1, CLDN19, VNN1, NODAL, PCDHA11, ZP4, MYOT, WNT1, PCDHA13, PCDH20, ANXA9, PCDHA6, CDHR5, PCDH15, TNFSF18, CRISP2, ALOX5, DSC1, PCDH11Y, CLDN20, PLG, MDK, CD160, LRRC4, CCL2, PCDH17,…
GOBP_CELL_CELL_ADHESION_INVOLVED_IN_GASTRULATION	0.870855	1	0.0457704	0.381537	0.696228	11	APOA1, MYADM
GOBP_CELL_CELL_ADHESION_MEDIATED_BY_CADHERIN	0.962121	1	0.0582216	-0.276906	-0.651653	26	CDHR2, WNT5A, NOTCH4, SERPINF2, CDH2, EPCAM
GOBP_CELL_CELL_ADHESION_MEDIATED_BY_INTEGRIN	0.853234	1	0.0632191	-0.351492	-0.737085	16	CXCL13, ITGB1, ADAM9
GOBP_CELL_CELL_ADHESION_VIA_PLASMA_MEMBRANE_ADHESION_MOLECULES	0.380421	1	0.0686326	0.351428	1.03421	257	CLDN2, CDH17, PCDH8, APOA1, PCDHA12, PCDHB1, UNC5D, CDH9, CDH22, CDH12, CLDN3, PCDH10, CLDN18, CLDN19, PCDHA11, MYOT, PCDHA13, PCDH20, PCDHA6, CDHR5, PCDH15, DSC1, PCDH11Y, CLDN20, LRRC4, PCDH17, PCDH11X, CELSR3, MYADM, SELL, GPC6, CDHR4, PCDHA5, CDH19, CD209, TENM3, SCARF2, ITGAM, CLDN17, PTPRT, NLGN1, CLDN1, TGFBR2, ICAM1, PCDH19, CNTN4, PCDH9, CLDN6, SLITRK2, CDH26, PCDHGA10, CDH11, NTNG1, GRI…
GOBP_CELL_CELL_JUNCTION_ASSEMBLY	0.803547	1	0.0381629	0.308303	0.863521	138	GJB1, CLDN2, ACE, CDH9, CDH22, CDH12, CLDN3, CLDN18, CLDN19, CLDN20, WNT11, CDH19, SNAI1, CLDN17, TNF, CLDN1, CLDN6, CDH11, UGT8
GOBP_CELL_CELL_JUNCTION_MAINTENANCE	0.661431	1	0.0584693	0.465453	0.849358	11	PRTN3, PLEKHA7, FERMT2
GOBP_CELL_CELL_JUNCTION_ORGANIZATION	0.647135	1	0.0459538	0.320864	0.925181	192	GJB1, CLDN2, CDH17, PRTN3, ACE, PKHD1, CDH9, CDH22, CDH12, CLDN3, CLDN18, CLDN19, CLDN20, WNT11, CDH19, SNAI1, CLDN17, TNF, CLDN1, CLDN6, CDH11, UGT8, NLGN4X, CDH13
GOBP_CELL_CELL_RECOGNITION	0.0703812	1	0.204295	0.503567	1.30451	74	SPAM1, CATSPER4, KCNU1, ZPBP2, PRSS37, GLIPR1L2, TMPRSS12, FOLR1, ADAM21, PAEP, ADAM2, ZP4, ZP1, ADAM30, CCT2, SPESP1, CD209, PRF1, ASTL, CATSPER3, DOCK2
GOBP_CELL_CELL_SIGNALING_BY_WNT	1	1	0.0166782	0.225612	0.693267	492	DKKL1, IGFBP1, AMER3, SOST, DKK4, WNT16, FOLR1, DCDC2, WNT8B, FGF10, PSMA1, ISL1, TLE6, OPRM1, WNT1, WNT2, DACT3, GNAT2, GNG2, WNT6, GPC3, MDK, SHISA3, TLR2, CELSR3, HESX1, ALPK2, TRABD2A, RSPO4, SHISA6, WNT11, GPC6, LRRK2, RBPJ, TGFB1I1, PDE6A, DAAM2, CSNK1A1L, WNT7A, PLCB2, SPEF1, DEPDC1B, SULF1, WNT5B, NKD1, SENP2, PRICKLE2, LRP5, TNFAIP3, NR4A2, NDRG2, SHH, WNT3A, C12orf43, PAF1, WNT10B, CDH3…
GOBP_CELL_CELL_SIGNALING_INVOLVED_IN_CARDIAC_CONDUCTION	0.697674	1	0.0751182	-0.359672	-0.857327	29	HCN4, CASQ2, GJA5, CACNA1D, KCNN2, KCNQ1, SCN3B, TBX18, PKP2, RNF207, TRPM4, FLNA
GOBP_CELL_CHEMOTAXIS	0.982801	1	0.0228694	0.268621	0.795434	284	CCL25, CCL15, LBP, AGTR1, CCL16, DEFB124, CCR9, PRSS56, CCL14, MSMP, IL6, CCR1, CCL1, DEFB104B, TRPM2, TNFSF18, DEFA1, ALOX5, DEFA1B, MDK, CHGA, CCL2, HRG, ACKR2, ADAM8, C5AR1, CCL4, CCL23, CCR3, DEFB104A, MMP28, CXCR2, CXCL12, IL12A, PADI2, STAP1, CXCL17, CCL5, CCL27, CCRL2, MPP1, SERPINE1, SFTPD, BST1, FFAR2, SLAMF8, PDGFD, XCR1, CXCL6, LYN, EPHB1, PGF
GOBP_CELL_COMMUNICATION_BY_ELECTRICAL_COUPLING	0.0289373	1	0.352488	-0.597877	-1.4542	31	TRDN, CASQ2, GJD3, GJA5, ATP1A2, ATP1A3, PKP2, ATP1B2
GOBP_CELL_COMMUNICATION_BY_ELECTRICAL_COUPLING_INVOLVED_IN_CARDIAC_CONDUCTION	0.0743405	1	0.257206	-0.603954	-1.39913	24	TRDN, GJD3, GJA5, ATP1A2, ATP1A3, PKP2, ATP1B2
GOBP_CELL_COMMUNICATION_INVOLVED_IN_CARDIAC_CONDUCTION	0.163743	1	0.188204	-0.433086	-1.17799	53	TRDN, HCN4, CASQ2, CTNNA3, GJD3, GJA5, ATP1A2, CACNA1D, KCNN2, KCNQ1, SCN3B, ATP1A3, TBX18, PKP2, ATP1B2
GOBP_CELL_CYCLE_ARREST	1	1	0.0891647	-0.229062	-0.746366	223	PRKAG3, IFNW1, BRINP2, BRINP1, TFDP1, GML, IL12B, POU4F1, CDC25C, HEPACAM, CGRRF1, FZD9, TCF7L2, PRKAA2, CGREF1, FOXE3, CDKN2A, MSH2, ZBTB49, BIN1, PCNA, CDKN2B, TGFB2, FAP, CDKN3, CDC14B, PRR11, CDC123, CDKN2C, CDK4, RB1, PRKAA1, KLLN, CDKN1C, AURKA, E2F8, IFNG, PLK3, CDK7, MAP2K6, INHBA, HSP90AB1, NBN, RHEB, KAT2B, CHEK2, PNPT1
GOBP_CELL_CYCLE_CHECKPOINT	1	1	0.0843144	-0.237441	-0.767717	198	TFDP1, TEX14, CUL4A, PCID2, GML, CDC25C, PLK5, STK33, RPA4, THOC1, TRIP13, KNTC1, MAD2L1BP, MSH2, PCNA, CDC20, NAE1, BRSK1, CDC14B, RAD17, PSMG2, CHEK1, NDC80, CHMP4C, GEN1, USP28, AURKA, BRIP1, E2F8, ORC1, PLK3, FBXO4, ATR, FAM122A, NBN, CHEK2, WEE1, PRKDC, ZWILCH, TIPIN, CDC5L, WDR76, CENPF, XRCC3, RPL26, BRCC3, BUB3
GOBP_CELL_CYCLE_DNA_REPLICATION	0.839233	1	0.0397596	0.318225	0.801065	62	AICDA, MCMDC2, SENP2, DACH1, POLE2, RAD51, PRIM1, RFC3, CDT1, FBXO5, RFC5, MCM2
GOBP_CELL_CYCLE_DNA_REPLICATION_INITIATION	0.792727	1	0.0519512	0.452531	0.743708	6	MCMDC2, MCM2
GOBP_CELL_CYCLE_G1_S_PHASE_TRANSITION	1	1	0.0223699	0.185175	0.54521	258	TM4SF5, MYO16, TFDP3, MDM2, ESRRB, FGF10, TRIM71, USP26, CCL2, FAM107A, GFI1, KANK2, SENP2, POLE2, CRNN, PIM2, CDK6, PAF1, GPNMB, KCNA5, BTG2, PRIM1
GOBP_CELL_CYCLE_G2_M_PHASE_TRANSITION	1	1	0.0928481	-0.182447	-0.605476	263	PSMA8, PSMB11, PKIA, ABCB1, CDC25C, TUBB4A, PSMA6, NEK10, HSPA2, STOX1, CSNK1E, PSMA3, NES, RAD51B, CEP290, CDKN2B, KIF14, NAE1, BRSK1, CCP110, CDC14B, CDK4, KDM8, RAD17, TPD52L1, CHEK1, PSMB10, APP, CHMP4C, PLK4, AURKA, RAD51C, HAUS6, ORC1, DYNLL1, PLK3, RAD21, CDK7, YWHAE, FAM122A, RAB11A, CEP70, PHLDA1, NBN, BTRC, CHEK2, CEP41, CEP78, WEE1, CENPJ, CENPF, SKP2, ATAD5, PSMD12, BRCC3, CDC25B, HAU…
GOBP_CELL_CYCLE_PHASE_TRANSITION	1	1	0.135002	-0.184663	-0.651428	585	MOS, PSMA8, USP29, TFDP1, CCNI2, CDC16, TEX14, NEUROG1, PSMB11, CUL4A, PCID2, GML, CCNJL, PKIA, SIX3, EGFR, RBL1, ABCB1, CDC25C, ANXA1, CYP1A1, SUSD2, TUBB4A, PSMA6, BCAT1, PLK5, NEK10, ANAPC10, RPA4, HSPA2, STOX1, CCNA1, CSNK1E, CENPE, CDKN2A, TRIP13, GLI1, KNTC1, PSMA3, MAD2L1BP, CDK3, GFI1B, UBE2E2, NES, RAD51B, PCNA, NPM2, CEP290, CDKN2B, CDC20, KIF14, NAE1, POLE4, CUL5, BRSK1, CDKN3, CCP110,…
GOBP_CELL_DEATH_IN_RESPONSE_TO_HYDROGEN_PEROXIDE	1	1	0.0382417	0.20173	0.425226	22	NR4A3, LRRK2, RNF112, HGF
GOBP_CELL_DEATH_IN_RESPONSE_TO_OXIDATIVE_STRESS	0.709677	1	0.0471642	0.33428	0.865962	74	NOX1, VNN1, WNT1, SOD2, NR4A3, NME5, LRRK2, TLR6, PRODH, SLC7A11
GOBP_CELL_DIFFERENTIATION_INVOLVED_IN_EMBRYONIC_PLACENTA_DEVELOPMENT	0.309927	1	0.119348	-0.485955	-1.11309	23	HAND1, LIF, FZD5, SOCS3, GCM1, PLK4, E2F8
GOBP_CELL_DIFFERENTIATION_INVOLVED_IN_KIDNEY_DEVELOPMENT	0.600583	1	0.0897105	-0.338944	-0.940081	57	ADIPOQ, POU3F3, LHX1, LIF, GATA3, KLF15, FOXC2
GOBP_CELL_DIFFERENTIATION_INVOLVED_IN_METANEPHROS_DEVELOPMENT	0.368293	1	0.108394	-0.447393	-1.04795	25	ADIPOQ, POU3F3, LIF
GOBP_CELL_DIFFERENTIATION_INVOLVED_IN_PHENOTYPIC_SWITCHING	0.764479	1	0.0564118	0.520838	0.766196	3	SOD2, DNMT1
GOBP_CELL_DIFFERENTIATION_IN_HINDBRAIN	0.2	1	0.156312	-0.552514	-1.20793	19	FAIM2, LHX1, KNDC1, TTLL1, NOG
GOBP_CELL_DIFFERENTIATION_IN_SPINAL_CORD	0.0264139	1	0.352488	-0.552135	-1.48347	48	LHX3, NKX2-2, DBX1, OLIG2, FOXN4, LHX1, ASCL1, SOX1, OLIG3, ISL2, DMRT3, DRAXIN, ZC4H2
GOBP_CELL_DIVISION	1	1	0.131458	-0.233357	-0.819955	556	FGF4, OR1A2, FGF3, POU3F3, IL1B, TAS1R2, GKN1, DRD3, CDC16, TEX14, PARD6A, PPBP, OOEP, DRD2, RBL1, THBS4, INSC, DCT, FGF5, FMN2, CDC25C, PROK1, PPP1R1C, SUSD2, SOX5, SOX17, LEF1, OIP5, SFRP2, PLK5, AURKC, FSD1, EFHC2, FGF9, MISP, ANAPC10, MIS18BP1, LLGL2, KIT, VEGFC, SYCP1, STOX1, CCNA1, CENPE, PTN, BBS4, ZNF449, DCDC1, ETV5, CHMP4A, KNTC1, SKA1, MAP10, EREG, POU3F2, OSM, CDK3, PTTG1, PDGFA, FGF1…
GOBP_CELL_FATE_COMMITMENT	0.66375	1	0.0429311	0.317733	0.930691	235	MYF6, NEUROD1, MYOD1, TBX22, SPDEF, TRIM15, FEV, GDF3, MYOG, GATA6, NKX6-2, RAG2, WNT16, FGF8, WNT8B, IL6, FGF10, NODAL, ISL1, TBX10, WNT1, MNX1, WNT2, WNT6, TNFSF18, GBX1, PRRX1, ONECUT1, TBX20, WNT11, RBPJ, TBX4, TGFB1I1, WNT7A, GATA1, WNT5B, PITX1, SLAMF8, WT1, TBX15, IHH, SHH, EBF2, DLL4, WNT3A, PAF1, WNT10B, WNT2B
GOBP_CELL_FATE_COMMITMENT_INVOLVED_IN_FORMATION_OF_PRIMARY_GERM_LAYER	0.76771	1	0.0488971	0.369638	0.815852	28	TRIM15, GATA6, NODAL, WNT3A, PAF1, PAX2, FZD7, DKK1, EOMES, EYA2
GOBP_CELL_FATE_DETERMINATION	0.723437	1	0.0491928	0.364379	0.853829	39	MYOD1, TRIM15, GATA6, ISL1, WNT1, PRRX1, WNT7A
GOBP_CELL_FATE_SPECIFICATION	0.016983	1	0.352488	-0.468641	-1.38736	85	LHX3, NKX2-2, DBX1, OLIG2, GSC, TLX3, NANOG, ASCL1, MYT1L, ATOH1, SOX1, OLIG3, POU4F1, TBX2, ETV2, SOX17, ISL2, DMRT3, SFRP2, SOX9, TBX1, MESP1, WNT5A, SIX2, HOXA13, HOXA11, TBX18
GOBP_CELL_FATE_SPECIFICATION_INVOLVED_IN_PATTERN_SPECIFICATION	0.0198698	1	0.352488	-0.872507	-1.53763	7	LHX3, DBX1, SOX1, DMRT3
GOBP_CELL_GROWTH	1	1	0.111011	-0.23584	-0.814132	437	CPNE9, INS, TRPC5, SH3GL2, MYL2, SCGB3A1, LGI1, MAG, AGT, IGFBPL1, FBP1, RND2, MT3, TNR, GDF9, HAMP, EGFR, SYT3, CDHR2, NRG3, NGF, DCC, NLGN3, ING1, CGRRF1, SPP1, PAPPA2, TRIM46, MSX1, ESR2, RGS4, CAPRIN2, SOX17, OSGIN1, POU4F2, EMX1, DRAXIN, SFRP2, ISLR2, SOX9, GNG4, SYT17, REG1A, CDK11A, IL17RB, PI16, MAPT, WFDC1, F2, KAZALD1, SEMA6D, RNF157, WNT5A, SPOCK1, CDA, LPAR3, URI1, DCBLD2, CDKN2A, CDK…
GOBP_CELL_JUNCTION_ASSEMBLY	0.996524	1	0.0184736	0.256218	0.779018	405	LRTM2, GABRA1, GJB1, CLDN2, ACE, CDH9, CDH22, ACTN2, CDH12, CLDN3, CLDN18, OXT, LRRTM1, CLDN19, SLITRK5, APOD, IL1RAPL2, CLDN20, GABRB3, LRRTM2, LRRC4, GHSR, TLR2, PCDH17, HRG, RAP1B, WNT11, LRRTM3, GPC6, CDH19, SNAI1, DNER, CLDN17, TNF, NLGN1, CLDN1, FAM107A, WNT7A, CLDN6, SHANK3, SLITRK2, EPHA3, CDH11, UGT8, GRID2, NLGN4X, CNTN5, PCDHB10, GPM6A, IL1RAP, LHFPL4, EPHB1, EPHA7, WNT3A, FLRT3, PLXNB…
GOBP_CELL_JUNCTION_DISASSEMBLY	0.971619	1	0.0387167	0.28786	0.599681	20	ITGAM, CX3CR1, C1QA, C1QC, DKK1, MAPRE2, EPHA4, TGFB3, IQSEC1
GOBP_CELL_JUNCTION_MAINTENANCE	0.794069	1	0.0473534	0.36284	0.800848	28	PRTN3, CLDN3, C1QL1, CLDN1, PLEKHA7
GOBP_CELL_JUNCTION_ORGANIZATION	0.949561	1	0.0180135	0.275969	0.858216	665	LRTM2, GABRA1, GJB1, CLN3, CLDN2, CDH17, PCDH8, PRTN3, ACE, LMX1A, PKHD1, CDH9, CDH22, ACTN2, CDH12, CLDN3, C1QL3, KIF1A, CLDN18, OXT, P2RX2, SEZ6, LRRTM1, CLDN19, SLITRK5, MYOT, APOD, IL1RAPL2, PALM, SPARC, SRGN, CLDN20, GABRB3, LRRTM2, UNC13C, LRRC4, CACNG2, GHSR, PPFIA2, TLR2, PCDH17, HRG, C5AR1, DGKB, RAPSN, RAP1B, C1QL1, SHISA6, WNT11, LRRTM3, CACNB2, GDNF, GPC6, LRRK2, INA, CDH19, SNAI1, DN…
GOBP_CELL_KILLING	0.164659	1	0.222056	-0.346795	-1.10753	164	DEFA5, HTN1, CD1B, HTN3, CLEC2A, LYZ, LAMP1, IL21, LEP, ULBP1, CLEC12B, AZGP1, HAMP, IL12B, CTSG, IL13, CAMP, PF4, KIR3DL1, MUC7, CRTAM, RAET1G, NCR1, NCR3, C3, KLRC1, KLRC4-KLRK1, XCL1, APOL1
GOBP_CELL_MATRIX_ADHESION	0.546154	1	0.0530213	0.331308	0.963334	216	FGA, CCL25, PKHD1, ACTN2, FGG, VWA2, ANGPTL3, APOD, MSLN, PPFIA2, NID1, ITGB3, HRG, ONECUT1, VTN, ITGA11, NID2, FAM107A, SERPINE1, EPHA3, BST1, SIGLEC1, CDH13, BCAM, SNED1, CDK6, ADAMTS12, BCL2L11, KDR, DMTN, VCAM1, TEK
GOBP_CELL_MATURATION	0.825911	1	0.0363783	0.301491	0.853015	153	VSX1, FEV, CATSPER4, GHRHR, SEMG1, HOXB13, EFCAB9, ACTL6B, ROPN1, SPINK1, PAEP, SLC26A3, EPHA8, C1QL1, LRRK2, EPB42, NKX6-1, SRRM4, PTH1R, CATSPER3, IHH, NR4A2
GOBP_CELL_MIGRATION_INVOLVED_IN_GASTRULATION	0.781553	1	0.0662842	-0.380691	-0.781013	14	CER1, CRB2, SOX17, MIXL1, WNT5A
GOBP_CELL_MIGRATION_INVOLVED_IN_HEART_DEVELOPMENT	0.741497	1	0.0519512	0.408428	0.814881	17	FOLR1, ENG, FLRT3, DCHS1, NOTCH1, TBX5, PDGFRB, NDRG4
GOBP_CELL_MIGRATION_INVOLVED_IN_KIDNEY_DEVELOPMENT	0.131868	1	0.181383	-0.801802	-1.31997	5	ADIPOQ
GOBP_CELL_MIGRATION_INVOLVED_IN_SPROUTING_ANGIOGENESIS	0.675214	1	0.0819779	-0.330046	-0.900976	52	PTGS2, GPLD1, ANXA1, FOXC2, TBXA2R, FGFBP1, PDCD10, PIK3C2A
GOBP_CELL_MIGRATION_IN_HINDBRAIN	0.63835	1	0.0764767	-0.425608	-0.873163	14	CTNNA2, POU4F1, LEF1, ATP1B2
GOBP_CELL_MORPHOGENESIS	1	1	0.00989821	0.236568	0.745783	962	OSTN, LRTM2, OLFM4, FGA, UPK3A, VIL1, MYO16, GFRA4, GRXCR2, APOA1, LMX1A, CLRN1, LHX9, PKHD1, UNC5D, CACNG7, CDH9, DRGX, CDH22, HPN, POU4F3, CDH12, TNMD, CLDN3, LRTM1, SEMA4G, KIF1A, CRMP1, FGF8, FGG, DCDC2, OR10A4, GP1BA, OTX2, MAEL, NODAL, SLITRK5, ISL1, MYOT, MNX1, NRN1L, CPNE6, OMG, ARHGAP15, PALM, RASAL1, GBX1, SPARC, CHRNA3, MDK, KLHL10, SHC3, BRSK2, TMEFF2, PPFIA2, CCL2, ITGB3, MYADM, RHOB…
GOBP_CELL_MORPHOGENESIS_INVOLVED_IN_DIFFERENTIATION	0.977011	1	0.15017	-0.26055	-0.928249	696	LHX3, EVX1, TRPC5, CCKAR, CCK, LGI1, MAG, LHX1, ARX, DACT2, ZFPM1, DPYSL5, VSIG1, DOK5, FEZF1, MYOC, CSPG5, GBX2, CASS4, RND2, MT3, SLITRK3, MYPN, ATOH1, CUX2, TNR, EPHA10, VSTM2L, PLS1, ATRNL1, MCF2, MATN1, DRD2, NRXN1, LHFPL5, KNDC1, EPHB2, NKX2-1, ACTBL2, CTNNA2, SLITRK1, POU4F1, SLITRK4, NGF, SRCIN1, DCC, NLGN3, GATA3, ROBO3, ITPKA, SPP1, FOXB1, IRS2, TRIM46, LZTS3, TMEM106B, C8orf37, CAPRIN2…
GOBP_CELL_MORPHOGENESIS_INVOLVED_IN_NEURON_DIFFERENTIATION	0.235849	1	0.287857	-0.295877	-1.03972	559	LHX3, EVX1, TRPC5, CCKAR, CCK, LGI1, MAG, LHX1, ARX, DPYSL5, DOK5, FEZF1, GBX2, RND2, MT3, SLITRK3, MYPN, ATOH1, CUX2, TNR, EPHA10, VSTM2L, PLS1, MCF2, DRD2, NRXN1, LHFPL5, KNDC1, EPHB2, NKX2-1, ACTBL2, CTNNA2, SLITRK1, POU4F1, SLITRK4, NGF, SRCIN1, DCC, NLGN3, GATA3, ROBO3, ITPKA, SPP1, FOXB1, IRS2, TRIM46, LZTS3, TMEM106B, C8orf37, CAPRIN2, NEXN, SLITRK6, RAP1GAP, ISL2, NGFR, ARTN, PDZD7, EPHA5…
GOBP_CELL_MOTILITY_INVOLVED_IN_CEREBRAL_CORTEX_RADIAL_GLIA_GUIDED_MIGRATION	0.131627	1	0.164406	0.834706	1.3279	5	P2RY12, DAB2IP
GOBP_CELL_PART_MORPHOGENESIS	0.791209	1	0.164406	-0.26871	-0.954853	655	LHX3, EVX1, CPNE9, TRPC5, SH3GL2, CCKAR, CCK, LGI1, MAG, LHX1, ARX, DPYSL5, DOK5, FEZF1, CSPG5, GBX2, RND2, MT3, SLITRK3, MYPN, ATOH1, CUX2, TNR, EPHA10, VSTM2L, EGFR, MCF2, DRD2, NRXN1, SYT3, KNDC1, EPHB2, NKX2-1, ACTBL2, CTNNA2, SLITRK1, POU4F1, SLITRK4, NGF, SRCIN1, DCC, NLGN3, GATA3, ROBO3, ITPKA, SPP1, FOXB1, IRS2, TRIM46, LZTS3, TMEM106B, CAPRIN2, NEXN, SLITRK6, RAP1GAP, ISL2, NGFR, ARTN, E…
GOBP_CELL_PROJECTION_ASSEMBLY	0.599104	1	0.0425878	0.312227	0.962472	527	EPS8L3, MYO1A, TEKT5, AKAP4, FRMD7, CCDC63, CLRN1, PKHD1, TEKT2, ACTN2, CCDC39, P2RY12, DYNLRB2, DCDC2, CCDC65, USP17L2, RSPH4A, WNT1, LRRC6, MAK, ADAMTS16, TRPM2, DNAJB13, PALM, RFX4, KLHL41, DNAI2, EMP3, HRG, GMNC, MEIG1, ONECUT1, NME5, ARL13A, RAB3IP, B9D2, ARMC9, HSPB11, STAP1, SNX10, KIF27, NLGN1, TBC1D30, ICAM1, SCIN, CDC42EP5, RSPH9, SPEF1, CCDC113, MYLK, CCNO, CCDC151, NEK2, VDAC3, CDH13,…
GOBP_CELL_PROLIFERATION_INVOLVED_IN_HEART_MORPHOGENESIS	0.190955	1	0.127505	0.634858	1.24035	15	BMP10, ISL1, RBPJ, NOTCH1, TBX5
GOBP_CELL_PROLIFERATION_INVOLVED_IN_KIDNEY_DEVELOPMENT	0.519199	1	0.0679923	0.467649	0.974225	20	LIN28A, GPC3, SERPINB7, PDGFD, WT1, SHH, PDGFRB
GOBP_CELL_PROLIFERATION_INVOLVED_IN_METANEPHROS_DEVELOPMENT	0.405975	1	0.0833634	0.606987	1.08573	10	GPC3, WT1, SHH, PDGFRB, STAT1
GOBP_CELL_PROLIFERATION_IN_BONE_MARROW	0.363636	1	0.0913924	0.693814	1.14024	6	ACE, PTH, MAP3K3
GOBP_CELL_PROLIFERATION_IN_FOREBRAIN	0.695122	1	0.0723571	-0.364106	-0.852864	25	POU3F3, ARX, SIX3, DCT
GOBP_CELL_PROLIFERATION_IN_HINDBRAIN	0.603865	1	0.0791317	-0.428089	-0.920033	17	LHX1, GBX2, SLC6A4, GLI1, GPR37L1
GOBP_CELL_PROLIFERATION_IN_MIDBRAIN	0.847788	1	0.0476387	0.410618	0.703268	8	WNT1, WNT2, WNT3A
GOBP_CELL_RECOGNITION	0.385346	1	0.0725352	0.36471	1.02729	149	LBP, SPAM1, CATSPER4, KCNU1, ZPBP2, MBL2, IGLL1, TULP1, PRSS37, GLIPR1L2, TMPRSS12, FOLR1, NCAM2, ADAM21, PAEP, ADAM2, ZP4, ZP1, ADAM30, CCT2, NTM, SPESP1
GOBP_CELL_REDOX_HOMEOSTASIS	0.5	1	0.0968878	-0.374379	-0.955862	40	MPO, LPO, SLC2A10, TXNDC2, TXN, GCLC, TXNRD1
GOBP_CELL_SUBSTRATE_ADHESION	0.495215	1	0.0543434	0.329367	0.98819	337	OLFM4, FGA, CCL25, APOA1, DMP1, PKHD1, AGR2, ACTN2, FGG, VWA2, LGALS1, WNT1, ANGPTL3, APOD, MSLN, PLG, MDK, TMEFF2, PPFIA2, NID1, ITGB3, HRG, MYADM, ONECUT1, VTN, EDIL3, ITGA11, LAMB4, NID2, SORBS3, COL8A1, VWC2, FAM107A, SERPINE1, LAMC3, ANTXR1, EPHA3, NTNG1, BST1, SIGLEC1, CDH13, BCAM, SNED1, EPHB1, CDK6, ADAMTS12, BCL2L11, KDR, DMTN, USH2A, VCAM1
GOBP_CELL_SUBSTRATE_JUNCTION_ORGANIZATION	1	1	0.0288568	0.158852	0.432145	105	ACTN2, APOD, HRG, FAM107A, EPHA3, KDR, DMTN, TEK, RAB8B, SFRP1, FERMT2, MAPRE2, WDPCP, DAPK3, ACVRL1, COL17A1, AJUBA, PPM1F
GOBP_CELL_SURFACE_RECEPTOR_SIGNALING_PATHWAY_INVOLVED_IN_CELL_CELL_SIGNALING	1	1	0.0154514	0.2432	0.752464	586	DKKL1, GLRA1, IGFBP1, AMER3, P2RX3, GLRA2, SOST, DKK4, CELF4, CHRNG, WNT16, P2RX2, FOLR1, SEZ6, DCDC2, WNT8B, CHRNA9, FGF10, PSMA1, CHRND, ISL1, TLE6, OPRM1, WNT1, WNT2, DACT3, GNAT2, GNG2, WNT6, CHRNA2, GPC3, CHRNA3, MDK, SHISA3, TLR2, CELSR3, HESX1, ALPK2, TRABD2A, RSPO4, SHISA6, WNT11, GPC6, LRRK2, RBPJ, TGFB1I1, PDE6A, DAAM2, CSNK1A1L, ITGAM, NLGN1, WNT7A, SHANK3, PLCB2, SPEF1, SLC8A3, DEPDC1…
GOBP_CELL_SURFACE_RECEPTOR_SIGNALING_PATHWAY_INVOLVED_IN_HEART_DEVELOPMENT	0.857143	1	0.0633597	-0.314348	-0.744797	27	BMP2, MSX1, SOX17, HAND2, NOG, MESP1, WNT5A, SNAI2
GOBP_CELL_VOLUME_HOMEOSTASIS	0.0715447	1	0.213928	0.615979	1.36741	29	SCTR, CLN3, AQP1, SLC12A1, GNB3, WNK3, SHANK3, AQP11, SCT, P2RX7
GOBP_CENTRAL_NERVOUS_SYSTEM_DEVELOPMENT	1	1	0.191892	-0.246088	-0.890123	927	LHX3, NKX2-2, MAS1, CA10, PPP1R17, DBX1, SH3GL2, CCKAR, BARHL1, POU3F3, BCL2A1, FPR2, OLIG2, FOXN4, MAG, FAIM2, LHX1, GABRA5, GSC, TLX3, SNTG2, CMA1, ARX, DRD3, ASCL1, SLC17A8, AATK, FEZF1, HNMT, HPCAL4, GBX2, LEP, MT3, VIT, BMP2, PITX3, SLC6A11, ATOH1, GRIN2C, TNR, MEIS3, SIX3, TH, SOX1, LHX8, EGFR, SLC4A10, ZIC5, SYPL2, ZIC2, VCX3A, DRD2, NHLH1, MOBP, EN2, DCT, KNDC1, CYP26C1, TAL2, OLIG3, EPHB…
GOBP_CENTRAL_NERVOUS_SYSTEM_MATURATION	0.732727	1	0.0555947	0.489194	0.803961	6	CEND1, CX3CR1, CDK5R1
GOBP_CENTRAL_NERVOUS_SYSTEM_MYELIN_FORMATION	0.846154	1	0.0577309	-0.424571	-0.698955	5	MOBP, ABCA2, TENM4
GOBP_CENTRAL_NERVOUS_SYSTEM_MYELIN_MAINTENANCE	0.873984	1	0.0525899	-0.428274	-0.678351	4	CLU
GOBP_CENTRAL_NERVOUS_SYSTEM_NEURON_AXONOGENESIS	0.851852	1	0.0662842	-0.311447	-0.774163	34	EPHB2, DCC, DRAXIN, B4GALT6, DCLK1, SPTBN4, PLXNA4, EPHB6, HSP90AB1, TSKU, NFIB, B4GALT5, C12orf57, EPHB3, FBXO45
GOBP_CENTRAL_NERVOUS_SYSTEM_NEURON_DEVELOPMENT	0.076344	1	0.287805	-0.456571	-1.34462	78	ARX, ASCL1, GBX2, LEP, SOX1, LHX8, SLC4A10, DRD2, EPHB2, DCC, AGBL4, DRAXIN, RAC3, B4GALT6, DRD1, MAPT, WNT5A, ROBO2, FOXG1, DCLK1, SEMA3A, SPTBN4, TTC36
GOBP_CENTRAL_NERVOUS_SYSTEM_NEURON_DIFFERENTIATION	0.0270814	1	0.352488	-0.402769	-1.30236	174	LHX3, NKX2-2, DBX1, OLIG2, FOXN4, FAIM2, LHX1, ARX, ASCL1, GBX2, LEP, SOX1, LHX8, SLC4A10, DRD2, KNDC1, OLIG3, EPHB2, NKX2-1, POU4F1, DCC, AGBL4, ISL2, DMRT3, EMX1, DRAXIN, ZC4H2, SFRP2, RAC3, TTLL1, B4GALT6, DRD1
GOBP_CENTRAL_NERVOUS_SYSTEM_PROJECTION_NEURON_AXONOGENESIS	0.936869	1	0.059476	-0.28803	-0.677831	26	EPHB2, DCC, DRAXIN, DCLK1, SPTBN4, PLXNA4, EPHB6, TSKU, NFIB
GOBP_CENTRIOLE_ASSEMBLY	1	1	0.0614364	-0.169691	-0.434338	41	MCIDAS, POC1B, CCP110, PLK4, RTTN, KAT2B, CENPJ, VPS4B, SPICE1, CEP76, ALMS1, CEP192, TRIM37, RBM14, BRCA1
GOBP_CENTRIOLE_CENTRIOLE_COHESION	0.998305	1	0.0381629	0.216463	0.409337	13	NEK2, CEP250, CEP135
GOBP_CENTRIOLE_ELONGATION	0.484513	1	0.0862866	-0.590992	-1.01481	6	CCP110, CENPJ, VPS4B
GOBP_CENTROMERE_COMPLEX_ASSEMBLY	1	1	0.0356933	0.158912	0.364128	36	MIS18A, CENPH, CENPL, DLGAP5, CENPK, ITGB3BP, TRAPPC12, CENPA
GOBP_CENTROMERIC_SISTER_CHROMATID_COHESION	0.677346	1	0.0704501	-0.460455	-0.849773	8	NAA50
GOBP_CENTROSOME_DUPLICATION	0.978166	1	0.0319257	0.271352	0.690728	66	PKHD1, C10orf90, MDM1, PLK2, CEP135, CEP72, CETN2, RAB6C, WDR62
GOBP_CENTROSOME_SEPARATION	0.955556	1	0.0574877	-0.282283	-0.585428	15	KIF25, CHEK1, AURKA
GOBP_CERAMIDE_1_PHOSPHATE_TRANSPORT	0.767033	1	0.0623861	-0.467759	-0.770054	5	MTTP, GLTP
GOBP_CERAMIDE_BIOSYNTHETIC_PROCESS	0.791545	1	0.0419082	0.324584	0.826264	65	GAL3ST1, ST8SIA3, B3GALT2, B3GALT1, TNF, UGT8, ST8SIA4, CERS2, ST6GALNAC3, ST8SIA2
GOBP_CERAMIDE_CATABOLIC_PROCESS	0.421836	1	0.100991	-0.463616	-1.03459	20	NEU2
GOBP_CERAMIDE_METABOLIC_PROCESS	1	1	0.0707899	-0.223274	-0.669934	94	NEU2, FUT5, ENPP7, SMPD3, CERS1, ST8SIA6, B4GALT6, CERS3
GOBP_CERAMIDE_TRANSPORT	0.487179	1	0.0888945	-0.512894	-1.01495	11	MTTP, ABCB1, GLTP, ABCA2
GOBP_CEREBELLAR_CORTEX_DEVELOPMENT	0.755618	1	0.0753094	-0.331852	-0.849402	41	FAIM2, LHX1, KNDC1, TRNP1, TTLL1
GOBP_CEREBELLAR_CORTEX_FORMATION	0.198068	1	0.153159	-0.536506	-1.21995	22	FAIM2, LHX1, KNDC1, TTLL1
GOBP_CEREBELLAR_CORTEX_MORPHOGENESIS	0.244156	1	0.142057	-0.477293	-1.15381	30	FAIM2, LHX1, KNDC1, TRNP1, TTLL1, GLI1, KIF14, SERPINE2
GOBP_CEREBELLAR_GRANULAR_LAYER_DEVELOPMENT	0.530806	1	0.0850427	-0.485568	-0.97301	12	FAIM2, KNDC1
GOBP_CEREBELLAR_GRANULAR_LAYER_FORMATION	0.959821	1	0.0525899	-0.303774	-0.535344	7	KNDC1
GOBP_CEREBELLAR_GRANULAR_LAYER_MORPHOGENESIS	0.950935	1	0.0551352	-0.30288	-0.563217	9	KNDC1, KIF14, SERPINE2
GOBP_CEREBELLAR_PURKINJE_CELL_DIFFERENTIATION	0.140878	1	0.179782	-0.689308	-1.32024	10	FAIM2, LHX1, TTLL1
GOBP_CEREBELLAR_PURKINJE_CELL_GRANULE_CELL_PRECURSOR_CELL_SIGNALING_INVOLVED_IN_REGULATION_OF_GRANULE_CELL_PRECURSOR_CELL_PROLIFERATION	0.537946	1	0.0810802	-0.543177	-0.957247	7	LHX1
GOBP_CEREBELLAR_PURKINJE_CELL_LAYER_DEVELOPMENT	0.533333	1	0.0870516	-0.422618	-0.949314	21	FAIM2, LHX1
GOBP_CEREBELLAR_PURKINJE_CELL_LAYER_FORMATION	0.130536	1	0.188204	-0.67473	-1.3352	11	FAIM2, LHX1, TTLL1
GOBP_CEREBELLAR_PURKINJE_CELL_LAYER_MORPHOGENESIS	0.179612	1	0.161979	-0.618381	-1.26865	14	FAIM2, LHX1
GOBP_CEREBRAL_CORTEX_CELL_MIGRATION	0.28084	1	0.132147	-0.438692	-1.11061	36	POU3F3, ARX, NKX2-1, FOXG1, POU3F2, FGF13
GOBP_CEREBRAL_CORTEX_DEVELOPMENT	0.0756881	1	0.287805	-0.428859	-1.3007	98	POU3F3, BCL2A1, ARX, ASCL1, ATOH1, TH, NKX2-1, EMX1, CNTNAP2, FOXP2, BNIP3, BBS4, COL3A1, FOXG1, POU3F2, FGF13, CDH2, KIF14, PAX5, NF1
GOBP_CEREBRAL_CORTEX_GABAERGIC_INTERNEURON_DEVELOPMENT	0.0835165	1	0.231127	-0.833568	-1.37227	5	ARX, DRD2, RAC3, DRD1
GOBP_CEREBRAL_CORTEX_GABAERGIC_INTERNEURON_DIFFERENTIATION	0.0232451	1	0.352488	-0.824094	-1.53243	9	ARX, ASCL1, DRD2, NKX2-1, RAC3, DRD1
GOBP_CEREBRAL_CORTEX_GABAERGIC_INTERNEURON_MIGRATION	0.156504	1	0.158514	-0.824245	-1.30554	4	ARX, DRD2, DRD1
GOBP_CEREBRAL_CORTEX_NEURON_DIFFERENTIATION	0.0327621	1	0.321776	-0.676408	-1.4788	19	ARX, ASCL1, DRD2, NKX2-1, EMX1, RAC3, DRD1
GOBP_CEREBRAL_CORTEX_RADIALLY_ORIENTED_CELL_MIGRATION	0.742424	1	0.0707899	-0.356708	-0.839454	26	POU3F3
GOBP_CEREBRAL_CORTEX_REGIONALIZATION	0.764706	1	0.0571259	0.508525	0.771187	4	EMX2, DMRTA2
GOBP_CEREBRAL_CORTEX_TANGENTIAL_MIGRATION	0.261062	1	0.125033	-0.70148	-1.20454	6	ARX
GOBP_CEREBROSPINAL_FLUID_CIRCULATION	0.647273	1	0.0614364	0.548794	0.90191	6	CCDC39, LRRC6
GOBP_CGMP_BIOSYNTHETIC_PROCESS	0.65331	1	0.0589694	0.493252	0.867076	9	NPPB, NPPA, GUCY2D, GUCY2C
GOBP_CGMP_CATABOLIC_PROCESS	0.402198	1	0.096563	-0.662276	-1.09028	5	PDE1A
GOBP_CGMP_MEDIATED_SIGNALING	0.275338	1	0.103576	0.528989	1.1367	25	KCNC2, PDZD3, NPPB, AQP1, NPPA, HTR2B, GUCA1A, PDE10A, HTR2C, EDNRB, PRKG1
GOBP_CGMP_METABOLIC_PROCESS	0.865997	1	0.0441523	0.357239	0.697956	15	NPPB, NPPA, GUCY2D, GUCY2C, PDE10A
GOBP_CHANGES_TO_DNA_METHYLATION_INVOLVED_IN_EMBRYO_DEVELOPMENT	0.0393215	1	0.321776	-0.882467	-1.45277	5	ZFP57
GOBP_CHAPERONE_COFACTOR_DEPENDENT_PROTEIN_REFOLDING	0.993517	1	0.0363018	0.257632	0.575057	30	DNAJB13, HSPA1A, HSPA1B, HSPA6, SDF2L1, DNAJB1
GOBP_CHAPERONE_MEDIATED_AUTOPHAGY	0.427861	1	0.100279	-0.485374	-1.01784	16	GFAP, SNCA, CLU, PLK3, HSPA8, BAG3, LAMP2, CTSA
GOBP_CHAPERONE_MEDIATED_PROTEIN_COMPLEX_ASSEMBLY	0.329983	1	0.0922597	0.524932	1.09943	21	CCT2, BBS12, HSPA1A, HOPX, THEG
GOBP_CHAPERONE_MEDIATED_PROTEIN_FOLDING	1	1	0.0632191	-0.225377	-0.625097	57	DNAJB8, UNC45B, PPID, HSPA2, HSPA1L, DNAJC18, CLU, CHORDC1, HSPH1, HSPA5
GOBP_CHAPERONE_MEDIATED_PROTEIN_TRANSPORT	0.645724	1	0.0596037	0.476738	0.869953	11	CLIP3, TIMM9, TIMM13
GOBP_CHEMICAL_HOMEOSTASIS_WITHIN_A_TISSUE	0.927586	1	0.0423318	0.336162	0.62338	12	SFTPD, LPCAT1, ABCA3, NAPSA
GOBP_CHEMICAL_SYNAPTIC_TRANSMISSION_POSTSYNAPTIC	0.8331	1	0.0377705	0.307327	0.8289	100	GLRA1, P2RX3, GLRA2, CELF4, CHRNG, P2RX2, SEZ6, CHRNA9, CHRND, OPRM1, CHRNA2, CHRNA3, LRRK2, NLGN1, WNT7A, SHANK3, SLC8A3, GRID2, NLGN4X, RIMS1, EIF4A3, DRD4, P2RX7
GOBP_CHEMOKINE_C_C_MOTIF_LIGAND_5_PRODUCTION	0.261324	1	0.10882	0.68809	1.20958	9	DEFB124, MCOLN2, SIRPA
GOBP_CHEMOKINE_C_X_C_MOTIF_LIGAND_1_PRODUCTION	0.010552	1	0.38073	-0.922327	-1.51839	5	IL17F, IL17A
GOBP_CHEMOKINE_C_X_C_MOTIF_LIGAND_2_PRODUCTION	0.964824	1	0.0391956	0.291063	0.568664	15	TNF, MCOLN2, KLF4, CD74, POSTN, MBP
GOBP_CHEMOKINE_PRODUCTION	0.0766004	1	0.287805	-0.438394	-1.30785	86	IL17F, NR1H4, ADIPOQ, FFAR3, IL1B, C5, ZFPM1, IL17A
GOBP_CHEMOREPULSION_OF_AXON	0.817582	1	0.0593488	-0.438936	-0.722603	5	WNT5A, PLXNA4
GOBP_CHEMOSENSORY_BEHAVIOR	0.0133126	1	0.38073	0.796594	1.50638	13	OBP2B, PRKCG, LMX1A, P2RX3
GOBP_CHIASMA_ASSEMBLY	0.199115	1	0.145516	-0.740605	-1.27172	6	TEX11, RNF212, SYCP1, CCNB1IP1, BRIP1
GOBP_CHITIN_METABOLIC_PROCESS	0.795247	1	0.052057	0.45903	0.730253	5	CHI3L2, CHI3L1
GOBP_CHLORIDE_TRANSPORT	0.681119	1	0.046882	0.32852	0.893715	105	GABRG1, GABRA1, GLRA1, CA7, GLRA2, CLCNKB, SLC26A3, GABRG3, GABRB3, SLC12A1, BEST2, FXYD1, GABRB1, PRKG2, CLCN1, NMUR2, CLDN17, P2RY4, SLC26A7, CLCN4, ANO7, SLC26A10
GOBP_CHOLESTEROL_CATABOLIC_PROCESS	0.0670133	1	0.287805	-0.77296	-1.48045	10	AKR1D1, MT3, CYP39A1, CYP46A1, SCARB1, CEL
GOBP_CHOLESTEROL_EFFLUX	0.444444	1	0.0718276	0.410284	0.989658	48	APOA1, APOB, ABCG8, APOA5, ABCG5, CETP, CES1, APOC1, LAMTOR1, PLA2G10, SHH, ABCA7, ABCA8, ABCA3, EGF, NFKBIA
GOBP_CHOLESTEROL_STORAGE	0.436242	1	0.0770737	0.511288	1.03839	18	APOB, CES1, EHD1, SOAT1, ABCG1
GOBP_CHOLINE_CATABOLIC_PROCESS	0.5	1	0.0845557	-0.583139	-1.00133	6	CHDH
GOBP_CHOLINE_METABOLIC_PROCESS	0.742991	1	0.0668966	-0.42438	-0.78915	9	CHDH, CHKA
GOBP_CHOLINE_TRANSPORT	0.756318	1	0.0537873	0.477769	0.797642	7	SLC44A4, SLC22A2
GOBP_CHONDROCYTE_DEVELOPMENT	0.514634	1	0.0883594	-0.407821	-0.955261	25	MATN1, SMPD3, SFRP2, SOX9, ECM1, FGF18, SHOX2
GOBP_CHONDROCYTE_DEVELOPMENT_INVOLVED_IN_ENDOCHONDRAL_BONE_MORPHOGENESIS	0.439359	1	0.0937465	-0.56673	-1.0459	8	MATN1, SMPD3, SOX9
GOBP_CHONDROCYTE_DIFFERENTIATION	0.986395	1	0.0714786	-0.252004	-0.756138	94	BMP2, GPLD1, MATN1, GDF6, SMPD3, PKDCC, NPPC, CHADL, SOX5, SFRP2, SOX9, ECM1, FGF18, SHOX2, SIX2, HOXA11, CYTL1
GOBP_CHONDROCYTE_DIFFERENTIATION_INVOLVED_IN_ENDOCHONDRAL_BONE_MORPHOGENESIS	0.546117	1	0.0847985	-0.461177	-0.946134	14	MATN1, SMPD3, NPPC, SOX9
GOBP_CHONDROCYTE_HYPERTROPHY	0.945155	1	0.0441523	0.312202	0.49667	5	TGFBR2, SMAD7
GOBP_CHONDROCYTE_PROLIFERATION	0.833333	1	0.0466015	0.369966	0.738142	17	DDR2, MMP16, IHH, LTF, COMP, SMAD7, FGFR3
GOBP_CHONDROITIN_SULFATE_BIOSYNTHETIC_PROCESS	0.904878	1	0.059476	-0.302162	-0.707769	25	CSPG5, NCAN, CHST13, CSPG4, UGDH, CHPF
GOBP_CHONDROITIN_SULFATE_CATABOLIC_PROCESS	0.186893	1	0.158514	-0.614543	-1.26078	14	HYAL4, CSPG5, NCAN
GOBP_CHONDROITIN_SULFATE_PROTEOGLYCAN_BIOSYNTHETIC_PROCESS	0.938211	1	0.0391155	0.300353	0.666751	29	B3GAT2, CHST9, BGN, BCAN, DCN, CHST7, CSGALNACT1, XYLT1, CSGALNACT2
GOBP_CHONDROITIN_SULFATE_PROTEOGLYCAN_METABOLIC_PROCESS	0.691011	1	0.0799859	-0.342751	-0.877298	41	HYAL4, CSPG5, NCAN, CHST13, SPOCK3, EGFLAM, CYTL1, CSPG4, UGDH
GOBP_CHORIONIC_TROPHOBLAST_CELL_PROLIFERATION	0.74902	1	0.0580984	0.522836	0.79289	4	NODAL, BOK
GOBP_CHORION_DEVELOPMENT	0.773626	1	0.0619763	-0.459375	-0.756251	5	FZD5, E2F8
GOBP_CHORIO_ALLANTOIC_FUSION	0.696703	1	0.0670513	-0.512991	-0.844518	5	LEF1, WNT7B
GOBP_CHROMATIN_ASSEMBLY_OR_DISASSEMBLY	0.973009	1	0.0284333	0.270361	0.755552	133	PRDM9, AICDA, TSPYL6, MIS18A, M1AP, TNP1, PADI2, CENPH, CENPL, PAF1, MBD3, HIRIP3, ASF1B, NAP1L2, CENPK, SMARCD3, SMARCA4, CHAF1A, MCM2, PARP10
GOBP_CHROMATIN_DISASSEMBLY	0.667785	1	0.0561767	0.422646	0.858363	18	TNP1, PADI2, SMARCD3, SMARCA4
GOBP_CHROMATIN_MAINTENANCE	0.905455	1	0.045862	0.357359	0.587298	6	UBE2B, MTHFR, SUPT6H, SIRT1, SUPV3L1, HDAC2
GOBP_CHROMATIN_MEDIATED_MAINTENANCE_OF_TRANSCRIPTION	0.969194	1	0.0549074	-0.260284	-0.521573	12	PABPC1L, CHEK1, CDCA4, SERTAD1, ZMIZ1, SMARCD1
GOBP_CHROMATIN_ORGANIZATION	1	1	0.144631	-0.18775	-0.667163	659	SMYD1, NR1H4, TNP2, IL1B, MOS, HIPK4, ZFPM1, UTY, FBLL1, MT3, TBL1Y, PRDM7, SOX1, PADI4, RBL1, EYA1, KDM5D, TSPYL5, PRDM16, LIF, GATA3, CPA4, ZNF541, DYDC2, LEF1, OIP5, SOX9, AURKC, NAP1L5, PRKAA2, MIS18BP1, NAA50, L3MBTL3, FMR1, RCBTB1, SYCP1, HLTF, PABPC1L, NAP1L3, RCOR2, CDKN2A, TWIST1, NPM3
GOBP_CHROMATIN_ORGANIZATION_INVOLVED_IN_REGULATION_OF_TRANSCRIPTION	1	1	0.0303467	0.159138	0.417129	80	AICDA, TNP1, PADI2, MBD3, UBE2B, PCGF2, DOT1L, SMCHD1, CDC45
GOBP_CHROMATIN_REMODELING	1	1	0.0797706	-0.234187	-0.753304	170	SMYD1, TNP2, PADI4, KDM5D, GATA3, OIP5, SOX9, MIS18BP1, PABPC1L, CDKN2A, NPM3, FOXP3, CENPC, CHD5, NPM2
GOBP_CHROMATIN_REMODELING_AT_CENTROMERE	1	1	0.0370705	0.22465	0.491421	27	MIS18A, CENPH, CENPL, CENPK
GOBP_CHROMATIN_SILENCING	1	1	0.0356933	0.119145	0.273007	36	TNP1, UBE2B, PCGF2, DOT1L, SMCHD1, CDC45, SIRT6, SIRT2, MORF4L2, MTHFR
GOBP_CHROMATIN_SILENCING_AT_TELOMERE	0.896074	1	0.0573667	-0.327212	-0.626711	10	DYDC2
GOBP_CHROMOSOME_ATTACHMENT_TO_THE_NUCLEAR_ENVELOPE	0.502066	1	0.0806388	-0.686519	-1.02638	3	RAD21L1
GOBP_CHROMOSOME_CONDENSATION	0.934959	1	0.0392759	0.302451	0.671409	29	PRM1, ERN2, NCAPG, BANF1, NCAPH2, NCAPG2, TTN, NCAPH
GOBP_CHROMOSOME_LOCALIZATION	0.958599	1	0.0696133	-0.262178	-0.763926	75	RAD21L1, FMN2, CHAMP1, CENPE, CHMP4A, CENPC, KIF14, NDC80, CHMP4C, KIF2B, PIBF1, RAB11A, CENPF, CDC23, KIF2C, VPS4B, RRS1, SPAG5, SPICE1, RMDN1, CUL3, FAM83D, SEH1L, ATM, KIFC1
GOBP_CHROMOSOME_LOCALIZATION_TO_NUCLEAR_ENVELOPE_INVOLVED_IN_HOMOLOGOUS_CHROMOSOME_SEGREGATION	0.449187	1	0.0857844	-0.66614	-1.05511	4	RAD21L1
GOBP_CHROMOSOME_MOVEMENT_TOWARDS_SPINDLE_POLE	0.544643	1	0.08042	-0.540936	-0.953297	7	FMN2, CENPE
GOBP_CHROMOSOME_ORGANIZATION_INVOLVED_IN_MEIOTIC_CELL_CYCLE	0.362573	1	0.121543	-0.381529	-1.03775	53	MEI4, TEX11, SPATA22, RNF212, MEIOB, RAD21L1, C14orf39, REC8, STAG3, TEX12, ZCWPW1, MSH4, SYCP1
GOBP_CHROMOSOME_SEGREGATION	1	1	0.0978773	-0.237345	-0.796466	299	MEI4, MOS, TEX11, SPATA22, CDC16, TEX14, RNF212, PCID2, MEIOB, RAD21L1, FMN2, C14orf39, REC8, KIF25, OIP5, STAG3, TEX12, AURKC, CHAMP1, FANCM, ZCWPW1, CORT, PTTG2, NAA50, MSH4, SYCP1, CENPE, TRIP13, CHMP4A, KNTC1, SKA1, MAP10, MAD2L1BP, NAA60, PTTG1
GOBP_CHROMOSOME_SEPARATION	0.256494	1	0.156312	-0.36383	-1.08943	90	MOS, TEX11, CDC16, TEX14, PCID2, MEIOB, FANCM, CORT, PTTG2, MSH4, CENPE, TRIP13, KNTC1, MAD2L1BP, PTTG1
GOBP_CHRONIC_INFLAMMATORY_RESPONSE	0.879195	1	0.0435378	0.343123	0.696857	18	VNN1, TNF, CCL5, TNFAIP3, VCAM1, S100A8, S100A9
GOBP_CHYLOMICRON_ASSEMBLY	0.357143	1	0.0899861	0.639149	1.12354	9	APOA1, APOB, APOA2, APOE
GOBP_CHYLOMICRON_REMODELING	0.474729	1	0.0764767	0.624375	1.0424	7	APOA1, APOB, APOA2, APOE
GOBP_CILIARY_BASAL_BODY_PLASMA_MEMBRANE_DOCKING	1	1	0.0696133	-0.169354	-0.505963	91	TMEM216, TUBB4A, CSNK1E, CEP290, NPHP4, CCP110, IQCB1, PLK4, HAUS6, DYNLL1, YWHAE, RAB11A, CEP70, CEP41, TMEM67, CEP78, TCTN3, CENPJ, KIF24, HAUS2, NEDD1, NPHP1, PRKAR2B, AKAP9, ODF2, CKAP5, PCM1, CEP76, ALMS1, CEP192
GOBP_CILIARY_NEUROTROPHIC_FACTOR_MEDIATED_SIGNALING_PATHWAY	0.657143	1	0.0699459	-0.539344	-0.887902	5	LIFR, CNTFR
GOBP_CILIUM_MOVEMENT	0.22973	1	0.100991	0.401036	1.1161	127	TTLL6, TEKT5, CATSPER4, AKAP4, TCTE1, CCDC63, APOB, DDX4, SEMG1, EFCAB9, SMCP, TEKT2, TAC4, EPPIN, CCDC39, ROPN1, GAPDHS, CCDC65, RSPH4A, LRRC6, DNAI2, TNP1, TTLL9, CACNA1I, MEIG1, TPPP2, NME5, TACR3, KIF27, SLC9C1, RSPH9, SPEF1, CATSPER3, CCDC151
GOBP_CILIUM_ORGANIZATION	0.963095	1	0.0222268	0.273189	0.82077	347	TEKT5, AKAP4, CCDC63, KIF19, PKHD1, TEKT2, CCDC39, ROPN1, DYNLRB2, DCDC2, CCDC65, RSPH4A, LRRC6, MAK, ADAMTS16, DNAJB13, RFX4, BBS12, DNAI2, GMNC, MEIG1, ONECUT1, NME5, ARL13A, RAB3IP, B9D2, ARMC9, HSPB11, SNX10, KIF27, TBC1D30, RSPH9, SPEF1, CCDC113, CCNO, CCDC151, NEK2, VDAC3, FOXJ1, CEP89, CCDC28B, EHD1, HAUS1, ROPN1B, YAP1, FSIP2, RABEP2, TCTN2, RFX2, TTC21B, RFX3, NOTCH1, DNAH1, CC2D2A, BBS5…
GOBP_CILIUM_OR_FLAGELLUM_DEPENDENT_CELL_MOTILITY	0.207574	1	0.109684	0.422261	1.14739	104	TEKT5, CATSPER4, AKAP4, TCTE1, APOB, DDX4, SEMG1, EFCAB9, SMCP, TEKT2, TAC4, EPPIN, CCDC39, ROPN1, GAPDHS, CCDC65, RSPH4A, LRRC6, TNP1, TTLL9, CACNA1I, MEIG1, TPPP2, TACR3, SLC9C1, RSPH9
GOBP_CIRCADIAN_REGULATION_OF_GENE_EXPRESSION	0.118943	1	0.154191	0.494078	1.24836	63	HNF1B, NR0B2, PASD1, ZPBP2, MC3R, NAMPT, USP2
GOBP_CIRCADIAN_RHYTHM	0.849935	1	0.0330163	0.294351	0.850716	199	HNF1B, NR0B2, PASD1, HNF4A, MTNR1A, GHRHR, PRKCG, ZPBP2, AGRP, DDC, MC3R, AANAT, OPN5, NAMPT, NLGN1, USP2, SERPINE1, TPH1
GOBP_CIRCADIAN_SLEEP_WAKE_CYCLE	0.533333	1	0.0870516	-0.422336	-0.948681	21	DRD3, MTNR1B, TH, DRD2, GHRL
GOBP_CIRCADIAN_SLEEP_WAKE_CYCLE_NON_REM_SLEEP	0.692727	1	0.0582216	0.510541	0.839043	6	GHRHR, ADA
GOBP_CIRCADIAN_SLEEP_WAKE_CYCLE_REM_SLEEP	0.95935	1	0.0483118	-0.327702	-0.519053	4	GHRL
GOBP_CIRCADIAN_SLEEP_WAKE_CYCLE_SLEEP	0.676329	1	0.0732559	-0.403977	-0.868214	17	DRD3, MTNR1B, DRD2, GHRL
GOBP_CIRCULATORY_SYSTEM_DEVELOPMENT	1	1	0.00989821	0.230229	0.725507	982	BMP10, LEFTY1, TBX22, AGTR1, FGF20, NPPB, APOB, ANGPT4, HOXB13, AQP1, TNNC1, GATA6, CDX2, ANGPTL7, ACTN2, CAV3, NPPA, TNMD, CCDC39, XIRP2, WNT16, OXT, FGF8, DAND5, CTH, ANGPTL1, FOLR1, NOX1, CSRP3, IL6, FGF10, NODAL, SLITRK5, ISL1, HSPB7, ANGPTL3, WNT2, COL11A1, ADAM12, RGS2, APOD, ZIC3, ALOX5, SPARC, GPC3, SGCZ, MDK, CD160, SGCG, GHSR, MYBPC3, CCL2, SOD2, NRAP, HTR2B, ITGB3, HRG, ADAM8, PLN, PRR…
GOBP_CIRCULATORY_SYSTEM_PROCESS	0.0261739	1	0.352488	-0.329382	-1.15841	571	KCNH6, EDN3, CRP, SH3GL2, TAC3, ADIPOQ, MYL2, FXYD4, CACNG5, PTGS2, OLR1, FFAR3, SLC2A3, FOXN4, PDE4B, TRDN, AGT, NKX2-5, AVPR1B, CMA1, KCNJ4, CALCA, DRD3, XCL2, LPA, CASQ1, KNG1, KCND2, COL4A3, ATP1A4, CACNG6, MYL3, CACNA1S, C2CD4B, GLP1R, DRD5, SLC5A5, SCN1A, LEP, HCN4, CASQ2, ATP2A1, TH, TRHDE, DES, CTNNA3, GJD3, KCNIP3, EGFR, CTSG, MYLK3, RARRES2, ATP2B2, DRD2, HTR1D, KCNMB4, DDAH1, COL1A2, H…
GOBP_CITRATE_METABOLIC_PROCESS	0.791209	1	0.0609039	-0.454272	-0.74785	5	IREB2, CS, ACO1, ACO2
GOBP_CITRATE_TRANSPORT	0.587398	1	0.0716527	-0.596659	-0.94506	4	SLC13A5
GOBP_CITRULLINE_BIOSYNTHETIC_PROCESS	0.212066	1	0.126254	0.796063	1.26642	5	OTC, CPS1, CAD
GOBP_CITRULLINE_METABOLIC_PROCESS	0.647788	1	0.0601186	0.511694	0.876382	8	OTC, CPS1
GOBP_CLATHRIN_COAT_ASSEMBLY	0.699507	1	0.0725352	-0.386884	-0.844178	18	CALY, NSG2, HIP1R, PIK3C2A
GOBP_CLATHRIN_COAT_DISASSEMBLY	0.942857	1	0.0526973	-0.329699	-0.542771	5	HSPA8, GAK, SH3GL1, SYNJ1
GOBP_CLATHRIN_DEPENDENT_ENDOCYTOSIS	0.977011	1	0.0636424	-0.26349	-0.698487	46	SH3GL2
GOBP_CLEAVAGE_FURROW_FORMATION	0.84375	1	0.0585938	-0.392456	-0.691628	7	SPIRE2, SPIRE1, SNX33, AURKB
GOBP_CLEAVAGE_INVOLVED_IN_RRNA_PROCESSING	1	1	0.0370705	0.192687	0.421501	27	RPP40, ERI1, EXOSC9, KRI1, RCL1, UTP23, BOP1, NOP9, EXOSC7, TBL3, NHP2, EXOSC2, NOP14, EXOSC10, EXOSC8, BMS1, NOB1, RPS21, TSR1, EXOSC3, ERI2, ABT1, RRS1, NOL9, UTP20, RRP36, ERI3
GOBP_CLUSTERING_OF_VOLTAGE_GATED_SODIUM_CHANNELS	0.159292	1	0.164406	-0.760255	-1.30546	6	MYOC, GLDN, AGRN, SPTBN4
GOBP_COAGULATION	0.33293	1	0.0741759	0.350675	1.04739	317	FGA, IFNA8, SERPINA5, HNF4A, TSPAN8, IFNB1, IFNA13, PRTN3, PRKCG, SEMG1, SERPINA10, PROZ, GATA6, P2RX3, F11, PRSS56, P2RY12, P2RX2, FGG, SERPIND1, IFNA1, CLEC1B, GP1BA, IL6, HBE1, TRPC7, LCP2, GP1BB, IFNA21, GNG2, CPB2, PLG, ITGB3, ADAMTS18, HRG, CYP4F2, DGKB, VTN, THBD, ADTRP, PLAUR, SLC7A11, GATA1, CYP4F11, SERPINE1, PIK3R5, PIK3R6, LYN, PRKCB, SHH, KRT1, F10, WNT3A, EHD1
GOBP_COBALAMIN_METABOLIC_PROCESS	0.235732	1	0.141225	-0.526071	-1.17396	20	CTRB1, CTRB2, AMN, CTRC
GOBP_COBALAMIN_TRANSPORT	0.272321	1	0.122679	-0.671655	-1.18366	7	AMN, CUBN, LMBRD1, ABCC1, TCN1, TCN2
GOBP_COBALT_ION_TRANSPORT	0.577434	1	0.0768737	-0.54425	-0.934551	6	SLC30A5, TCN1, TCN2, SLC11A2
GOBP_COCHLEA_DEVELOPMENT	0.402332	1	0.114267	-0.388925	-1.01452	44	GABRA5, NEUROG1, SLC17A8, PVALB, CALB1, MYO3B, GATA3, SLITRK6, SOX9, TBX1, WNT5A, TBX18, HOXA1
GOBP_COCHLEA_MORPHOGENESIS	0.638191	1	0.0582216	0.43048	0.90161	21	POU3F4, HPN, MYO3A
GOBP_COENZYME_A_BIOSYNTHETIC_PROCESS	0.996485	1	0.0399219	0.227051	0.40613	10	PPCDC, DCAKD, ACAT1, COASY, PANK3, PANK2, PPCS, PANK4, ACOT7, PANK1
GOBP_COENZYME_A_METABOLIC_PROCESS	1	1	0.0375363	0.172475	0.336972	15	NUDT7, PPCDC, DCAKD, ACAT1
GOBP_COGNITION	0.176166	1	0.245042	-0.330876	-1.09727	262	INS, BRINP1, CCK, OR52B4, GABRA5, DRD3, CRHBP, NEUROG1, DRD5, NETO1, CALB1, SHISA7, CUX2, TNR, TH, LHX8, EGFR, DRD2, NRXN1, EPHB2, AFF2, GALR3, NGF, NLGN3, ATP1A2, SLC1A4, FOXB1, EN1, MGAT3, ST3GAL4, FZD9, SORCS3, NLGN4Y, OXTR, DRD1, CNTNAP2, NPAS4, FOXO6, MAPT, GTF2A1L, SLC6A4, GRIN2B, CCL11, KIT, KCNK4, TTBK1, PTN, BBS4, S100B, HTR2A, HOXA1, STRA6, JPH3, MME, SNAP25, CHRNA4, MFSD2A, BHLHB9, FGF…
GOBP_COHESIN_LOADING	0.410989	1	0.095288	-0.658049	-1.08332	5	RB1, HDAC8, NIPBL
GOBP_COLLAGEN_ACTIVATED_SIGNALING_PATHWAY	0.815745	1	0.046882	0.377204	0.736962	15	OTOL1, DDR2, ITGA11, COL4A6, OSCAR, MUSK
GOBP_COLLAGEN_ACTIVATED_TYROSINE_KINASE_RECEPTOR_SIGNALING_PATHWAY	0.805172	1	0.048799	0.401063	0.743732	12	OTOL1, DDR2, COL4A6, MUSK
GOBP_COLLAGEN_BIOSYNTHETIC_PROCESS	0.495298	1	0.0672065	0.415961	0.97352	40	AMELX, ADAMTS3, IL6, ARG1, SERPINB7, IHH, ENG, CBX8, VIM, CIITA, ARRB2, PDGFRB
GOBP_COLLAGEN_CATABOLIC_PROCESS	0.763278	1	0.0454059	0.346316	0.826369	44	PRTN3, MMP8, ADAMTS3, COL19A1, MMP26, MMP16, CTSK, MMP28, COL15A1, MMP2, MMP10, MMP19, MMP25, CTSS, MMP23B, KLK6
GOBP_COLLAGEN_FIBRIL_ORGANIZATION	0.877907	1	0.0694481	-0.296635	-0.795606	49	COL11A2, LUM, COL1A2, FOXC2, CHADL, COL1A1, PXDN, SFRP2, SERPINF2, COL3A1, LOX, TGFB2, PLOD3, NF1, RB1, COL5A3, EMILIN1
GOBP_COLLAGEN_METABOLIC_PROCESS	0.74465	1	0.0437126	0.326277	0.870413	91	PRTN3, MMP8, AMELX, ADAMTS3, COL19A1, IL6, MMP26, MMP16, ARG1, CTSK, SERPINB7, MMP28, COL15A1, TNXB, MMP2, MMP10, MMP19, IHH, ENG, CBX8, VIM, MMP25, CTSS, MMP23B, KLK6, MFAP4, CIITA, ARRB2, MMP9, ADAMTS2, PDGFRB
GOBP_COLLATERAL_SPROUTING	0.413043	1	0.100633	-0.456335	-1.03765	22	RND2, NGF, DCC, SPP1, LPAR3, FGF13
GOBP_COLLATERAL_SPROUTING_IN_ABSENCE_OF_INJURY	0.813725	1	0.0542316	0.463464	0.702851	4	WNT3A, COBL, WNT3
GOBP_COLLECTING_DUCT_DEVELOPMENT	0.0301062	1	0.352488	-0.722305	-1.49799	15	AQP2, TFAP2B, DACT2, CALB1
GOBP_COLUMNAR_CUBOIDAL_EPITHELIAL_CELL_DEVELOPMENT	0.563607	1	0.062249	0.415069	0.95108	36	HNF4A, SPDEF, NKX6-1, CDK6, YAP1, ROS1, RFX3, NKX3-2, BMP5, FASN, INSM1
GOBP_COLUMNAR_CUBOIDAL_EPITHELIAL_CELL_DIFFERENTIATION	0.167883	1	0.126876	0.461385	1.20177	77	NEUROD1, PDX1, HNF4A, SPDEF, DSPP, GATA6, CDX2, RFX6, FGF8, NODAL
GOBP_COLUMNAR_CUBOIDAL_EPITHELIAL_CELL_MATURATION	0.678182	1	0.0592219	0.520238	0.854981	6	NKX6-1, RFX3, CDKN1A
GOBP_COMMA_SHAPED_BODY_MORPHOGENESIS	0.137168	1	0.17822	-0.780611	-1.34041	6	LHX1
GOBP_COMMISSURAL_NEURON_AXON_GUIDANCE	0.744076	1	0.0675189	-0.404261	-0.810083	12	EPHB2, ROBO3
GOBP_COMMON_MYELOID_PROGENITOR_CELL_PROLIFERATION	0.557762	1	0.0683111	0.574705	0.959479	7	UNCX, NR4A3, CEACAM1, ITPKB
GOBP_COMMON_PARTNER_SMAD_PROTEIN_PHOSPHORYLATION	0.539305	1	0.0706196	0.628838	1.00039	5	TGFBR2, TGFB1, SMAD2
GOBP_COMPLEMENT_ACTIVATION	0.63901	1	0.0516356	0.357612	0.910304	66	C8A, CFHR5, CD5L, MBL2, IGLL1, C9, CFHR4, MASP2, CPB2, C7, C5AR1, VTN, C8G, CPN2
GOBP_COMPLEMENT_ACTIVATION_ALTERNATIVE_PATHWAY	0.593333	1	0.0614364	0.46705	0.926705	16	C8A, CFHR5, C9, C7, C8G
GOBP_COMPLEMENT_ACTIVATION_LECTIN_PATHWAY	0.61082	1	0.062249	0.493946	0.901354	11	MBL2, MASP2, KRT1, SERPING1, MFAP4
GOBP_COMPLEMENT_DEPENDENT_CYTOTOXICITY	0.724739	1	0.0541201	0.454396	0.798772	9	CD5L, CD55, CR1L
GOBP_COMPLEMENT_RECEPTOR_MEDIATED_SIGNALING_PATHWAY	0.736597	1	0.0672065	-0.416107	-0.823423	11	FPR2, GPLD1, FPR1
GOBP_CONNECTIVE_TISSUE_DEVELOPMENT	0.254808	1	0.193813	-0.322562	-1.05102	223	IL17F, NR1H4, FGF4, HAND1, CER1, RSPO2, COL11A2, LEP, BMP2, LUM, GPLD1, BMP8A, MATN1, GDF6, SMPD3, HOXC4, MATN3, CHRDL2, FOXC2, PKDCC, NPPC, MSX1, CHADL, SOX5, COL1A1, POU4F2, GHRL, SFRP2, HAND2, SOX9, ECM1, FGF18, SHOX2, CASR, RORC, NOG, BARX2, WNT5A, SIX2, HOXA11, HOXB3
GOBP_CONNECTIVE_TISSUE_REPLACEMENT	0.959578	1	0.0416557	0.302786	0.541598	10	TIMP1, TGFB1, F2R, IL1A
GOBP_CONSTITUTIVE_SECRETORY_PATHWAY	0.709821	1	0.0668966	-0.471342	-0.830651	7	RAB3A, TMEM167A, TRAPPC11, TMEM167B
GOBP_CONVERGENT_EXTENSION	0.98	1	0.0382417	0.270205	0.536133	16	WNT11, WNT5B, NKD1, SFRP1, DVL1
GOBP_CONVERGENT_EXTENSION_INVOLVED_IN_AXIS_ELONGATION	0.889091	1	0.0466948	0.376033	0.617987	6	WNT11, NKD1, SFRP1
GOBP_CONVERGENT_EXTENSION_INVOLVED_IN_GASTRULATION	0.728223	1	0.0538979	0.451842	0.794281	9	WNT11, WNT5B, SFRP1, DVL1
GOBP_CONVERGENT_EXTENSION_INVOLVED_IN_ORGANOGENESIS	0.378022	1	0.100279	-0.671526	-1.10551	5	MESP1, WNT5A
GOBP_COP9_SIGNALOSOME_ASSEMBLY	0.769653	1	0.0535669	0.488754	0.777539	5	WNT3A, COPS7A
GOBP_COPII_COATED_VESICLE_BUDDING	1	1	0.0304894	0.135166	0.348904	71	FOLR1, GRIA1, SERPINA1, RAB1B, AREG, CNIH3, SCAP, CTSZ, CNIH1, PDCD6, COL7A1, INSIG1, F5, TMED10, SEC24D, PPP6R1, TMED2, PREB, SEC31B, GOSR2, TRAPPC2L, BET1, GOLGA2, SAR1A, STX5, SEC13, TRAPPC1, VAPB, TBC1D20, KLHL12, TRAPPC5, NAPA, TRAPPC10, PEF1, VAPA, NSF, GORASP1, MCFD2, TRAPPC3, SAR1B, SEC24B, CSNK1D, RAB1A, SEC31A, SEC24A, CD59, SEC23B, TRAPPC6B, TRAPPC2, TGFA, SCFD1, SEC16B, PPP6R3, TRAPPC…
GOBP_COPII_COATED_VESICLE_CARGO_LOADING	0.916049	1	0.059476	-0.31993	-0.663506	15	SEC23A, SEC24C, MIA3, SEC23B, SEC24A, SEC31A, RAB1A, SEC24B
GOBP_COPI_COATED_VESICLE_BUDDING	0.885455	1	0.046882	0.381778	0.627429	6	ARFGAP2, TMED10, TMED2, GBF1, TMED9, ARFGAP3
GOBP_COPPER_ION_HOMEOSTASIS	0.961353	1	0.0561767	-0.276904	-0.595112	17	PRND, ATP7B
GOBP_COPPER_ION_IMPORT	0.252212	1	0.127505	-0.705725	-1.21182	6	ATP7B, STEAP2, STEAP4
GOBP_COPPER_ION_TRANSMEMBRANE_TRANSPORT	0.819013	1	0.0507028	0.430799	0.685341	5	SLC31A2, SLC31A1
GOBP_COPPER_ION_TRANSPORT	0.870647	1	0.062249	-0.347198	-0.728081	16	ATP7B, STEAP2, CP, STEAP4
GOBP_COPULATION	0.685374	1	0.0555947	0.425749	0.849439	17	SEMG1, OXT, VIP, AVPR1A, KLK14, EDNRB
GOBP_CORNEA_DEVELOPMENT_IN_CAMERA_TYPE_EYE	0.233857	1	0.116234	0.675585	1.23281	11	KERA, ANGPTL7, WNT6, KRT12, WNT2B
GOBP_CORNIFICATION	0.452316	1	0.0647943	0.363189	0.997453	111	LCE1A, KRT37, KRT25, KRT9, LIPM, KRT84, LIPK, RPTN, KRT85, KRT10, KRT27, KRT39, DSC1, KRT36, SPINK6, KRT82, KRT24, KRT73, KRT35, SPINK9, KRT4, KRT40, SPINK5, KRT13, SPRR2F, FLG, KRT79, KRT12, KLK12, KRT80, KLK14, DSG4, KRT1
GOBP_CORONARY_ARTERY_MORPHOGENESIS	0.471396	1	0.0897105	-0.557341	-1.02858	8	HAND2, TBX1, LRP2, VEGFA, ARID2
GOBP_CORONARY_VASCULATURE_DEVELOPMENT	1	1	0.0614364	-0.210583	-0.539005	41	MMP21, HAND2, TBX1, MESP1, LRP2, SMAD6
GOBP_CORONARY_VASCULATURE_MORPHOGENESIS	0.817284	1	0.0649408	-0.365613	-0.758248	15	HAND2, TBX1, LRP2
GOBP_CORPUS_CALLOSUM_DEVELOPMENT	0.718519	1	0.0713053	-0.398538	-0.826532	15	EPHB2, RTN4RL1, TSKU, NSUN5, LPAR1, C12orf57, EPHB3, CDK5, SZT2
GOBP_CORPUS_CALLOSUM_MORPHOGENESIS	0.674725	1	0.0686326	-0.530002	-0.872521	5	TSKU, C12orf57, SZT2
GOBP_CORTICAL_ACTIN_CYTOSKELETON_ORGANIZATION	0.951258	1	0.0369161	0.293154	0.684946	38	VIL1, LCP1, TNF, FMNL1
GOBP_CORTICAL_CYTOSKELETON_ORGANIZATION	0.943953	1	0.0665892	-0.271227	-0.755813	58	PLEK, RND2, PLS1, RND1, RAC3, LLGL2
GOBP_CORTICOSPINAL_TRACT_MORPHOGENESIS	0.501818	1	0.0739901	0.616945	1.01391	6	CDH11, SCN1B, EPHA4
GOBP_CORTICOSTEROID_HORMONE_SECRETION	0.619546	1	0.0615707	0.488373	0.891183	11	AGTR1, CRHR1
GOBP_CORTICOSTEROID_RECEPTOR_SIGNALING_PATHWAY	0.910169	1	0.042417	0.338449	0.651518	14	LMO3, CLOCK, YWHAH, ARID1A, NEDD4, JAK2, NR3C1, PPP5C, ARNTL, CALR, PHB, CRY1, CRY2, PER1
GOBP_CORTICOSTERONE_SECRETION	0.252	1	0.120433	0.862025	1.22798	2	CRHR1, POMC
GOBP_CORTICOTROPIN_SECRETION	0.845133	1	0.0580984	-0.399542	-0.686068	6	CRHBP, GHRL
GOBP_CORTISOL_METABOLIC_PROCESS	0.896074	1	0.0573667	-0.327921	-0.628068	10	BMP2, CACNA1H
GOBP_CORTISOL_SECRETION	0.56405	1	0.0745501	-0.652406	-0.975382	3	GHRL
GOBP_COTRANSLATIONAL_PROTEIN_TARGETING_TO_MEMBRANE	1	1	0.0709609	-0.177754	-0.541017	99	SRP9, SEC62, RPS4X, SRP54, SSR1, RPS3A, RPS24, RPS13, SSR3, RPL26, RPL7, ARL6IP1, RPL11, RPS8, RPL17, SEC61A1, RPL24, RPL5, RPL6, RPS21, RPL36A, RPS25, RPLP1, RPL35A, RPL21, RPL37A, RPL41, RPL23A, RPL35, RPL31, RPL34, SSR2, RPS27A, RPL22, RPS17, RPS5, RPS29, RPL23, RPL27A, TRAM1, RPS11, RPS23, RPL14, RPL10, RPL37, SEC61B, RPS2, SRP68, RPL30, RPL9, RPS28, SEC63, RPS10, RPL15, RPL4, SRP19, RPL32, R…
GOBP_COVALENT_CHROMATIN_MODIFICATION	1	1	0.116234	-0.211658	-0.724907	426	SMYD1, NR1H4, IL1B, HIPK4, UTY, FBLL1, MT3, TBL1Y, PRDM7, PADI4, EYA1, KDM5D, PRDM16, LIF, GATA3, CPA4, ZNF541, DYDC2, LEF1
GOBP_CRANIAL_NERVE_DEVELOPMENT	0.651685	1	0.0831291	-0.346356	-0.900479	43	NKX2-2, NEUROG1, EPHB2, POU4F1, SLITRK6, TBX1, HOXB3, SIX4, HOXA1
GOBP_CRANIAL_NERVE_FORMATION	0.542334	1	0.0819779	-0.525823	-0.97041	8	NEUROG1, HOXA1
GOBP_CRANIAL_NERVE_MORPHOGENESIS	0.3	1	0.122108	-0.478412	-1.12061	25	NEUROG1, EPHB2, TBX1, HOXB3, HOXA1, SEMA3A, SIX1, PLXNA3, PLXNA4
GOBP_CRANIAL_NERVE_STRUCTURAL_ORGANIZATION	0.731308	1	0.067676	-0.433165	-0.805487	9	SEMA3A, PLXNA3, PLXNA4
GOBP_CRANIAL_SKELETAL_SYSTEM_DEVELOPMENT	0.0841121	1	0.276501	-0.439512	-1.23365	63	FGF4, ALX3, LHX1, NEUROG1, COLEC10, FOXC2, TBX1, MSX2, SIX2, TWIST1, SIX4, HOXA1, WDR19, TGFB2, HOXA2, RDH10, PAX5, SIX1, FGFR2
GOBP_CRANIAL_SUTURE_MORPHOGENESIS	0.100446	1	0.2114	-0.777481	-1.37016	7	FGF4, MSX2, TWIST1
GOBP_CRANIOFACIAL_SUTURE_MORPHOGENESIS	0.179104	1	0.164406	-0.610314	-1.27984	16	FGF4, NEUROG1, MSX2, TWIST1
GOBP_CRD_MEDIATED_MRNA_STABILIZATION	0.963437	1	0.0432769	0.281215	0.447373	5	IGF2BP1, HNRNPU, SYNCRIP, DHX9, YBX1
GOBP_CREATINE_METABOLIC_PROCESS	0.155752	1	0.147331	0.766563	1.3129	8	CKMT2, CKM, SLC6A8, CKB, GAMT
GOBP_CRISTAE_FORMATION	1	1	0.0382417	0.186172	0.371443	17	APOOL, CHCHD6, LETM1, TAZ, CHCHD10, SPG7, AFG3L2, OMA1, PINK1, IMMT, DNAJC11, SAMM50, APOO, CHCHD3, MT-ATP8, MT-ATP6, ADCK1
GOBP_CYCLIC_NUCLEOTIDE_BIOSYNTHETIC_PROCESS	0.552588	1	0.0649408	0.456599	0.951206	20	NPPB, NPPA, GUCY2D, ADCY8, GUCY2C
GOBP_CYCLIC_NUCLEOTIDE_CATABOLIC_PROCESS	0.106796	1	0.213928	-0.669287	-1.37309	14	PDE4B, PDE1A
GOBP_CYCLIC_NUCLEOTIDE_MEDIATED_SIGNALING	0.181552	1	0.121543	0.453704	1.18151	79	SCTR, KCNC2, PDZD3, GHRHR, NPPB, AQP1, NPPA, PEX5L, OR51E2, RGS2, GPR61, HTR2B, AKAP6, GUCA1A, PDE10A, HTR2C, SCT, EDNRB
GOBP_CYCLIC_NUCLEOTIDE_METABOLIC_PROCESS	0.800546	1	0.0709609	-0.326296	-0.826174	38	GUCY2F, PDE4B, PDE1A
GOBP_CYCLOOXYGENASE_PATHWAY	0.01796	1	0.352488	-0.789434	-1.56219	11	PTGS2, HPGDS, CBR1
GOBP_CYSTEINE_CATABOLIC_PROCESS	0.186275	1	0.141225	0.839598	1.27326	4	AGXT, CDO1, CSAD
GOBP_CYSTEINE_METABOLIC_PROCESS	0.235602	1	0.115734	0.675352	1.23238	11	AGXT, CTH, CDO1, SLC7A11
GOBP_CYTIDINE_TO_URIDINE_EDITING	0.542757	1	0.0679923	0.526644	0.961021	11	APOBEC2, AICDA, APOBEC3B
GOBP_CYTOCHROME_COMPLEX_ASSEMBLY	1	1	0.0585938	-0.177505	-0.441224	34	C12orf73, COX20, PET117, SMIM20, MT-CO3, FASTKD3, COA3, CYBA, COX18, COA5
GOBP_CYTOKINESIS	0.950943	1	0.0787114	-0.267405	-0.847913	151	OR1A2, TAS1R2, DRD3, TEX14, DRD2, FMN2, PLK5, AURKC, FSD1, EFHC2, BBS4, DCDC1, CHMP4A, MAP10, KIF4A, KIF14, PDXP, CCP110, CDC14B, KIF20A, CHMP4C, PLK4, CKAP2, AURKA, E2F8, CENPV, SPIRE2, PLK3, RAB11A, ALKBH4, CEP55, LZTS2, KLHL13, ANXA11
GOBP_CYTOKINETIC_PROCESS	0.994536	1	0.0603786	-0.235524	-0.596342	38	CHMP4A, KIF20A, CHMP4C, SPIRE2, ALKBH4, CEP55, ANXA11, VPS4B, ANLN, PDCD6IP
GOBP_CYTOKINE_MEDIATED_SIGNALING_PATHWAY	0.729412	1	0.17822	-0.270426	-0.969841	743	IL17F, NR1H4, IFNW1, IFNL3, ADIPOQ, IFNA6, IL31, PTGS2, CCL3L3, CCL3L1, IL1B, CCL3, OPRD1, PSMA8, PYDC1, IFNA2, IL22, NANOG, XCL2, IFNA14, IFNA5, IL21, PF4V1, CCL20, IL12RB2, PSMB11, IL26, TNFRSF6B, IL22RA2, CCL17, PPBP, IL17A, IL5RA, LEP, IL37, IL27, MT3, CCR6, IFNA10, IL31RA, IL12B, CSF3, IL13, COL1A2, CXCL2, RHOU, PF4, IL19, LIF, CXCR1, LTA, GATA3, TRIM34, ANXA1, AGPAT2, IRS2, AIM2, SAA1, CRLF…
GOBP_CYTOKINE_PRODUCTION	1	1	0.0143399	0.245002	0.762404	690	NLRP4, LBP, ORM1, ORM2, IFNB1, TRIM15, APOA1, MOG, MMP8, DEFB124, KLRF2, GATA6, NLRP9, HMHB1, CD83, PYDC2, CRYBA1, EPX, LRRC19, FFAR1, ADAMTS3, NOX1, IL6, CCL1, CLECL1, PAEP, IFNL1, NODAL, BPI, ISL1, MNDA, IGF2BP2, APOD, ALOX5, SRGN, MDK, CD160, ZBP1, GHSR, CHGA, TLR2, BTN1A1, HTR2B, ZFP36, POU2AF1, TRIM6, ADAM8, C5AR1, CLEC4A, CCDC88B, NR4A3, ARG1, SCGB1A1, CARD18, WNT11, SERPINB7, HSPA1A, IL12A…
GOBP_CYTOKINE_PRODUCTION_INVOLVED_IN_IMMUNE_RESPONSE	0.688312	1	0.0880945	-0.30348	-0.908724	90	FFAR3, IL1B, NLRP3, CLC, IFNA2, CLNK, RAET1G, GATA3, FZD5, XCL1, TNFSF4, CCR2, ANGPT1, KIT, WNT5A
GOBP_CYTOKINE_PRODUCTION_INVOLVED_IN_INFLAMMATORY_RESPONSE	0.678161	1	0.0822055	-0.337338	-0.894249	46	IL17F, IL17A, LEP, F2, IL17D, PDCD4
GOBP_CYTOLYSIS	0.558484	1	0.0637845	0.426055	0.940375	28	C8A, CFHR5, LBP, C9, C7, HRG, C8G, PRF1
GOBP_CYTOLYSIS_IN_OTHER_ORGANISM	0.377256	1	0.0888945	0.67082	1.11994	7	CFHR5, HRG
GOBP_CYTOPLASMIC_MICROTUBULE_ORGANIZATION	0.996988	1	0.0326513	0.243799	0.608325	60	KIF19, CAV3, CLIP3, CCDC88B, FIGN, STMN3, NUMA1, KATNA1, HOOK1
GOBP_CYTOPLASMIC_PATTERN_RECOGNITION_RECEPTOR_SIGNALING_PATHWAY	0.170554	1	0.12564	0.470121	1.19674	65	TRIM15, USP17L2, BIRC3, BIRC2, SLC46A2, HSPA1A, HSPA1B, TNFAIP3, NFKBIA, CLPB
GOBP_CYTOPLASMIC_PATTERN_RECOGNITION_RECEPTOR_SIGNALING_PATHWAY_IN_RESPONSE_TO_VIRUS	0.0230449	1	0.352488	0.679118	1.49893	28	TRIM15, USP17L2, BIRC3, BIRC2, CLPB
GOBP_CYTOPLASMIC_SEQUESTERING_OF_NF_KAPPAB	0.99469	1	0.0403295	0.228824	0.391908	8	NFKBIA, NFKBIB, TMSB4X, FAF1, PSMD10, CCDC22, IL10, G3BP2
GOBP_CYTOPLASMIC_SEQUESTERING_OF_PROTEIN	1	1	0.0382417	0.202957	0.427813	22	NFKBIA, SRI, MDFI, DZIP1, NFKBIB, PKD1, TMSB4X, FAF1, PKD2, GOPC, SUFU, PSMD10, YWHAB, GET4, KEAP1, NFKBIE, CCDC22, LATS1, DBN1, IL10, G3BP2, FLNA
GOBP_CYTOPLASMIC_SEQUESTERING_OF_TRANSCRIPTION_FACTOR	0.994975	1	0.0377705	0.228906	0.447224	15	NFKBIA, SRI, MDFI, NFKBIB, PKD1, TMSB4X
GOBP_CYTOPLASMIC_TRANSLATION	0.809591	1	0.0393562	0.311204	0.83655	99	ZCCHC13, LIN28A, RBM24
GOBP_CYTOPLASMIC_TRANSLATIONAL_ELONGATION	0.967667	1	0.0537873	-0.261355	-0.500575	10	CPEB3, DPH2, DPH6
GOBP_CYTOPLASMIC_TRANSLATIONAL_INITIATION	0.502564	1	0.0925529	-0.389126	-0.967094	33	NCK1, EIF4A2, EIF3E, EIF3M, EIF4A1, DENR, EIF3H, EIF2S2, EIF2B3, DHX29, EIF4H, EIF3L, EIF2S3, EIF3I, EIF4B, MCTS1, EIF3J, EIF3F, EIF3D, EIF3A, EIF3K
GOBP_CYTOPLASM_ORGANIZATION	0.138568	1	0.181383	-0.689563	-1.32072	10	CAPZA3, TDRD5
GOBP_CYTOSKELETON_DEPENDENT_CYTOKINESIS	1	1	0.0302754	0.192791	0.509277	83	SHCBP1L, KIF4B, ANKRD53, ROPN1B, BIN3, KLHDC8B, NOX5, CHMP6
GOBP_CYTOSKELETON_DEPENDENT_INTRACELLULAR_TRANSPORT	0.914553	1	0.0309901	0.283721	0.81144	182	CLN3, MYO1A, MAP6D1, KIF1A, DYNLRB2, MAK, PPFIA2, BBS12, KLC3, CCDC88B, HSPB11, MYO1H, RAB21, VAMP7
GOBP_CYTOSOLIC_CALCIUM_ION_TRANSPORT	0.173913	1	0.213928	-0.346313	-1.10328	162	TRPV5, CCL3, TRDN, NPSR1, CASQ1, CASQ2, GRIN2C, IL13, DRD2, ATP2B3, ATP1A2, F2RL3, RASA3, XCL1, RYR1, DRD1, F2, EPO, GRIN2B, MS4A1, CD19, RYR3, TRPA1, HTR2A, JPH3, SNCA, JPH2, UBASH3B, OPA1, P2RX4, TMEM38A, TRPV3, CXCL11, MICU2, BDKRB1, FASLG, NTSR1, GRIN1, CCR5, SLC35G1, CCR7
GOBP_CYTOSOLIC_TRANSPORT	0.751366	1	0.041321	0.316266	0.887706	146	CLN3, RAB41, KIF1A, SNX32, PPFIA2, CES1, LRRK2, RAB6B, LAPTM5, RAB21, SORL1, TBC1D10C, RHOBTB3, WIPI1, MAP2, CORO1A, HOOK1, WDR91
GOBP_C_TERMINAL_PROTEIN_AMINO_ACID_MODIFICATION	0.834951	1	0.063079	-0.365603	-0.741487	13	GPLD1, AGBL4
GOBP_C_TERMINAL_PROTEIN_DEGLUTAMYLATION	0.668627	1	0.0635008	0.585406	0.887778	4	AGBL1, FOLH1
GOBP_C_TERMINAL_PROTEIN_LIPIDATION	0.176991	1	0.155242	-0.750906	-1.28941	6	GPLD1
GOBP_DEADENYLATION_DEPENDENT_DECAPPING_OF_NUCLEAR_TRANSCRIBED_MRNA	0.91115	1	0.0436251	0.352607	0.61984	9	PATL2, DCPS, EIF4ENIF1
GOBP_DEATH_INDUCING_SIGNALING_COMPLEX_ASSEMBLY	0.526132	1	0.0694481	0.559239	0.983072	9	TNF, FADD, TRAF2, TRADD
GOBP_DECIDUALIZATION	0.503797	1	0.0916795	-0.450228	-0.98431	19	LIF, SPP1, GHRL, PTN, STC1, STC2
GOBP_DEDIFFERENTIATION	0.944043	1	0.0436251	0.325378	0.543223	7	ESRRB, CDK6, OLFM2
GOBP_DEFENSE_RESPONSE_TO_BACTERIUM	0.242967	1	0.0943564	0.377829	1.09873	213	WFDC13, WFDC10B, DEFB136, FGA, DMBT1, ZG16, LBP, DEFB108B, MBL2, LCE3B, SEMG1, CST11, DEFB124, AQP1, IGLL1, DEFA4, DEFA3, RAG2, EPPIN, PGC, EPX, DEFB116, LYG2, IL6, DEFB104B, BPI, LCE3C, STATH, DEFA1, DEFA1B, CD160, CHGA, DEFB105A, DEFB105B, TLR2, C5AR1, DEFB104A, RBPJ, RNASE3, IL12A, IFNE, PLAC8, TNF, STAB1, TLR6, FGR, SPINK5, SERPINE1, SFTPD, WFDC2, SLAMF8
GOBP_DEFENSE_RESPONSE_TO_FUNGUS	0.0297297	1	0.352488	-0.591762	-1.4707	33	DEFA5, HTN1, HTN3, RNASE8, IL17A, MPO, NLRP10, HAMP, CTSG, RARRES2
GOBP_DEFENSE_RESPONSE_TO_GRAM_NEGATIVE_BACTERIUM	0.419048	1	0.11725	-0.356515	-1.01874	69	DEFA5, IL17F, DEFB126, LYZ, RNASE8, IL17A, NLRP10, IL12B, CTSG, RARRES2, CAMP
GOBP_DEFENSE_RESPONSE_TO_GRAM_POSITIVE_BACTERIUM	0.357367	1	0.127505	-0.353261	-1.03992	79	DEFA5, IL17F, CRP, LYZ, PLA2G2A, RNASE8, PGLYRP2, IL17A, CARD9, CTSG, RARRES2, CAMP
GOBP_DEFENSE_RESPONSE_TO_TUMOR_CELL	0.792157	1	0.0554793	0.482245	0.731332	4	PRF1, LAPTM5
GOBP_DEFENSE_RESPONSE_TO_VIRUS	0.67375	1	0.0422468	0.315171	0.923192	236	DMBT1, IFNA8, IFNB1, TRIM15, IFNA13, DEFA3, NLRP9, IFNK, AICDA, IFNA1, IL6, IFNL1, USP17L2, IFNA21, DEFA1, DEFA1B, ZBP1, BIRC3, TRIM6, BIRC2, OPRK1, IFIT2, IFITM2, IFNE, BST2, PRF1, PTPRC, LILRB1, CD207, PLA2G10, TNFAIP3
GOBP_DEFINITIVE_ERYTHROCYTE_DIFFERENTIATION	0.463736	1	0.0883594	-0.640375	-1.05422	5	ZFPM1
GOBP_DEFINITIVE_HEMOPOIESIS	0.974684	1	0.0577309	-0.265106	-0.579587	19	ZFPM1
GOBP_DEHYDROASCORBIC_ACID_TRANSPORT	0.790179	1	0.0617054	-0.433034	-0.763141	7	SLC2A14, SLC2A10, SLC2A8, SLC2A6
GOBP_DELAMINATION	0.907692	1	0.0544556	-0.373173	-0.614341	5	CDSN
GOBP_DEMETHYLATION	0.77147	1	0.0430173	0.331229	0.843146	66	CYP1A2, APOBEC2, CYP3A43, AICDA, KDM4E
GOBP_DENDRITE_ARBORIZATION	0.812357	1	0.0615707	-0.398253	-0.734979	8	PTN, SEMA3A, CHRNA7
GOBP_DENDRITE_DEVELOPMENT	1	1	0.0231538	0.194663	0.568561	226	ACTL6B, TULP1, KIF1A, SEZ6, DCDC2, SLITRK5, KLHL1, CHRNA3, PPFIA2, LRRK2, PREX2, PHACTR1, NLGN1, WNT7A, SHANK3, PAK3, ZDHHC15, RAB21, LST1, KIAA0319, NTN3, FSTL4, FLRT1, EPHB1, GRIP1, PRKG1, SDC2, MAP2, SHANK1, CHRNB2, PTPRD, PACSIN1, BMP5, HPRT1, COBL, GRIN3A, PLK2, NR2E1, DVL1, LLPH, CAMK2B, MAP1A, EFNA1, MINK1, IGSF9, CRKL, ZNF365, FARP1, APOE, PPP1R9A, MAP1B, DSCAM, NFATC4, BCL11A, EPHA4
GOBP_DENDRITE_EXTENSION	0.866013	1	0.0430173	0.327175	0.742506	33	OSTN, CACNG7, CPNE6, RASAL1
GOBP_DENDRITE_MORPHOGENESIS	1	1	0.0766747	-0.246191	-0.768825	135	TRPC5, CUX2, KNDC1, EPHB2, CTNNA2, SRCIN1, ITPKA, LZTS3, TMEM106B, CAPRIN2, LRP4, CTNND2, SS18L2, PTN, CDKL3, HECW1, MAP6, DCLK1, BHLHB9, SEMA3A, CHRNA7, OPA1, KALRN
GOBP_DENDRITE_SELF_AVOIDANCE	0.11194	1	0.2114	-0.644124	-1.35074	16	MYPN, VSTM2L, ROBO3, NEXN, TNN, DSCAML1, CNTN2
GOBP_DENDRITIC_CELL_ANTIGEN_PROCESSING_AND_PRESENTATION	0.430508	1	0.0782955	0.540586	1.04063	14	CLEC4A, FCGR2B, SLC11A1, FGL2, CD68, NOD2, CCL21, CCL19, CD74
GOBP_DENDRITIC_CELL_APOPTOTIC_PROCESS	0.966841	1	0.0409884	0.297852	0.543521	11	CXCL12, LILRB1, LYN, CCL21
GOBP_DENDRITIC_CELL_CHEMOTAXIS	0.659829	1	0.0576091	0.415979	0.879329	24	CCR1, TRPM2, TNFSF18, CXCR2, IL12A, CCL5, SLAMF8
GOBP_DENDRITIC_CELL_CYTOKINE_PRODUCTION	0.93932	1	0.0574877	-0.292359	-0.592939	13	KIT, TLR3, DHX36, SCIMP, DDX21
GOBP_DENDRITIC_CELL_DIFFERENTIATION	0.338906	1	0.0852885	0.446763	1.07157	45	PRTN3, TRPM2, RBPJ, TGFBR2, GATA1, SPI1, LILRB1, IRF8, LYN, DHRS2, IRF4, BATF2, FCGR2B
GOBP_DENDRITIC_CELL_MIGRATION	0.544715	1	0.0643583	0.427726	0.949504	29	CCR1, TRPM2, TNFSF18, ALOX5, CXCR2, IL12A, CCL5, SLAMF8, EPS8, CXCR4, DOCK8
GOBP_DENDRITIC_SPINE_DEVELOPMENT	1	1	0.0707899	-0.179439	-0.538407	94	CUX2, EPHB2, SRCIN1, ITPKA, LZTS3, CAPRIN2, FOXO6, CTNND2, FMR1
GOBP_DENDRITIC_SPINE_MAINTENANCE	0.182278	1	0.164406	-0.565908	-1.23722	19	INS, ITPKA, GRIN2B
GOBP_DENDRITIC_SPINE_MORPHOGENESIS	0.998503	1	0.0322878	0.220529	0.550504	59	KIF1A, PPFIA2, LRRK2, NLGN1, WNT7A, SHANK3, PAK3, ZDHHC15, EPHB1
GOBP_DENDRITIC_TRANSPORT	0.343458	1	0.110122	-0.598758	-1.11341	9	KIF5A, KIF5C, KIF17, WASF1, KIF5B
GOBP_DENSE_CORE_GRANULE_EXOCYTOSIS	0.769912	1	0.052057	0.450489	0.771556	8	UNC13C, SYT6, CADPS, STXBP1, BAIAP3
GOBP_DENSE_CORE_GRANULE_TRANSPORT	0.667247	1	0.0579755	0.486778	0.855695	9	KIF1A, PPFIA2, MAP2
GOBP_DENTATE_GYRUS_DEVELOPMENT	0.196552	1	0.127505	0.68684	1.27368	12	NEUROD1, LMX1A, EMX2, CDK6, BTG2, NR2E1, SMO
GOBP_DENTINOGENESIS	0.518182	1	0.0723571	0.611075	1.00427	6	DSPP, SLC34A1, SERPINE1, HTRA1
GOBP_DEOXYRIBONUCLEOSIDE_DIPHOSPHATE_METABOLIC_PROCESS	0.327273	1	0.0975449	0.714284	1.17388	6	AK5, NUDT18, AK9, CMPK2
GOBP_DEOXYRIBONUCLEOSIDE_METABOLIC_PROCESS	0.923636	1	0.0449543	0.340576	0.559716	6	DPYD, ADA, TK1
GOBP_DEOXYRIBONUCLEOSIDE_MONOPHOSPHATE_BIOSYNTHETIC_PROCESS	0.767857	1	0.063079	-0.440174	-0.775723	7	DGUOK, TK2, TYMS, DCK
GOBP_DEOXYRIBONUCLEOSIDE_MONOPHOSPHATE_CATABOLIC_PROCESS	0.256098	1	0.110122	0.691899	1.21627	9	DPYS, XDH, DPYD, UPB1, ADA
GOBP_DEOXYRIBONUCLEOSIDE_MONOPHOSPHATE_METABOLIC_PROCESS	0.52	1	0.0678338	0.492101	0.976412	16	DPYS, XDH, DPYD, UPB1, ADA, TK1
GOBP_DEOXYRIBONUCLEOSIDE_TRIPHOSPHATE_BIOSYNTHETIC_PROCESS	0.581818	1	0.0665892	0.580179	0.953489	6	TBPL1, AK9, CMPK2
GOBP_DEOXYRIBONUCLEOSIDE_TRIPHOSPHATE_CATABOLIC_PROCESS	0.961062	1	0.0419082	0.295008	0.505262	8	ADA, SAMHD1, ITPA
GOBP_DEOXYRIBONUCLEOSIDE_TRIPHOSPHATE_METABOLIC_PROCESS	0.966499	1	0.0391155	0.287723	0.562138	15	TBPL1, AK9, CMPK2, ADA, SAMHD1
GOBP_DEOXYRIBONUCLEOTIDE_BIOSYNTHETIC_PROCESS	0.901695	1	0.0428451	0.344927	0.663988	14	AK5, TBPL1, CMPK2
GOBP_DEOXYRIBONUCLEOTIDE_METABOLIC_PROCESS	0.559375	1	0.0611693	0.404006	0.946685	39	AK5, DPYS, XDH, NUDT18, TBPL1, DPYD, NTHL1, AK9, NEIL1, CMPK2, NEIL2, OGG1, UPB1
GOBP_DEOXYRIBOSE_PHOSPHATE_BIOSYNTHETIC_PROCESS	0.603839	1	0.0628004	0.497472	0.907788	11	AK5, TBPL1, CMPK2
GOBP_DEOXYRIBOSE_PHOSPHATE_CATABOLIC_PROCESS	0.450495	1	0.0745501	0.465006	1.01322	26	DPYS, XDH, NUDT18, DPYD, NTHL1, NEIL1, PGM2, NEIL2, OGG1, UPB1, ADA
GOBP_DEPHOSPHORYLATION	1	1	0.112379	-0.235836	-0.817573	446	DUSP26, PPP1R17, DUSP21, NT5C1A, SLC7A14, PON1, PLEK, PPEF2, FBP1, BMP2, LRRC30, GPLD1, PPEF1, DUSP19, TPTE2, DRD2, CILP2, EYA1, PTPN5, CDC25C, TMEM132D, TSKS, ATP1A2, RGN, PPP1R1C, PHACTR3, DUSP15, CCDC8, PTPRR, MTMR11, DUSP13, MYH6, PPM1L, CSRNP3, SYTL2, MTMR8, ITGA2, PPP1R14D, PTPRB, CA3, PTN, URI1, PPM1N, PPM1E, NT5M, NCK1, MTMR10, BPNT1, MINPP1, PPP1R16A, RIMBP2, PDP1, UBASH3B
GOBP_DEPHOSPHORYLATION_OF_RNA_POLYMERASE_II_C_TERMINAL_DOMAIN	0.758242	1	0.0629395	-0.471293	-0.775872	5	CTDP1, RPRD1A, SSU72
GOBP_DEPYRIMIDINATION	0.838938	1	0.0481184	0.418812	0.717303	8	NTHL1, NEIL1, NEIL2, OGG1
GOBP_DERMATAN_SULFATE_METABOLIC_PROCESS	0.924757	1	0.0582216	-0.308361	-0.625393	13	CSPG5, NCAN
GOBP_DERMATAN_SULFATE_PROTEOGLYCAN_METABOLIC_PROCESS	0.925	1	0.0409056	0.319545	0.634032	16	DSEL, BGN, BCAN, DCN, CSGALNACT1, CSGALNACT2
GOBP_DESMOSOME_ORGANIZATION	0.542056	1	0.0831291	-0.519584	-0.966185	9	PKP2, SNAI2, DSP, PRKCA, DSG2, PERP
GOBP_DETECTION_OF_ABIOTIC_STIMULUS	0.218623	1	0.103958	0.402118	1.11993	128	GRK1, ABCA4, PLEKHB1, RHO, DRGX, PDE6C, PDC, HPN, RS1, CAV3, OPN1SW, TULP1, PKD2L2, PRDM12, CSRP3, CHRNA9, GUCY2D, TMC2, EYS, GNAT2, COL11A1, GPR88, RCVRN, OPN5, RRH, CNGA1
GOBP_DETECTION_OF_BACTERIAL_LIPOPROTEIN	0.162706	1	0.146416	0.822962	1.30922	5	DMBT1, TLR2, TLR6, TLR1, SSC5D
GOBP_DETECTION_OF_BIOTIC_STIMULUS	0.847021	1	0.0433637	0.339378	0.777643	36	DMBT1, LBP, TLR2, TLR6, TLR1, DACH1, PGLYRP4, YAP1
GOBP_DETECTION_OF_CALCIUM_ION	0.89322	1	0.0432769	0.352448	0.666488	13	KCNMB2, SYT1
GOBP_DETECTION_OF_CELL_DENSITY	0.841121	1	0.0609039	-0.382306	-0.710913	9	CDHR2, SRPX, FAP
GOBP_DETECTION_OF_CHEMICAL_STIMULUS_INVOLVED_IN_SENSORY_PERCEPTION_OF_TASTE	0.458791	1	0.10208	-0.380161	-0.970624	40	TAS2R1, RTP2, TAS1R1, TAS1R2, CST2, GNAT1, PKD2L1, LPO, AZGP1, CA6, TAS2R50
GOBP_DETECTION_OF_EXTERNAL_BIOTIC_STIMULUS	0.316239	1	0.0959207	0.520998	1.10133	24	DMBT1, LBP, TLR2, TLR6, TLR1, PGLYRP4, PGLYRP1, SSC5D, NOD2
GOBP_DETECTION_OF_LIGHT_STIMULUS	0.189229	1	0.118288	0.457669	1.17376	69	GRK1, ABCA4, PLEKHB1, RHO, PDE6C, PDC, RS1, OPN1SW, TULP1, GUCY2D, EYS, GNAT2, GPR88, RCVRN, OPN5, RRH, CNGA1
GOBP_DETECTION_OF_LIGHT_STIMULUS_INVOLVED_IN_SENSORY_PERCEPTION	0.530864	1	0.0873098	-0.424443	-0.953413	21	GUCY2F, GRM6, GNAT1
GOBP_DETECTION_OF_MECHANICAL_STIMULUS	0.584356	1	0.0582216	0.391283	0.928675	42	HPN, CAV3, PKD2L2, CSRP3, CHRNA9, TMC2, COL11A1, CXCL12
GOBP_DETECTION_OF_MECHANICAL_STIMULUS_INVOLVED_IN_SENSORY_PERCEPTION	0.912106	1	0.041321	0.320629	0.701373	27	HPN, CHRNA9, TMC2, COL11A1, CXCL12
GOBP_DETECTION_OF_MECHANICAL_STIMULUS_INVOLVED_IN_SENSORY_PERCEPTION_OF_PAIN	0.454976	1	0.0937465	-0.512749	-1.02748	12	SCN1A, ITGA2, TRPA1, ASIC3, HTR2A
GOBP_DETECTION_OF_MECHANICAL_STIMULUS_INVOLVED_IN_SENSORY_PERCEPTION_OF_SOUND	0.403141	1	0.0833634	0.598145	1.0915	11	HPN, CHRNA9, TMC2, COL11A1
GOBP_DETECTION_OF_MOLECULE_OF_BACTERIAL_ORIGIN	0.2	1	0.126254	0.684838	1.26997	12	DMBT1, LBP, TLR2, TLR6, TLR1
GOBP_DETECTION_OF_MUSCLE_STRETCH	0.261733	1	0.111011	0.719854	1.20181	7	CAV3, CSRP3, TCAP, TTN
GOBP_DETECTION_OF_OTHER_ORGANISM	0.345964	1	0.0886261	0.53572	1.10937	19	DMBT1, TLR2, TLR6, TLR1, PGLYRP4, PGLYRP1, SSC5D, NOD2
GOBP_DETECTION_OF_STIMULUS_INVOLVED_IN_SENSORY_PERCEPTION_OF_PAIN	0.572464	1	0.0819779	-0.409688	-0.931579	22	CALCA, SCN1A, ANO1, ITGA2, TRPA1, ASIC3, HTR2A
GOBP_DETECTION_OF_TEMPERATURE_STIMULUS	0.874372	1	0.0437126	0.345009	0.722596	21	RHO, DRGX, PRDM12, CXCL12, EPHB1, ARRB2, CXCR4, LXN
GOBP_DETECTION_OF_TEMPERATURE_STIMULUS_INVOLVED_IN_SENSORY_PERCEPTION	0.896259	1	0.0432769	0.345285	0.688899	17	RHO, PRDM12, CXCL12, EPHB1, ARRB2, CXCR4, LXN
GOBP_DETECTION_OF_VIRUS	0.637168	1	0.0718276	-0.5154	-0.88501	6	TLR3
GOBP_DETERMINATION_OF_ADULT_LIFESPAN	0.664966	1	0.057006	0.435584	0.869061	17	GHRHR, LRRK2, RAD54B
GOBP_DETERMINATION_OF_DIGESTIVE_TRACT_LEFT_RIGHT_ASYMMETRY	0.216606	1	0.123842	0.744894	1.24361	7	CCDC39, ZIC3, CCDC40, CCDC103
GOBP_DETERMINATION_OF_DORSAL_VENTRAL_ASYMMETRY	0.427918	1	0.095288	-0.570974	-1.05374	8	CER1
GOBP_DETERMINATION_OF_LEFT_RIGHT_ASYMMETRY_IN_LATERAL_MESODERM	0.782609	1	0.0633597	-0.415436	-0.76669	8	CER1
GOBP_DETERMINATION_OF_LIVER_LEFT_RIGHT_ASYMMETRY	0.181818	1	0.137251	0.780163	1.28215	6	CCDC39, ZIC3, CCDC40
GOBP_DETERMINATION_OF_PANCREATIC_LEFT_RIGHT_ASYMMETRY	0.228519	1	0.120985	0.787675	1.25308	5	CCDC39, ZIC3, CCDC40
GOBP_DETOXIFICATION	0.0622707	1	0.321776	-0.40441	-1.23991	120	FABP1, MT4, GPX6, HBD, HBQ1, PTGS2, LOXHD1, MT1A, MT3, MPO, LPO, FBLN5, HBG1, MT1G, MT1M, AKR7A3, SLC15A2, HBB, GPX7, ABCC2, PXDN, TXNDC2, TPO, TXN, TXNRD1, SOD3, MT1H, DUOX2
GOBP_DETOXIFICATION_OF_INORGANIC_COMPOUND	0.162963	1	0.172324	-0.620142	-1.28612	15	MT4, MT1A, MT3, MT1G, MT1M, ABCC2
GOBP_DETOXIFICATION_OF_NITROGEN_COMPOUND	0.600386	1	0.0679923	0.646837	0.951551	3	GSTM1, GSTM2, GSTM3
GOBP_DEVELOPMENTAL_CELL_GROWTH	0.768182	1	0.101351	-0.282726	-0.919344	206	CPNE9, TRPC5, SH3GL2, MAG, RND2, MT3, TNR, GDF9, HAMP, SYT3, NGF, DCC, NLGN3, SPP1, TRIM46, RGS4, POU4F2, EMX1, DRAXIN, ISLR2, SOX9, SYT17, REG1A, PI16, MAPT, SEMA6D, RNF157, WNT5A, LPAR3, CDKL3, SEMA3G, TNN, DCLK1
GOBP_DEVELOPMENTAL_GROWTH	0.970982	1	0.0177038	0.268232	0.827842	558	BMP10, OSTN, MYF6, MYOD1, TM4SF4, VIL1, IGFBP1, FGF20, GHRHR, MYOG, CACNG7, GATA6, AGR2, RAG2, POU4F3, CAV3, APOA5, SEMA4G, FGF8, GPR149, MAEL, FGF10, CHRND, NRN1L, EYS, WNT2, CPNE6, RGS2, APOD, PSAPL1, RASAL1, MDK, G6PC, GHSR, DDR2, HESX1, FGF7, TBX20, WNT11, RBPJ, ADRA1A, CXCL12, PLAC8, NKX6-1, HOXD13, MYOZ1, AKAP6, TGFBR2, WNT7A, SHANK3, SEMA6A, IGF2, NPY1R, NKD1, RAB21, WT1, CPNE5, NLGN4X, KI…
GOBP_DEVELOPMENTAL_GROWTH_INVOLVED_IN_MORPHOGENESIS	0.73516	1	0.104344	-0.284041	-0.929255	217	CPNE9, TRPC5, SH3GL2, MAG, LHX1, RND2, MT3, TNR, SYT3, NGF, DCC, NLGN3, TBX2, SPP1, TRIM46, POU4F2, EMX1, DRAXIN, SFRP2, ISLR2, SOX9, SYT17, REG1A, MAPT, CCL11, SEMA6D, RNF157, MESP1, WNT5A, LPAR3, CDKL3, SIX4, SEMA3G, TNN, DCLK1, OLFM1, FGF13, SEMA3A, TMEM108, RDH10, UNC13A, TNC, SIX1, ARHGAP4, SEMA5A, FGFR2, PLAA, L1CAM, RIMS2, PLXNA3, APP, IMPACT
GOBP_DEVELOPMENTAL_INDUCTION	0.806874	1	0.0463228	0.355494	0.798935	32	FGF8, FGF10, WNT1, WNT2, WNT11, GDNF, WNT3A, C12orf43, WNT2B
GOBP_DEVELOPMENTAL_MATURATION	0.843596	1	0.0309901	0.29286	0.861882	247	VSX1, FEV, CATSPER4, GHRHR, SEMG1, HOXB13, EFCAB9, ACTL6B, ROPN1, SPINK1, SEZ6, PAEP, SLC26A3, PTH, WNT1, PALM, UNC13C, PTPRN, PHOSPHO1, EPHA8, C1QL1, LRRK2, RBPJ, EPB42, SNX10, NKX6-1, SRRM4, SPINK5, MMP2, PTH1R, ZDHHC15, CATSPER3, IHH, NR4A2, CEND1, LTF, WNT10B, CX3CR1, CDH3, EDNRB, ROPN1B, PLXNB1
GOBP_DEVELOPMENTAL_PIGMENTATION	0.986068	1	0.0344919	0.261658	0.62071	43	OR51E2, TYR, SLC24A5, ENPP1, TYRP1, IHH, EDNRB, BCL2L11, ADAMTS20, CITED1, GPR143
GOBP_DEVELOPMENTAL_PROCESS_INVOLVED_IN_REPRODUCTION	0.666311	1	0.0353911	0.303666	0.953842	844	FSHR, DMRTC2, SERPINA5, HNF4A, TSPAN8, FOXA3, SPANXB1, GAL3ST1, SPATA31E1, TDRD1, CATSPER4, SHCBP1L, SOHLH2, SRY, PIWIL3, ZPBP2, SOHLH1, LHCGR, ACE, SPATA16, NANOS2, CCDC63, APOB, DDX4, SEMG1, PRM1, HOXB13, LHX9, EFCAB9, NR0B1, CABS1, KRT9, TDRD9, NOBOX, GATA6, DDX25, ASZ1, CDX2, BOLL, SPATA31A5, BTBD18, LIN28A, ODF4, CELF4, TXNDC8, ROPN1, CYP19A1, DACH2, FGF8, SPINK1, GPR149, ADAM21, ADAM29, PRP…
GOBP_DEVELOPMENT_OF_PRIMARY_FEMALE_SEXUAL_CHARACTERISTICS	0.967514	1	0.0309901	0.281671	0.753665	94	FSHR, LHCGR, LHX9, CYP19A1, DACH2, GPR149, PTPRN, AMHR2, RETN, ICAM1, FSHB, DACH1, WT1, MMP19, GAS2, VGF, NUPR1, NRIP1, PGR, PDGFRA, ARRB2
GOBP_DEVELOPMENT_OF_PRIMARY_SEXUAL_CHARACTERISTICS	0.965251	1	0.0263947	0.271251	0.785871	201	FSHR, SRY, LHCGR, LHX9, NR0B1, GATA6, CYP19A1, DACH2, FGF8, GPR149, ADAM21, ADAM29, PRPS1L1, LRRC6, TEX19, KLHL10, HESX1, PTPRN, TESC, AMHR2, TCF21, HOXA9, RETN, ICAM1, GATA1, NHLH2, FSHB, DACH1, WT1, MMP19, GAS2, SRD5A1, IRX5, WNT2B, BCL2L11, RHOBTB3, VGF, GATA4, AKR1C3, NUPR1, NRIP1, PGR, ADAM20, PDGFRA, ARRB2
GOBP_DEVELOPMENT_OF_SECONDARY_FEMALE_SEXUAL_CHARACTERISTICS	0.736264	1	0.0643583	-0.488424	-0.804073	5	WNT5A, MED1
GOBP_DEVELOPMENT_OF_SECONDARY_SEXUAL_CHARACTERISTICS	0.754464	1	0.0639272	-0.45355	-0.799296	7	WNT5A, MED1
GOBP_DE_NOVO_CENTRIOLE_ASSEMBLY	0.786585	1	0.0574877	-0.485597	-0.769146	4	PLK4, CEP63, CEP152
GOBP_DE_NOVO_IMP_BIOSYNTHETIC_PROCESS	0.774336	1	0.062249	-0.436315	-0.749212	6	GART, ADSL, ATIC
GOBP_DE_NOVO_NAD_BIOSYNTHETIC_PROCESS	0.556064	1	0.0806388	-0.520865	-0.96126	8	KMO, HAAO, IDO2, NADSYN1, KYNU, IDO1
GOBP_DE_NOVO_PROTEIN_FOLDING	0.874214	1	0.0408229	0.324274	0.757656	38	CCT2, DNAJB13, HSPA1A, HSPA1B, HSPA6, FKBP1B, SDF2L1
GOBP_DE_NOVO_PYRIMIDINE_NUCLEOBASE_BIOSYNTHETIC_PROCESS	0.425455	1	0.0826646	0.663331	1.09015	6	CPS1, CAD
GOBP_DIACYLGLYCEROL_BIOSYNTHETIC_PROCESS	0.19338	1	0.129443	0.72908	1.28163	9	MOGAT2, MOGAT1, DGAT2
GOBP_DIACYLGLYCEROL_METABOLIC_PROCESS	0.451613	1	0.0758887	0.484766	1.02417	23	MOGAT2, MOGAT1, DGKB, DGAT2
GOBP_DIADENOSINE_POLYPHOSPHATE_CATABOLIC_PROCESS	0.505495	1	0.0835991	-0.6205	-1.02151	5	FHIT, NUDT10, NUDT4
GOBP_DIADENOSINE_POLYPHOSPHATE_METABOLIC_PROCESS	0.486726	1	0.0860347	-0.589191	-1.01172	6	FHIT, NUDT10, NUDT4, MAPK1
GOBP_DIAPEDESIS	0.852727	1	0.0486034	0.411656	0.676532	6	TRIM55, CRKL, ITGA4
GOBP_DIAPHRAGM_DEVELOPMENT	0.854867	1	0.0472587	0.403785	0.691565	8	TCF21, WT1, BASP1
GOBP_DICARBOXYLIC_ACID_BIOSYNTHETIC_PROCESS	0.584746	1	0.0629395	0.480635	0.925227	14	GOT1L1, ACMSD
GOBP_DICARBOXYLIC_ACID_CATABOLIC_PROCESS	0.379227	1	0.10592	-0.489623	-1.05228	17	GAD2, DDO, QPRT
GOBP_DICARBOXYLIC_ACID_METABOLIC_PROCESS	0.514377	1	0.104344	-0.325487	-0.974244	89	NR1H4, LIPF, GAD2, HAL, TH, UROC1, DDO, PHYH, PCK1, QPRT, KMO, HAAO, AADAT
GOBP_DICARBOXYLIC_ACID_TRANSPORT	0.945687	1	0.0704501	-0.262072	-0.784432	89	CCK, SLC17A8, FOLR3, GRM7, SLC26A4, ATP1A2, SLC1A4, SLC13A5, SLC17A7, KMO, ABCC2, SLC26A9, GRM2, ITGB1, LRP2, PPFIA4, SLC26A8, SLC25A14, SLC13A2, SNAP25, SLC26A2
GOBP_DICHOTOMOUS_SUBDIVISION_OF_AN_EPITHELIAL_TERMINAL_UNIT	0.439732	1	0.0922597	-0.590588	-1.0408	7	CTSH, SEMA3A, FOXD1
GOBP_DIENCEPHALON_DEVELOPMENT	0.709867	1	0.0473534	0.340618	0.866134	67	KCNC2, GHRHR, POU1F1, PROP1, NR0B1, FGF8, FGF10, ISL1, OTP, WNT1, SOX3, HESX1, RBPJ, PITX1, ETS1, NR4A2, SHH, SRD5A1
GOBP_DIET_INDUCED_THERMOGENESIS	0.411248	1	0.0826646	0.605464	1.083	10	SCTR, UCP1, ADRB1, SCT, SORL1
GOBP_DIGESTION	0.0153888	1	0.38073	0.498781	1.38234	125	SST, TFF2, MUC13, CLPS, ALPI, SI, NEUROD1, CLPSL1, VIL1, MUC6, NPC1L1, TFF1, CAPN9, CAPN8, APOA1, MOGAT2, CLPSL2, AQP1, PRSS1, FABP2, CCKBR, PGC, ABCG8, APOA5, AQP5, CHRM5, OXT, FGF10, PGA5, AMY2A, STATH, ABCG5, CYP8B1, GHSR, AKR1C2, AKR1C1
GOBP_DIGESTIVE_SYSTEM_DEVELOPMENT	0.717984	1	0.0432769	0.319928	0.886662	125	PDX1, SPDEF, GATA6, AGR2, CDX2, CCKBR, OTC, CCDC39, CLDN18, FGF10, NODAL, ZIC3, CPS1, WNT11, TCF21, HOXD13, TNF, TGFBR2, IGF2, IHH, HLX, SHH, SCT, EDNRB, YAP1, GATA4, PTK6, DCHS1
GOBP_DIGESTIVE_SYSTEM_PROCESS	0.0430416	1	0.261664	0.506628	1.35055	92	TFF2, MUC13, NEUROD1, VIL1, MUC6, NPC1L1, TFF1, APOA1, MOGAT2, AQP1, FABP2, CCKBR, ABCG8, APOA5, AQP5, CHRM5, OXT, FGF10, STATH, ABCG5, CYP8B1, GHSR, AKR1C1, SLC2A2, OPRK1
GOBP_DIGESTIVE_TRACT_MORPHOGENESIS	0.973684	1	0.0350901	0.279143	0.66219	43	AGR2, FGF10, NODAL, WNT11, TCF21, HOXD13, IHH, HLX, SHH, GATA4, PDGFRA, NOTCH1, SFRP1
GOBP_DIOL_BIOSYNTHETIC_PROCESS	0.849383	1	0.063079	-0.324549	-0.729024	21	ABCA2, PCBD2, ACER1, PTS, PCBD1, GBA, QDPR, ASAH1, SPTLC1, SPHK2, ACER3
GOBP_DIOL_METABOLIC_PROCESS	0.721951	1	0.0704501	-0.354725	-0.83089	25	ABCA2, PCBD2, ACER1, SGPP2, DEGS2, PTS, PCBD1, GBA, QDPR, ASAH1, SPTLC1, SPHK2, ACER3
GOBP_DIPEPTIDE_TRANSMEMBRANE_TRANSPORT	0.933213	1	0.0441523	0.345129	0.576198	7	CA2, SLC7A11, SLC15A1, SLC15A3
GOBP_DIPHOSPHOINOSITOL_POLYPHOSPHATE_METABOLIC_PROCESS	0.638211	1	0.0675189	-0.568286	-0.900118	4	NUDT10, NUDT4
GOBP_DIRECT_OSSIFICATION	0.780973	1	0.0618406	-0.433941	-0.745135	6	COL1A1, FGF18
GOBP_DISACCHARIDE_BIOSYNTHETIC_PROCESS	0.780392	1	0.0561767	0.491627	0.74556	4	FBP2, B4GALT1
GOBP_DISACCHARIDE_METABOLIC_PROCESS	0.86836	1	0.0588438	-0.353784	-0.677604	10	FBP1, MGAM
GOBP_DISTAL_CONVOLUTED_TUBULE_DEVELOPMENT	0.123984	1	0.179782	-0.840666	-1.33155	4	POU3F3, CALB1
GOBP_DISTAL_TUBULE_DEVELOPMENT	0.0417046	1	0.321776	-0.756487	-1.49699	11	POU3F3, TFAP2B, CALB1
GOBP_DITERPENOID_BIOSYNTHETIC_PROCESS	0.471396	1	0.0897105	-0.556973	-1.0279	8	ALDH8A1, CYP1A1
GOBP_DIVALENT_INORGANIC_CATION_HOMEOSTASIS	0.897638	1	0.127505	-0.267357	-0.925305	468	TRPV5, EDN3, TRPC5, MT4, GPR12, FPR2, CCL3, TRDN, SLC39A12, NPSR1, AVPR1B, CALCA, DRD3, TFAP2B, MTNR1B, CASQ1, KNG1, TRPM8, MT1A, GLP1R, DRD5, MT3, CASQ2, ATP2A1, CCR6, CALB1, GRIN2C, TACR1, EGFR, MCHR1, SYPL2, ATP2B2, IL13, DRD2, HTR1B, PTGER2, ATP2B3, GPR20, CAMK2N1, GRIK2, PTGDR, PTGER1, ATP7B, CXCR1, ATP1A2, MT1G, MT1M, RGN, CALCB, F2RL3, KL, SAA1, RASA3, FZD9, CXCL13, EDN2, XCL1, CTRC, RYR1,…
GOBP_DNA_BIOSYNTHETIC_PROCESS	1	1	0.0799859	-0.24453	-0.791181	177	ADIPOQ, ANKRD1, TFDP1, SPATA22, SMPD3, RGN, NPPC, ISG15, CERS1, TEX12
GOBP_DNA_CATABOLIC_PROCESS	0.9376	1	0.0383996	0.296673	0.685767	37	DNASE2B, IL6, CIDEA, ERI1
GOBP_DNA_CATABOLIC_PROCESS_ENDONUCLEOLYTIC	0.487644	1	0.0704501	0.443157	0.97812	28	DNASE2B, IL6, CIDEA
GOBP_DNA_CATABOLIC_PROCESS_EXONUCLEOLYTIC	0.965675	1	0.0534572	-0.273885	-0.505457	8	ERI3, XRN2, TREX2
GOBP_DNA_CONFORMATION_CHANGE	1	1	0.0225843	0.214658	0.630485	254	PRDM9, PRM1, CHTF8, AICDA, TSPYL6, HFM1, MIS18A, ERN2, M1AP, SYCP3, TNP1, PIWIL1
GOBP_DNA_CYTOSINE_DEAMINATION	0.745645	1	0.052805	0.442831	0.778442	9	AICDA, APOBEC3B, CDADC1
GOBP_DNA_DAMAGE_INDUCED_PROTEIN_PHOSPHORYLATION	0.707094	1	0.0683111	-0.44308	-0.817707	8	CHEK1, MAP2K6, CHEK2, ATM, CRY1, MAPK3
GOBP_DNA_DAMAGE_RESPONSE_DETECTION_OF_DNA_DAMAGE	0.95082	1	0.0625237	-0.280786	-0.710944	38	CUL4A, PCNA, MRPS35, USP1, CUL4B, NEK1, POLD3, RBX1, HMGA2, SOX4, DNAJA1, DTL
GOBP_DNA_DAMAGE_RESPONSE_SIGNAL_TRANSDUCTION_BY_P53_CLASS_MEDIATOR	0.996599	1	0.0709609	-0.237926	-0.727617	101	ANKRD1, TFDP1, GML, CDC25C, MSX1, TWIST1, SPRED3, SNAI2, PCNA, BATF, AURKA, E2F8, SESN2, PLK3, ATR
GOBP_DNA_DAMAGE_RESPONSE_SIGNAL_TRANSDUCTION_RESULTING_IN_TRANSCRIPTION	0.887584	1	0.0431037	0.340496	0.691522	18	RPS6KA6, FOXM1, MAD2L2, PYHIN1, KAT5, RPS27L, CDKN1A, ING4
GOBP_DNA_DEALKYLATION	0.705788	1	0.0516356	0.384962	0.864844	31	APOBEC2, AICDA, APOBEC3B
GOBP_DNA_DEALKYLATION_INVOLVED_IN_DNA_REPAIR	0.972286	1	0.0535669	-0.245369	-0.469957	10	ALKBH3, MGMT, ASCC3, FTO, ALKBH1, ASCC2, ALKBH5, MPG, ALKBH2, ASCC1
GOBP_DNA_DEAMINATION	0.805085	1	0.048022	0.396516	0.749821	13	AICDA, APOBEC3B, CDADC1
GOBP_DNA_DEMETHYLATION	0.630068	1	0.0592219	0.414884	0.891511	25	APOBEC2, AICDA, APOBEC3B
GOBP_DNA_DEPENDENT_DNA_REPLICATION	1	1	0.0273075	0.211252	0.595037	149	CHTF8, KHDC3L, AICDA, POLB, GMNC, MCMDC2, SENP2, DACH1, POLE2, RAD51, PRIM1, RFC3, CDT1, EME2, FBXO5, RFC5, WDHD1, SLFN11, MCM2, TICRR, ZNF365, WDR18
GOBP_DNA_DEPENDENT_DNA_REPLICATION_MAINTENANCE_OF_FIDELITY	1	1	0.0632191	-0.195286	-0.509411	44	OOEP, FANCM, CORT, THOC1, PCNA, GEN1, WRN, ATR, MMS22L, TIPIN
GOBP_DNA_DOUBLE_STRAND_BREAK_PROCESSING	0.527845	1	0.08654	-0.416487	-0.953973	23	C14orf39, UBE2V2, BRIP1, NBN, SMARCAD1, RBBP8, WDR70, RAD52, UBE2N, ATM, BRCA1, BLM
GOBP_DNA_ENDOREDUPLICATION	0.790196	1	0.0555947	0.486858	0.738327	4	SENP2, FBXO5
GOBP_DNA_GEOMETRIC_CHANGE	1	1	0.0741759	-0.159009	-0.487061	108	CUL4A, ANXA1, GTF2H4, FANCM, CHD5, SMARCA1, POLQ, RECQL4, MCM6, DHX36, HMGB1, WRN, HMGB3, BRIP1, MCM8, NBN, SMARCAD1, GTF2H1, SSBP1, CUL4B, CHD1L, HMGA1, DHX9, ZRANB3, GTF2F2, RBX1, DSCC1, CHD9, MCM4, ERCC8, XRCC5, DDX3X, RAD54L, POT1, RAD23B, BLM, MCM3, SUPV3L1, ATRX, ASCC3, DDX1, DDX11, UBC, RUVBL1, INO80, SETX, ERCC6, GTF2H3, RPS27A, CHD8, RAD50
GOBP_DNA_INTEGRATION	0.918224	1	0.0567672	-0.337342	-0.6273	9	GIN1
GOBP_DNA_INTEGRITY_CHECKPOINT	1	1	0.0743625	-0.235368	-0.742936	145	TFDP1, CUL4A, GML, CDC25C, STK33, RPA4, THOC1, MSH2, PCNA, NAE1, BRSK1, CDC14B, RAD17, CHEK1, USP28, AURKA, BRIP1, E2F8, ORC1, PLK3, FBXO4, ATR, NBN, CHEK2, PRKDC, TIPIN, CDC5L, WDR76, RPL26, BRCC3, RAD1, TIPRL, CNOT6L, CASP2
GOBP_DNA_LIGATION	0.693467	1	0.0543434	0.433271	0.846503	15	POLB, RAD51, XRCC1
GOBP_DNA_LIGATION_INVOLVED_IN_DNA_REPAIR	0.294333	1	0.104344	0.755135	1.20131	5	POLB, XRCC1
GOBP_DNA_METABOLIC_PROCESS	1	1	0.179782	-0.155189	-0.554525	846	MEI4, ADIPOQ, ZFP57, ANKRD1, TEX11, TFDP1, SPATA22, CUL4A, RNF212, MEIOB, CCR6, PRDM7, EGFR, RAD21L1, OOEP, EYA1, ZSCAN4, FKBP6, FMN2, GIN1, SMPD3, C14orf39, GATA3, RGN, REC8, CYP1A1, NPPC, ISG15, FOXL2, DNASE1L2, LEF1, CERS1, TCF7L2, GTF2H4, TEX12, TNFSF4, FANCM, ZCWPW1, MORC1, EXO5, APOBEC3D, TDRD5, CORT, GGN, RPA4, SWSAP1, MSH4, SYCP1, STOX1, CSNK1E, PGBD5, THOC1, TRIP13, TWIST1, HSF2BP, AUNIP…
GOBP_DNA_METHYLATION	0.170306	1	0.12564	0.468727	1.19315	66	TDRD1, DDX4, TDRD9, ASZ1, DNMT3L, MAEL, MIS18A, FOS, TEX15, SPI1, WT1, CTCFL, DNMT3B, SPOCD1, MBD3
GOBP_DNA_METHYLATION_DEPENDENT_HETEROCHROMATIN_ASSEMBLY	0.435374	1	0.077884	0.517577	1.03265	17	AICDA, MBD3
GOBP_DNA_METHYLATION_INVOLVED_IN_GAMETE_GENERATION	0.0461285	1	0.271289	0.69505	1.4393	19	TDRD1, DDX4, TDRD9, ASZ1, DNMT3L, MAEL
GOBP_DNA_METHYLATION_ON_CYTOSINE	0.313725	1	0.104733	0.787004	1.1935	4	DNMT3L, DNMT3B, DNMT1
GOBP_DNA_METHYLATION_OR_DEMETHYLATION	0.174165	1	0.123842	0.446608	1.18238	89	TDRD1, DDX4, TDRD9, ASZ1, APOBEC2, AICDA, DNMT3L, MAEL, MIS18A, FOS, TEX15, SPI1, WT1, CTCFL, APOBEC3B, DNMT3B, SPOCD1, MBD3
GOBP_DNA_MODIFICATION	0.216327	1	0.105125	0.411311	1.12848	110	TDRD1, DDX4, TDRD9, ASZ1, APOBEC2, AICDA, DNMT3L, MAEL, MIS18A, FOS, TEX15, SPI1, WT1, CTCFL, APOBEC3B, DNMT3B, SPOCD1, MBD3, NTHL1, CDADC1
GOBP_DNA_PACKAGING	0.950887	1	0.030133	0.278308	0.782613	148	PRDM9, PRM1, AICDA, TSPYL6, MIS18A, ERN2, M1AP, SYCP3, TNP1, PIWIL1
GOBP_DNA_PROTECTION	1	1	0.0499914	-0.216437	-0.356312	5	CBS, DCTPP1
GOBP_DNA_RECOMBINATION	1	1	0.0928481	-0.242774	-0.800966	258	MEI4, TEX11, RNF212, MEIOB, CCR6, PRDM7, RAD21L1, OOEP, ZSCAN4, C14orf39, REC8, LEF1, TNFSF4, FANCM, ZCWPW1, CORT, RPA4, SWSAP1, MSH4, SYCP1, PGBD5, THOC1, TRIP13, HSF2BP, AUNIP, CD40LG, MSH2, UCHL5, FOXP3, RAD51B, DCLRE1C, XRCC2, KLHL15, TCF7, POLQ, CCNB1IP1, RECQL4, CLCF1, MCM6, KLHDC3, BATF, CHEK1, TFRC, HMGB1, GEN1, WRN, HMGB3, BRIP1, MCM8, RAD51C, TNFSF13
GOBP_DNA_REPAIR	1	1	0.125033	-0.143674	-0.500018	503	SPATA22, CUL4A, MEIOB, EGFR, RAD21L1, OOEP, EYA1, FMN2, C14orf39, REC8, ISG15, GTF2H4, TEX12, FANCM, ZCWPW1, EXO5, GGN, RPA4, SWSAP1, MSH4, SYCP1, CSNK1E, TRIP13, TWIST1, HSF2BP, AUNIP, PTTG1, UBE2V2, CHRNA4, MSH2, TDP2, UCHL5, RAD51B, PPIE, PCNA, DCLRE1C, XRCC2, KLHL15, NPAS2, POLQ, OTUB2, UFL1, RECQL4, CDC14B, COPS3, POLR2D, TTC5, MCM6, RAD17, CHEK1, TREX2, HMGB1, DCLRE1A, GEN1, TDP1, USP28, WR…
GOBP_DNA_REPLICATION	1	1	0.0949752	-0.173784	-0.575047	266	MAS1, ENPP7, MCIDAS, EGFR, OOEP, STRA8, FANCM, CORT, RPA4, RRM1, THOC1, GLI1, EREG, NT5M, NOC3L, PCNA, NPM2, POLE4, POLQ, RECQL4, MCM6, RAD17, ORC3, S100A11, BCAR3, CHEK1, MCM10, GEN1, WRN, METTL4, BRIP1, MCM8, E2F8, ORC1, ATR, DDX21, RMI1, NBN, CHEK2, RMI2, BAZ1A, NFIB, MMS22L, TIPIN, GMNN, RBBP8, MCMBP, NAP1L1, SSBP1, ATAD5, RRM2B, SMC3, ESCO1, PPP2CA, RBBP4, RAD1, POLK, POLE3, PRIM2, PRIMPOL, …
GOBP_DNA_REPLICATION_CHECKPOINT	0.972789	1	0.0395172	0.28079	0.560222	17	RAD9B, CLSPN, CDT1, TICRR, CDC45, DNA2, ZNF830
GOBP_DNA_REPLICATION_DEPENDENT_NUCLEOSOME_ORGANIZATION	0.920354	1	0.043888	0.345106	0.591065	8	ASF1B, CHAF1A, IPO4, CHAF1B
GOBP_DNA_REPLICATION_INDEPENDENT_NUCLEOSOME_ORGANIZATION	1	1	0.0354665	0.195823	0.447263	34	MIS18A, CENPH, CENPL, ASF1B, CENPK, ITGB3BP, IPO4, CENPA, HIRA, CENPO
GOBP_DNA_REPLICATION_INITIATION	1	1	0.0344175	0.178863	0.418613	40	GMNC, MCMDC2, POLE2, PRIM1, CDT1, MCM2, TICRR, WDR18, CDC45, LRWD1, CDC34, CCNE2
GOBP_DNA_REPLICATION_SYNTHESIS_OF_RNA_PRIMER	0.961818	1	0.0431037	0.287898	0.473144	6	PRIM1, HELB, POLA1, POLA2, PRIMPOL, PRIM2
GOBP_DNA_STRAND_ELONGATION	1	1	0.0379271	0.165657	0.355966	25	MCMDC2, RFC3, DNA2, GINS1, LIG1, POLE, LIG3, RFC4, MCM7, GINS4, NUCKS1, POLA1, GINS3, RAD50, POLD2, DCLRE1B, MCM3, POT1, MCM4, GINS2, POLD3, POLE3, NBN, TERT
GOBP_DNA_STRAND_ELONGATION_INVOLVED_IN_DNA_REPLICATION	1	1	0.036762	0.186482	0.386166	19	MCMDC2, RFC3, DNA2, GINS1, LIG1, POLE, LIG3, RFC4, MCM7
GOBP_DNA_STRAND_RENATURATION	0.485126	1	0.0880945	-0.54772	-1.01082	8	SMARCA1, RECQL4, ZRANB3, RAD54L, BLM
GOBP_DNA_SYNTHESIS_INVOLVED_IN_DNA_REPAIR	0.738372	1	0.0782955	-0.324733	-0.870968	49	SPATA22, ISG15, TEX12, SYCP1, PCNA
GOBP_DNA_TEMPLATED_TRANSCRIPTION_ELONGATION	1	1	0.0738053	-0.136422	-0.416119	107	PCID2, POU4F1, GTF2H4, THOC1, POLR2D, MLLT3, POLR1C, CDK7, ELL2, POLR1B, TSFM, CDC73, POLR1E, GTF2H1, LARP7, RNF168, ELP4, POLR2B, NCBP2, GTF2F2, ZNF326, ZMYND11, EZH2, SUPT16H, KAT7, TCERG1, ELP2
GOBP_DNA_TEMPLATED_TRANSCRIPTION_INITIATION	0.922403	1	0.0273075	0.279689	0.817531	224	HNF1B, NR0B2, HNF4A, NR1I2, RXRG, NR0B1, HNF1A, NPPA, ESRRB, CAND1, HNF4G, NR4A3, TFB1M, RBPJ
GOBP_DNA_TEMPLATED_TRANSCRIPTION_TERMINATION	0.996825	1	0.0675189	-0.251218	-0.717856	69	GTF2H4, SMN1, CSTF3, SMN2, XRN2, POLR1C, CDK7, POLR1B, CLP1, NUDT21, SNRPE, POLR1E, GTF2H1, CSTF2, DHX9, PRMT5, NCBP2, CPSF2, CSTF1, CSTF2T, POLR3K, SNRPD3, SETX, GTF2H3, TAF1D, SSU72, POLR2L, MED18, POLR2F, WDR33, SCAF8, PCF11, PAPOLA, CPSF3, SNRPB, CPSF1, SLBP, ERCC3, GTF2H2, LSM11, POLR2H
GOBP_DNA_TOPOLOGICAL_CHANGE	0.693925	1	0.0702813	-0.453058	-0.842478	9	HMGB1, TOP2B
GOBP_DNA_UNWINDING_INVOLVED_IN_DNA_REPLICATION	0.99665	1	0.0376923	0.217568	0.425073	15	MCMDC2, RAD51, MCM2
GOBP_DOLICHOL_METABOLIC_PROCESS	0.747715	1	0.0549074	0.503979	0.80176	5	SRD5A3, DPM2
GOBP_DOLICHYL_DIPHOSPHATE_BIOSYNTHETIC_PROCESS	0.951264	1	0.0432769	0.305841	0.510607	7	SRD5A3, MVD
GOBP_DOPAMINERGIC_NEURON_DIFFERENTIATION	0.279294	1	0.0995791	0.491801	1.12187	35	FGF20, LMX1A, FGF8, OTX2, WNT1, WNT2, CDNF, PHOX2A, NR4A2, SHH, WNT3A
GOBP_DOPAMINE_BIOSYNTHETIC_PROCESS	0.546573	1	0.0679923	0.532206	0.951964	10	DAO, DDC, NR4A2
GOBP_DOPAMINE_CATABOLIC_PROCESS	0.727437	1	0.0555947	0.489926	0.817939	7	DBH, SULT1A3, MAOB
GOBP_DOPAMINE_METABOLIC_PROCESS	0.881266	1	0.0645031	-0.305396	-0.766808	35	SNCB, DRD3, TH, DRD2, PNKD, SLC6A3, DRD1
GOBP_DOPAMINE_RECEPTOR_SIGNALING_PATHWAY	0.200549	1	0.16318	-0.456162	-1.16467	40	DRD3, RGS8, DRD5, DRD2, PTGER1, CALY, NSG2, RGS4, DRD1
GOBP_DOPAMINE_SECRETION	0.631169	1	0.0806388	-0.367937	-0.889455	30	DRD3, KCNA2, SYT9, DRD2, SYT3, HTR1B, SYT17, HTR2A, CHRNA4, SNCA
GOBP_DOPAMINE_TRANSPORT	0.772595	1	0.0760837	-0.326098	-0.850638	44	DRD3, KCNA2, SYT9, DRD2, SYT3, HTR1B, SLC6A3, SLC6A2, DRD1, SYT17, HTR2A, CHRNA4, SNCA, SLC22A1
GOBP_DORSAL_AORTA_DEVELOPMENT	0.782074	1	0.0510114	0.424363	0.759065	10	RBPJ, ENG, DLL4, HEY1, ACVRL1, HEY2
GOBP_DORSAL_AORTA_MORPHOGENESIS	0.467257	1	0.0762797	0.607513	1.04049	8	RBPJ, ENG, DLL4, HEY1, ACVRL1, HEY2
GOBP_DORSAL_ROOT_GANGLION_DEVELOPMENT	0.606593	1	0.0739901	-0.555781	-0.91496	5	RGS4, POU4F2
GOBP_DORSAL_SPINAL_CORD_DEVELOPMENT	0.475369	1	0.0934449	-0.452711	-0.987813	18	LHX3, LHX1, ASCL1
GOBP_DORSAL_VENTRAL_AXIS_SPECIFICATION	0.974299	1	0.0540088	-0.28025	-0.521135	9	SMAD6, VAX2, BMPR1A, CXXC4
GOBP_DORSAL_VENTRAL_NEURAL_TUBE_PATTERNING	0.558313	1	0.0847985	-0.42068	-0.938774	20	GSC
GOBP_DOSAGE_COMPENSATION	0.986441	1	0.0387167	0.258866	0.498319	14	LRIF1, SMCHD1, UPF1, RBM15B, PCGF3, METTL3, YTHDC1, HNRNPU, RBM15, CDYL, EXOSC10, RLIM, BRCA1
GOBP_DOUBLE_STRAND_BREAK_REPAIR	1	1	0.0897105	-0.201642	-0.658634	226	MEIOB, RAD21L1, OOEP, EYA1, FMN2, C14orf39, REC8, FANCM, ZCWPW1, GGN, RPA4, SWSAP1, TRIP13, TWIST1, HSF2BP, AUNIP, UBE2V2, MSH2, TDP2, RAD51B, DCLRE1C, XRCC2, KLHL15, POLQ, OTUB2, RECQL4, MCM6, CHEK1, HMGB1, DCLRE1A, GEN1, TDP1, WRN, BRIP1, MCM8, RAD51C, SPIRE2, RAD21, RMI1, NBN, PARP3, CHEK2, MMS19, RMI2, PRKDC, MMS22L, SMARCAD1, APLF, RBBP8, WRAP53, XRCC3, WDR70, ERCC4, ARID2, NIPBL, BRCC3
GOBP_DOUBLE_STRAND_BREAK_REPAIR_INVOLVED_IN_MEIOTIC_RECOMBINATION	0.201961	1	0.135002	0.83048	1.25944	4	PRDM9, FANCD2
GOBP_DOUBLE_STRAND_BREAK_REPAIR_VIA_BREAK_INDUCED_REPLICATION	0.986207	1	0.0395172	0.238861	0.442945	12	MCMDC2, MCM2, CDC45, MCM5, MUS81, MCM7
GOBP_DOUBLE_STRAND_BREAK_REPAIR_VIA_CLASSICAL_NONHOMOLOGOUS_END_JOINING	0.676991	1	0.0687943	-0.490688	-0.842577	6	LIG4, ERCC8, UVRAG, ERCC6
GOBP_DOUBLE_STRAND_BREAK_REPAIR_VIA_SINGLE_STRAND_ANNEALING	0.978339	1	0.0419926	0.262364	0.43802	7	OGG1, SLX1A, SLX1B, RNF138, SLX4, RAD52, RBBP8
GOBP_DOUBLE_STRAND_BREAK_REPAIR_VIA_SYNTHESIS_DEPENDENT_STRAND_ANNEALING	0.939732	1	0.0535669	-0.324705	-0.57223	7	FANCM, RAD51C, XRCC3, RAD52
GOBP_DRINKING_BEHAVIOR	0.482838	1	0.0883594	-0.54865	-1.01254	8	DRD2, HTR1B, REN, EN1, ACE2
GOBP_DRUG_CATABOLIC_PROCESS	0.113752	1	0.170932	0.612835	1.29474	23	CYP2B6, NR1I2, CYP1A2, CYP2A13, CYP2A6, CYP2F1
GOBP_DRUG_METABOLIC_PROCESS	0.198142	1	0.119348	0.500693	1.18776	43	CYP2B6, NR1I2, CYP1A2, CYP2A13, CYP2A6, CYP2F1, CYP4F2, ADH1A, BCHE, UGT1A1
GOBP_DRUG_TRANSMEMBRANE_TRANSPORT	0.734411	1	0.0668966	-0.422048	-0.80835	10	ABCC3, ABCC2, SLC22A1
GOBP_DRUG_TRANSPORT	0.810427	1	0.0633597	-0.378501	-0.758464	12	ABCC3, ABCC2, SLC22A1
GOBP_DSDNA_LOOP_FORMATION	0.523077	1	0.0817516	-0.612084	-1.00765	5	ZFPM1
GOBP_DTMP_METABOLIC_PROCESS	0.887912	1	0.0554793	-0.397142	-0.6538	5	TYMS, UPP1, DCTD, TYMP
GOBP_DUCTUS_ARTERIOSUS_CLOSURE	0.369231	1	0.101714	-0.676697	-1.11402	5	TFAP2B, FOXF1, STRA6
GOBP_DUMP_METABOLIC_PROCESS	0.343636	1	0.0946646	0.703142	1.15557	6	DPYS, DPYD, UPB1
GOBP_DYNAMIN_FAMILY_PROTEIN_POLYMERIZATION_INVOLVED_IN_MEMBRANE_FISSION	0.980531	1	0.0409884	0.263665	0.45158	8	MX2, MX1, DNM3, DNM1, DNM2
GOBP_D_AMINO_ACID_TRANSPORT	0.5	1	0.0738053	0.608086	1.01521	7	SLC7A10, SFXN1
GOBP_EARLY_ENDOSOME_TO_GOLGI_TRANSPORT	0.892857	1	0.0559429	-0.3648	-0.642891	7	SNX8, SNX2, TRAPPC10, RAB6A, STX5
GOBP_EAR_DEVELOPMENT	0.488372	1	0.0585938	0.341392	0.985589	191	OC90, NEUROD1, POU3F4, SLC44A4, USH1C, GRXCR2, FGF20, OTOL1, CLRN1, HPN, POU4F3, FGF8, ESRRB, CHRNA9, FGF10, WNT1, HPCA, COL11A1, PCDH15, MYO3A, SPARC, PRRX1, HESX1, RBPJ, FREM2
GOBP_EAR_MORPHOGENESIS	0.371148	1	0.0760837	0.381256	1.03729	106	POU3F4, SLC44A4, USH1C, GRXCR2, CLRN1, HPN, POU4F3, FGF8, CHRNA9, FGF10, WNT1, COL11A1, MYO3A, PRRX1, HESX1
GOBP_EATING_BEHAVIOR	0.79538	1	0.0473534	0.364793	0.79486	26	IAPP, AGRP, OXT, TRH, OPRM1, GHSR, BBS12, NMUR2
GOBP_ECTODERMAL_CELL_DIFFERENTIATION	0.561243	1	0.0686326	0.621107	0.988095	5	ITGAM, FZD7, EDA2R
GOBP_ECTODERMAL_PLACODE_FORMATION	0.780886	1	0.0643583	-0.390745	-0.773234	11	NRG3, TBX2, EDA, SIX4, SIX1
GOBP_ECTODERM_DEVELOPMENT	0.391626	1	0.105125	-0.483353	-1.05467	18	LHX1, AMER2
GOBP_ECTOPIC_GERM_CELL_PROGRAMMED_CELL_DEATH	0.393805	1	0.0982123	-0.642644	-1.10351	6	KIT, PRKDC, KITLG, CASP2
GOBP_EGG_ACTIVATION	0.839216	1	0.052805	0.448709	0.680474	4	PLCZ1, ASTL
GOBP_ELASTIC_FIBER_ASSEMBLY	0.82448	1	0.0613026	-0.377717	-0.723443	10	FBLN5, MYH11, LOX, EMILIN1
GOBP_ELASTIN_CATABOLIC_PROCESS	0.452191	1	0.0843144	-0.73042	-1.03482	2	CTSL, CST3
GOBP_ELASTIN_METABOLIC_PROCESS	0.553097	1	0.0791317	-0.552346	-0.948452	6	LEP
GOBP_ELECTRON_TRANSPORT_CHAIN	0.651656	1	0.0464155	0.327287	0.931539	167	COX8C, COX6A2, NDUFC2-KCTD14, CYP1A2, CYP19A1, UQCR11, GPD1, SLC25A18, SCO2, XDH, WDR93, SRD5A1, DHRS3, CYBB, C15orf48, MT-ND3, GLRX2, NCF1, NDUFS6, COA6, DHDH, NCF2
GOBP_EMBRYONIC_APPENDAGE_MORPHOGENESIS	0.0497764	1	0.321776	-0.426578	-1.30565	109	FGF4, ALX3, SP8, FBN2, RSPO2, ALX4, HOXD12, TBX2, EN1, MSX1, LEF1, SALL4, SFRP2, HAND2, LRP4, SHOX2, NOG, WNT5A, HOXA13, HOXA11, AFF3, TWIST1, WDR19, HOXD9, FZD6, HOXA10, TGFB2, RDH10
GOBP_EMBRYONIC_AXIS_SPECIFICATION	0.635897	1	0.0795565	-0.357054	-0.887385	33	LHX1, NEUROG1, FZD5, RIPPLY2, TDRD5, MESP1, WNT5A, SMAD6
GOBP_EMBRYONIC_BODY_MORPHOGENESIS	0.972077	1	0.0407404	0.289121	0.527588	11	MAB21L2, PHLDB1, CDON, ZNF281
GOBP_EMBRYONIC_BRAIN_DEVELOPMENT	0.845266	1	0.0601186	-0.366547	-0.702048	10	EN2, EN1
GOBP_EMBRYONIC_CAMERA_TYPE_EYE_DEVELOPMENT	0.679487	1	0.0760837	-0.347185	-0.862859	33	SIX3, TH, TBX2, FZD5, WNT5A, TWIST1, STRA6, NES, WDR19, RDH10, ALDH1A2, LRP6
GOBP_EMBRYONIC_CAMERA_TYPE_EYE_FORMATION	0.8726	1	0.045679	0.378623	0.690911	11	WNT16, ALDH1A3, PAX2, SOX11, FRS2
GOBP_EMBRYONIC_CAMERA_TYPE_EYE_MORPHOGENESIS	0.455635	1	0.0943564	-0.429457	-0.994888	24	SIX3, TH, TBX2, FZD5, WNT5A, TWIST1, STRA6
GOBP_EMBRYONIC_CLEAVAGE	0.904867	1	0.0549074	-0.372852	-0.640237	6	CUL3, TPRA1, TOP1, TOP2A, ERCC2, AATF
GOBP_EMBRYONIC_CRANIAL_SKELETON_MORPHOGENESIS	0.622093	1	0.0875697	-0.347563	-0.913741	45	ALX3, LHX1, FOXC2, TBX1, SIX2, TWIST1, SIX4, HOXA1, WDR19, HOXA2, RDH10, PAX5, SIX1, FGFR2
GOBP_EMBRYONIC_DIGESTIVE_TRACT_DEVELOPMENT	0.992208	1	0.0580984	-0.252291	-0.609891	30	RARRES2, FOXF1, PKDCC, SHOX2, SIX2, STRA6, TGFB2, FGFR2, ALDH1A2
GOBP_EMBRYONIC_DIGESTIVE_TRACT_MORPHOGENESIS	0.838333	1	0.0454059	0.371385	0.736891	16	FGF10, TCF21, IHH, HLX, SHH, PDGFRA, SOX11, GLI3, OVOL2, RBPMS2
GOBP_EMBRYONIC_DIGIT_MORPHOGENESIS	0.271186	1	0.140406	-0.410657	-1.10335	48	ALX4, HOXD12, TBX2, MSX1, SFRP2, HAND2, LRP4, NOG, WNT5A, HOXA11, TWIST1
GOBP_EMBRYONIC_EYE_MORPHOGENESIS	0.347826	1	0.11524	-0.442432	-1.08875	32	FBN2, SIX3, TH, TBX2, FZD5, WNT5A, TWIST1, STRA6, VAX2
GOBP_EMBRYONIC_FORELIMB_MORPHOGENESIS	0.108861	1	0.216543	-0.553655	-1.31781	28	ALX3, RSPO2, ALX4, EN1, MSX1, SHOX2, HOXA13, HOXA11, TWIST1, HOXD9, RDH10
GOBP_EMBRYONIC_HEART_TUBE_DEVELOPMENT	0.975291	1	0.031998	0.265808	0.691786	76	TBX22, CCDC39, FGF8, FOLR1, NODAL, ZIC3, TBX20, TGFBR2, IHH, SHH, ENG, WNT3A, YAP1, GATA4, NOTCH1, BBS5, MICAL2
GOBP_EMBRYONIC_HEART_TUBE_MORPHOGENESIS	0.943231	1	0.033677	0.287402	0.737085	69	TBX22, CCDC39, FGF8, FOLR1, NODAL, ZIC3, TBX20, TGFBR2, IHH, SHH, ENG, WNT3A, YAP1, GATA4, NOTCH1, BBS5, MICAL2, NDRG4, SOX18, TBX21, SMO, EOMES
GOBP_EMBRYONIC_HEMOPOIESIS	0.664251	1	0.0741759	-0.383313	-0.871605	22	ZFPM1, GATA3, TPO, KIT
GOBP_EMBRYONIC_HINDLIMB_MORPHOGENESIS	0.26817	1	0.132147	-0.481025	-1.13971	27	FGF4, ALX3, RSPO2, ALX4
GOBP_EMBRYONIC_MORPHOGENESIS	0.932432	1	0.0208547	0.278213	0.856816	544	HNF1B, NEUROD1, POU3F4, PDX1, HNF4A, TBX22, SLC44A4, PCDH8, USH1C, TRIM15, GRXCR2, APOA1, MMP8, CLRN1, GATA6, HPN, POU4F3, IRX1, CCDC39, WNT16, FGF8, FOLR1, OTX2, WNT8B, DUSP2, CHRNA9, FGF10, NODAL, WNT1, WNT2, TRIM71, COL11A1, WNT6, MYO3A, ZIC3, GPC3, HTR2B, ITGB3, MYADM, PRRX1, HESX1, VTN, MMP16, NR4A3, TBX20, WNT11, GDNF, FREM2, TCF21, TBX4, HOXA9, TGFB1I1, MAB21L2, SNAI1, COL8A1, HOXD13, TGFB…
GOBP_EMBRYONIC_NEUROCRANIUM_MORPHOGENESIS	0.54878	1	0.0673624	0.543602	0.955585	9	FGF8, GLI3, TGFB3
GOBP_EMBRYONIC_ORGAN_DEVELOPMENT	0.978873	1	0.113787	-0.25732	-0.878532	400	HAND1, ALX3, FOXN4, LHX1, NKX2-5, GSC, FBN2, ALX1, ZFPM1, NEUROG1, ALX4, TMIE, GBX2, ATOH1, CRB2, SIX3, TH, PLS1, RARRES2, FOXF1, RSPO3, EYA1, LHFPL5, HOXB6, EN2, EPHB2, LIF, HOXC4, MYO3B, GATA3, TBX2, EN1, FOXC2, PKDCC, ASCL2, FZD5, MSX1, SOX17, SLITRK6, LEF1, HOXB9, PDZD7, HAND2, SOX9, TBX1, ATP6V1B1, RBP4, SHOX2, TPO, ZIC1, HOXB5, KIT, NOG, MESP1, WNT5A, HOXA6, SIX2, HOXA11, HOXB3, TBX18, SOCS…
GOBP_EMBRYONIC_ORGAN_MORPHOGENESIS	0.776042	1	0.10925	-0.278935	-0.93118	271	HAND1, ALX3, FOXN4, LHX1, NKX2-5, GSC, FBN2, ALX1, NEUROG1, ALX4, TMIE, GBX2, ATOH1, CRB2, SIX3, TH, PLS1, FOXF1, EYA1, LHFPL5, HOXB6, EPHB2, HOXC4, MYO3B, GATA3, TBX2, FOXC2, FZD5, MSX1, SOX17, SLITRK6, HOXB9, PDZD7, HAND2, SOX9, TBX1, ATP6V1B1, RBP4, SHOX2, ZIC1, HOXB5, NOG, MESP1, WNT5A, HOXA6, SIX2, HOXA11, HOXB3, TBX18, BBS4, TWIST1, STRC, SIX4, HOXA1, GLI1, FOXI1, FOXG1, BBS7, NOTO, STRA6, …
GOBP_EMBRYONIC_PATTERN_SPECIFICATION	0.878788	1	0.0714786	-0.290208	-0.814584	61	LHX1, NEUROG1, MEIS3, RIPPLY3, OOEP, FZD5, RIPPLY2, TDRD5, MESP1, WNT5A, NOTO, SMAD6
GOBP_EMBRYONIC_PLACENTA_DEVELOPMENT	1	1	0.0670513	-0.215303	-0.629163	77	HAND1, RSPO3, LIF, ASCL2, FZD5, LEF1
GOBP_EMBRYONIC_PLACENTA_MORPHOGENESIS	0.430993	1	0.0982123	-0.446605	-1.02296	23	RSPO3, FZD5, LEF1, SOCS3, GCM1, FGFR2, WNT7B, IL10, SPINT1, ST14
GOBP_EMBRYONIC_PROCESS_INVOLVED_IN_FEMALE_PREGNANCY	0.0332577	1	0.321776	0.896285	1.42586	5	NODAL, TLE6, JUNB
GOBP_EMBRYONIC_RETINA_MORPHOGENESIS_IN_CAMERA_TYPE_EYE	0.214286	1	0.140406	-0.701275	-1.23586	7	LHX1, RBP4
GOBP_EMBRYONIC_SKELETAL_JOINT_DEVELOPMENT	0.631068	1	0.0770737	-0.431631	-0.885518	14	SLC2A10, SHOX2, NOG, HOXA11
GOBP_EMBRYONIC_SKELETAL_JOINT_MORPHOGENESIS	0.734411	1	0.0668966	-0.426182	-0.816269	10	SHOX2, NOG, HOXA11
GOBP_EMBRYONIC_SKELETAL_SYSTEM_DEVELOPMENT	0.191571	1	0.199915	-0.363719	-1.11446	113	ALX3, LHX1, GSC, ALX1, ALX4, HOXB6, HOXC4, SLC2A10, FOXC2, COL1A1, HOXB9, TBX1, RBP4, SHOX2, HOXB5, NOG, WNT5A, HOXA6, SIX2, HOXA11, HOXB3, TWIST1, SIX4, HOXA1, HOXC6, DSCAML1, HOXC9, WDR19, HOXD9, HOXA2, RDH10, PAX5, SIX1, FGFR2
GOBP_EMBRYONIC_SKELETAL_SYSTEM_MORPHOGENESIS	0.0887526	1	0.287805	-0.419027	-1.2475	88	ALX3, LHX1, GSC, ALX1, ALX4, HOXB6, HOXC4, FOXC2, HOXB9, TBX1, SHOX2, HOXB5, NOG, HOXA6, SIX2, HOXA11, HOXB3, TWIST1, SIX4, HOXA1, DSCAML1, HOXC9, WDR19, HOXD9, HOXA2, RDH10, PAX5, SIX1, FGFR2
GOBP_EMBRYONIC_VISCEROCRANIUM_MORPHOGENESIS	0.0877598	1	0.231127	-0.718885	-1.37689	10	LHX1, FOXC2, TBX1, HOXA2, RDH10
GOBP_EMBRYO_DEVELOPMENT	1	1	0.0097825	0.235363	0.742275	945	HNF1B, MYF6, NEUROD1, POU3F4, PDX1, HNF4A, TBX22, SLC44A4, PCDH8, USH1C, TRIM15, GRXCR2, APOA1, APOB, MMP8, CLRN1, FERD3L, RIPPLY1, GATA6, CDX2, HPN, POU4F3, CDX1, IRX1, KHDC3L, CCDC39, CELF4, WNT16, ADAMTS3, FGF8, RBM46, FOLR1, POLB, OTX2, WNT8B, DUSP2, CHRNA9, FGF10, NODAL, SPIC, ISL1, TLE6, WNT1, WNT2, TRIM71, COL11A1, IFITM5, WNT6, MYO3A, ZIC3, GPC3, HOXD1, DMRT2, RPS6KA6, HTR2B, ITGB3, MYADM…
GOBP_EMBRYO_DEVELOPMENT_ENDING_IN_BIRTH_OR_EGG_HATCHING	0.852941	1	0.148262	-0.268579	-0.943811	573	EVX1, HAND1, SLC5A7, ALX3, ARHGDIG, C5, MYBPHL, LHX1, NKX2-5, GSC, ALX1, ALX4, CUL4A, GBX2, NR5A2, FBLL1, MFRP, BMP2, CRB2, C6, RIPPLY3, FOXF1, RSPO3, HOXB6, PNLDC1, LIF, HOXC4, GATA3, SLC2A10, FOXB1, LFNG, EN1, AGBL4, FOXC2, ASCL2, FZD5, MSX1, ETV2, SOX17, PTPRR, COL1A1, LEF1, HOXB9, SALL4, CCDC62, ST8SIA6, EMX1, SFRP2, HAND2, TTLL1, SOX9, TBX1, RIPPLY2, RBP4, ANGPT1, MYH6, SHOX2, HOXB5, MAFF, C…
GOBP_EMBRYO_IMPLANTATION	0.654494	1	0.0828962	-0.351322	-0.899237	41	IL1B, CALCA, LIF, SPP1
GOBP_ENAMEL_MINERALIZATION	0.864407	1	0.0447749	0.36641	0.705343	14	DMP1, AMELX, AMTN
GOBP_ENDOCANNABINOID_SIGNALING_PATHWAY	0.438053	1	0.0919686	-0.616054	-1.05785	6	DAGLA, MGLL, ABHD6
GOBP_ENDOCARDIAL_CELL_DIFFERENTIATION	0.904867	1	0.0549074	-0.37119	-0.637383	6	SOX17, NRG1
GOBP_ENDOCARDIAL_CUSHION_DEVELOPMENT	0.872699	1	0.0397596	0.318322	0.75551	42	FGF8, ISL1, TBX20, TMEM100, RBPJ, SNAI1, RBM24, TGFBR2, ENG, HEY1, GATA4, DCHS1, NOTCH1, BMP5, TBX5
GOBP_ENDOCARDIAL_CUSHION_FORMATION	0.724786	1	0.0532386	0.396252	0.837628	24	FGF8, TBX20, TMEM100, RBPJ, SNAI1, TGFBR2, ENG, DCHS1, NOTCH1, BMP5
GOBP_ENDOCARDIAL_CUSHION_MORPHOGENESIS	0.861111	1	0.0432769	0.330816	0.750769	33	FGF8, ISL1, TBX20, TMEM100, RBPJ, SNAI1, TGFBR2, ENG, HEY1, DCHS1, NOTCH1, BMP5
GOBP_ENDOCARDIUM_DEVELOPMENT	0.963351	1	0.0411544	0.303462	0.553758	11	RBPJ, NOTCH1, SOX18, OVOL2
GOBP_ENDOCARDIUM_MORPHOGENESIS	0.854545	1	0.048506	0.408936	0.672061	6	RBPJ, NOTCH1, SOX18, OVOL2
GOBP_ENDOCHONDRAL_BONE_MORPHOGENESIS	0.422741	1	0.111011	-0.37313	-1.00394	50	CER1, MATN1, SMPD3, NPPC, COL1A1, SOX9, FGF18, SHOX2, HOXA11, STC1
GOBP_ENDOCRINE_HORMONE_SECRETION	0.117486	1	0.216543	-0.504627	-1.27771	38	IL1B, HCAR2, AGT, CRHBP, LEP, GDF9, REN, GATA3, GHRL
GOBP_ENDOCRINE_PANCREAS_DEVELOPMENT	0.0323501	1	0.321776	0.609917	1.44686	43	PAX4, NEUROD1, PDX1, HNF4A, GATA6, NKX6-2, RFX6, IL6, MNX1, ONECUT1, NKX6-1
GOBP_ENDOCRINE_PROCESS	0.0539341	1	0.321776	-0.449625	-1.2848	69	EDN3, IL1B, HCAR2, AGT, AVPR1B, CMA1, CRHBP, DRD5, LEP, GDF9, CTSG, REN, GATA3, EDN2, RASL10B, OXTR, GHRL
GOBP_ENDOCRINE_SYSTEM_DEVELOPMENT	0.108219	1	0.156312	0.447007	1.23017	118	PAX4, NEUROD1, PDX1, HNF4A, APOA1, GHRHR, POU1F1, PROP1, NR0B1, GATA6, NKX6-2, RFX6, FGF8, IL6, FGF10, ISL1, OTP, MNX1, SOX3, MDK, HESX1, GCM2, ONECUT1, WNT11, RBPJ, NKX6-1, PITX1, ETS1, WT1, SHH, SRD5A1, CDK6
GOBP_ENDOCYTIC_RECYCLING	0.931193	1	0.0366082	0.297034	0.714442	46	ACTN2, EHD1, SORL1, RAB11FIP3, PLA2G4E, NDRG4, CMTM6
GOBP_ENDOCYTOSIS	0.994363	1	0.0167582	0.263782	0.811708	549	CACNG3, DMBT1, CLN3, LBP, AMBP, TMPRSS3, CD5L, APOA1, MBL2, APOB, SH3GL3, EQTN, IGLL1, CACNG7, ARR3, CAV3, TULP1, ALB, APOA5, FOLR1, HPCA, PRG4, SPARC, GPC3, TMPRSS15, LRRTM2, HPR, CACNG2, HTR2B, ITGB3, ACKR2, CLIP3, RHOBTB1, VTN, LRRK2, APOC1, SNAP91, CXCR2, SRL, CD209, DNER, SCARF2, ITGAM, STAP1, SNX10, STAB1, NLGN1, TGFBR2, LILRB1, ENPP1, SERPINE1, GRIA1, EPHA3, RAB21, SFTPD, SIGLEC1, LRP1B, V…
GOBP_ENDOCYTOSIS_INVOLVED_IN_VIRAL_ENTRY_INTO_HOST_CELL	0.709386	1	0.0567672	0.49787	0.831201	7	SIGLEC1, TPCN2, EPS15
GOBP_ENDODERMAL_CELL_DIFFERENTIATION	0.671827	1	0.052163	0.37289	0.884578	43	MMP8, GATA6, NODAL, COL11A1, VTN, COL8A1, MMP2, PAF1
GOBP_ENDODERMAL_CELL_FATE_COMMITMENT	0.871359	1	0.0610364	-0.339459	-0.688464	13	NANOG, SOX17, MESP1
GOBP_ENDODERMAL_CELL_FATE_SPECIFICATION	0.223214	1	0.137251	-0.697147	-1.22859	7	NANOG, SOX17, MESP1
GOBP_ENDODERM_DEVELOPMENT	0.741935	1	0.0451344	0.327982	0.849645	74	MMP8, GATA6, FGF8, DUSP2, NODAL, COL11A1, ONECUT1, VTN, TBX20, COL8A1, MMP2, PAF1, DUSP1, GATA4, MMP9, NOTCH1
GOBP_ENDODERM_FORMATION	0.791091	1	0.0443293	0.337788	0.822436	52	MMP8, GATA6, DUSP2, NODAL, COL11A1, VTN, TBX20, COL8A1, MMP2, PAF1, DUSP1
GOBP_ENDOMEMBRANE_SYSTEM_ORGANIZATION	1	1	0.0187776	0.173255	0.528842	443	CLN3, ZPBP2, GOLGA6B, PI4K2A, CAV3, TXNDC8, NOX1, SUN3, CSRP3, SPINK2, TLE6, FABP9, SRGN, TMEFF2, PTPRN, TICAM2, LRRK2, CCDC136, SNX10, PTPRC, REEP1, GOLGA8S, LAMTOR1, ANO7, DYSF, TBPL1, AQP11, PRKCB, ANO9, GOLGA8Q, P2RX7, ANXA6, ESYT3, XKR6, RFX2, ABCA7, DMKN, SPAG4, LEMD3, TMEM38B, CR1, HOOK1, A4GALT, TANGO2, LMAN1L, CCNB2, BIN3, CXCR4, S100A9, BANF1, PACSIN1, ATP10A, VAMP4, VRK1, PLEKHF1, GOLG…
GOBP_ENDONUCLEOLYTIC_CLEAVAGE_INVOLVED_IN_RRNA_PROCESSING	0.979899	1	0.0384787	0.266629	0.520926	15	RPP40, KRI1, RCL1, UTP23, BOP1, NOP9, TBL3, NOP14, BMS1, RPS21, TSR1, ABT1, RRS1, NOL9, UTP20
GOBP_ENDONUCLEOLYTIC_CLEAVAGE_IN_5_ETS_OF_TRICISTRONIC_RRNA_TRANSCRIPT_SSU_RRNA_5_8S_RRNA_LSU_RRNA	0.926339	1	0.0542316	-0.341371	-0.601601	7	UTP20, ABT1, NOP14, TBL3, NOP9, UTP23, RCL1
GOBP_ENDONUCLEOLYTIC_CLEAVAGE_IN_ITS1_TO_SEPARATE_SSU_RRNA_FROM_5_8S_RRNA_AND_LSU_RRNA_FROM_TRICISTRONIC_RRNA_TRANSCRIPT_SSU_RRNA_5_8S_RRNA_LSU_RRNA	0.91115	1	0.0436251	0.348322	0.612307	9	RPP40, KRI1, RCL1
GOBP_ENDOPLASMIC_RETICULUM_CALCIUM_ION_HOMEOSTASIS	0.431655	1	0.0975449	-0.437539	-1.01361	24	ATP2A1, APP, PACS2, BCAP31, TMCO1, CCDC47, BCL2, BAK1, KCTD17, ATP2A2, TMTC4, THADA
GOBP_ENDOPLASMIC_RETICULUM_LOCALIZATION	0.561062	1	0.0670513	0.561185	0.961145	8	TLE6, ESYT3
GOBP_ENDOPLASMIC_RETICULUM_MANNOSE_TRIMMING	0.545679	1	0.0857844	-0.459381	-0.952715	15	UGGT2, RNF5, UGGT1, RNF139, MAN1B1, OS9, RNF103, AMFR, TRIM13, EDEM1, DERL2
GOBP_ENDOPLASMIC_RETICULUM_MEMBRANE_ORGANIZATION	0.0730088	1	0.248911	-0.828649	-1.4229	6	TRDN
GOBP_ENDOPLASMIC_RETICULUM_ORGANIZATION	0.984076	1	0.0683111	-0.246024	-0.718178	76	TRDN, CASQ1
GOBP_ENDOPLASMIC_RETICULUM_PLASMA_MEMBRANE_TETHERING	0.897623	1	0.0465084	0.365281	0.58111	5	ESYT3, MOSPD3
GOBP_ENDOPLASMIC_RETICULUM_TO_CYTOSOL_TRANSPORT	1	1	0.0564118	-0.191291	-0.450172	26	DERL3, HSP90B1, YOD1, BCAP31, ERLEC1, RHBDD1, DERL1, HM13, UBAC2, OS9, NPLOC4, TMEM129, AUP1, UBE2G2, HERPUD1, FAF2, SEC61B, EDEM1
GOBP_ENDOPLASMIC_RETICULUM_TO_GOLGI_VESICLE_MEDIATED_TRANSPORT	1	1	0.0246382	0.208084	0.602159	200	MIA2, CTAGE1, PROZ, FOLR1, GOLT1A, IER3IP1, TICAM2, LRRK2, COPZ2, GRIA1, VAMP7, CD55, F10, SORL1, SERPINA1
GOBP_ENDOPLASMIC_RETICULUM_TUBULAR_NETWORK_ORGANIZATION	1	1	0.0382417	0.203656	0.406327	17	REEP1, ATL1, TMEM33, REEP2, REEP3, REEP4
GOBP_ENDOPLASMIC_RETICULUM_UNFOLDED_PROTEIN_RESPONSE	0.628571	1	0.0492918	0.336087	0.925751	117	CREB3L3, IGFBP1, AGR2, CTH, ERN2, CCL2, SULT1A3, BCL2L11, ABCA7, WIPI1, RNF175, XBP1, RNF121
GOBP_ENDOSOMAL_TRANSPORT	1	1	0.0243564	0.143724	0.417845	215	RAB41, ACTN2, SNX32, LRRK2, SRL, RAB6B, LAMTOR1, SNX31, EHD1, GRIP1, SORL1, TBC1D10C, RHOBTB3, RAB11FIP3, PLA2G4E, VAMP4, CHMP6, NDRG4, PLEKHJ1, CLTCL1, CMTM6, SCRIB, VPS37D
GOBP_ENDOSOMAL_VESICLE_FUSION	0.556075	1	0.0817516	-0.50826	-0.945128	9	SAMD9
GOBP_ENDOSOME_ORGANIZATION	1	1	0.0312053	0.154961	0.401431	74	PI4K2A, SNX10, LAMTOR1, AQP11, HOOK1, PLEKHF1, CHMP6, PLEKHJ1, VPS37D
GOBP_ENDOSOME_TO_LYSOSOME_TRANSPORT	0.99848	1	0.0330163	0.226463	0.551515	51	CDX2, VAMP7, HOOK1, DENND3, MTM1, DTX3L, LYST, VPS16, UBXN6
GOBP_ENDOSOME_TO_LYSOSOME_TRANSPORT_VIA_MULTIVESICULAR_BODY_SORTING_PATHWAY	0.960289	1	0.0428451	0.28976	0.483758	7	LYST, UBXN6, MVB12A, CHMP2B
GOBP_ENDOSOME_TO_PLASMA_MEMBRANE_PROTEIN_TRANSPORT	0.909091	1	0.0571259	-0.315603	-0.624537	11	ZDHHC2
GOBP_ENDOSOME_TRANSPORT_VIA_MULTIVESICULAR_BODY_SORTING_PATHWAY	0.697674	1	0.0751182	-0.359629	-0.857225	29	CHMP4A, TMEM50B, CHMP4C, VTA1, STAM, LAPTM4B, VPS4B, VPS36
GOBP_ENDOTHELIAL_CELL_ACTIVATION	0.991213	1	0.0401661	0.252018	0.450788	10	HOXA9, CXCL10
GOBP_ENDOTHELIAL_CELL_APOPTOTIC_PROCESS	0.804249	1	0.0430173	0.333808	0.81172	50	FGA, FGG, CD160, CCL2, TNF, ICAM1, SERPINE1, TNFAIP3, KDR, TEK, AKR1C3, ANGPTL4, GATA2
GOBP_ENDOTHELIAL_CELL_CHEMOTAXIS	0.418546	1	0.10208	-0.428465	-1.01518	27	FGF4, CXCL13, FGF18, MET, P2RX4, SEMA5A, HMGB1, VEGFA
GOBP_ENDOTHELIAL_CELL_DEVELOPMENT	0.612335	1	0.0540088	0.363489	0.918407	63	TNMD, CLDN3, HAPLN2, MYADM, RAP1B, COL15A1, TNF, CLDN1, ICAM1, WNT7A, ENG
GOBP_ENDOTHELIAL_CELL_FATE_COMMITMENT	0.946903	1	0.0425878	0.315568	0.540475	8	RBPJ, ACVR1
GOBP_ENDOTHELIAL_CELL_MATRIX_ADHESION	0.93053	1	0.0448645	0.333231	0.530123	5	CEACAM6, ADAMTS9, RIN2
GOBP_ENDOTHELIAL_CELL_MIGRATION	1	1	0.0843144	-0.212058	-0.686428	200	FGF4, PTGS2, AGT, LGALS12, GPLD1, GATA3, ANXA1, FOXC2, CXCL13, FGF18, ANGPT1, ALOX12, BMPER, VEGFC, WNT5A, PTN, SCARB1, TBXA2R, FGFBP1, PDCD10, STC1, MET, PIK3CB, LGALS8, ANXA3, PIK3C2A, AMOT, P2RX4, CCBE1, FAP, NF1, CARD10, SEMA5A, PPARG, ATOH8, EPHB4, HMGB1, NOS3
GOBP_ENDOTHELIAL_CELL_MORPHOGENESIS	0.887931	1	0.0443293	0.358659	0.665098	12	TNMD, COL15A1
GOBP_ENDOTHELIAL_CELL_PROLIFERATION	0.454054	1	0.0642141	0.356865	0.999369	135	AGTR1, APOA1, TNMD, VIP, WNT2, ALOX5, SPARC, MDK, GHSR, CCL2, HTR2B, ITGB3, TNFSF12, CCR3, ARG1, CXCL12, IL12A, TNF, XDH, IGF2, SULF1, CDH13, PDCL3, DLL4, PGF, VASH1, KDR, TEK, EGFL7, CD34, EGF, NR4A1, GATA2, NOX5
GOBP_ENDOTHELIN_RECEPTOR_SIGNALING_PATHWAY	0.848375	1	0.048506	0.42127	0.703317	7	EDNRA, EDNRB, CRKL
GOBP_ENDOTHELIUM_DEVELOPMENT	0.928087	1	0.0310618	0.284514	0.787602	121	TNMD, CLDN3, HAPLN2, MYADM, RAP1B, TMEM100, ITGAX, RBPJ, COL15A1, TNF, CLDN1, XDH, ICAM1, WNT7A, ENG, DLL4, ADAMTS12, KDR, HEY1, CXCL10, S1PR1, FSTL1, CD34, NOTCH1, GJA4, CXCR4, FASN, CEACAM1, SOX18
GOBP_ENERGY_COUPLED_PROTON_TRANSMEMBRANE_TRANSPORT_AGAINST_ELECTROCHEMICAL_GRADIENT	0.303297	1	0.114267	-0.711173	-1.17078	5	MT-CYB, MT-ND4, MT-ND5, MT-CO1
GOBP_ENERGY_DERIVATION_BY_OXIDATION_OF_ORGANIC_COMPOUNDS	1	1	0.0223699	0.224102	0.659823	258	COX6A2, NDUFC2-KCTD14, CYP1A2, PPP1R1A, UQCR11, GPD1, MDH1B, ADRB3, PPP1R3A, ESRRB, PTH, SLC25A18, G6PC, GYS2, NR4A3, DYRK2
GOBP_ENERGY_HOMEOSTASIS	0.862797	1	0.0655321	-0.308989	-0.775829	35	BMP8A, EDN2, SLC35D3, PRKAA2, NMU, ACACB, MFSD2A, ALK, PPARGC1A, PRKAA1
GOBP_ENERGY_RESERVE_METABOLIC_PROCESS	0.961039	1	0.0704501	-0.262521	-0.77024	80	PRKAG3, INS, LEP, MT3, IRS2, KL, MC4R, PGM2L1, PYGM, GNMT, PHKG1
GOBP_ENGULFMENT_OF_APOPTOTIC_CELL	0.905797	1	0.0589694	-0.320877	-0.689617	17	MEGF10, XKR7, ALOX15
GOBP_ENSHEATHMENT_OF_NEURONS	1	1	0.0273075	0.201427	0.557695	123	GAL3ST1, NKX6-2, GALC, SCN2A, MAL, TLR2, ITGAX, ACSBG1, SLC8A3, UGT8
GOBP_ENTERIC_NERVOUS_SYSTEM_DEVELOPMENT	0.470874	1	0.0931455	-0.492951	-1.01132	14	RHOXF1, ARX
GOBP_ENTEROENDOCRINE_CELL_DIFFERENTIATION	0.0878939	1	0.193813	0.607111	1.32805	27	NEUROD1, PDX1, HNF4A, GATA6, RFX6, NKX6-1
GOBP_ENTRAINMENT_OF_CIRCADIAN_CLOCK	0.937908	1	0.0393562	0.295541	0.670714	33	OPN5, USP2, FBXL22, PHLPP1, SIK1, FBXL3, ID2, FBXL17, CRTC1, GNA11, BHLHE40, RBM4, FBXL6, SOX14, PPP1CA, TP53, NR2F6, PML, PER3, RBM4B, ATOH7, GNAQ, ARNTL2, PPP1CB, MTA1, CRY1, PER2, PDE6B, CRY2, PPP1CC, FBXL8, PER1, FBXL12
GOBP_ENTRY_INTO_HOST	0.94382	1	0.0787114	-0.269843	-0.852869	147	GYPA, PTX3, IFNA2, LAMP1, TRIML1, CLEC4M, EGFR, TMPRSS2, GPR15, TRIML2, TRIM34, CLDN9, ITGB1, ACE2, ITGA2, CLEC4G, SCARB1, EFNB3, HTR2A, MET, SLC52A2, CDHR3, GAS6, TNFRSF4
GOBP_ENTRY_OF_BACTERIUM_INTO_HOST_CELL	0.485437	1	0.0913924	-0.488115	-1.0014	14	MET, CBLL1, SRC, EXOC2, KRT6A, CTNNB1, FUCA2, CAV1, ITGAV
GOBP_ENUCLEATE_ERYTHROCYTE_DIFFERENTIATION	0.669104	1	0.0601186	0.560335	0.891415	5	TSPO2, SP3
GOBP_ENZYME_DIRECTED_RRNA_PSEUDOURIDINE_SYNTHESIS	0.94	1	0.0441523	0.320679	0.527017	6	TSR3, RPUSD1, RPUSD2, RPUSD4
GOBP_ENZYME_LINKED_RECEPTOR_PROTEIN_SIGNALING_PATHWAY	0.986416	1	0.0112107	0.265857	0.837698	996	BMP10, VWC2L, CSH1, GDF1, IRS4, LEFTY1, HNF4A, PIGR, SLC39A5, CSH2, VIL1, CSHL1, PDZD3, IGFBP1, AKAP4, GFRA4, FGF20, GHRHR, NPPB, GDF3, SPINT3, FGF23, OTOL1, FGF19, ANGPT4, AGR2, HPN, CAV3, NPPA, TNMD, SOST, ADAMTS3, FGF8, DAND5, ANGPTL1, VWA2, FOLR1, CSRP3, OTX2, GDF10, FGF10, NODAL, WNT1, LCP2, FOS, GUCY2D, TRIM71, APOD, GPC3, FMOD, FGFR4, CHRNA3, LRIT3, SHC3, GHSR, INHBE, DDR2, ITGB3, HRG, HES…
GOBP_EOSINOPHIL_ACTIVATION	0.236607	1	0.132846	-0.687093	-1.21087	7	CCL3, CCR2
GOBP_EOSINOPHIL_CHEMOTAXIS	0.731884	1	0.0692836	-0.385344	-0.828167	17	CCL3, CCL11, CCL13, CCL8, CCL24, CCL26
GOBP_EOSINOPHIL_DIFFERENTIATION	0.263254	1	0.111463	0.765569	1.21791	5	IL5, IL25, GATA1, GATA2, TRIB1
GOBP_EOSINOPHIL_MIGRATION	0.706868	1	0.0534572	0.402817	0.843671	21	EPX, CCL1, CCL2, ADAM8, CCL4, CCL5
GOBP_EPHRIN_RECEPTOR_SIGNALING_PATHWAY	1	1	0.0309184	0.170281	0.450662	86	EPHA8, EPHA6, RBPJ, MMP2, PAK3, EPHA3, LYN, EPHB1, EPHA7, SDCBP, SDC2, MMP9, GIT1, VAV3, EFNA1, ARHGEF28
GOBP_EPIBOLY	0.990244	1	0.0366082	0.26033	0.577903	29	TMEFF2, WNT7A, HBEGF, CEACAM1, FERMT2, ACVRL1, AJUBA, ITGA5, RHOC
GOBP_EPIDERMAL_CELL_DIFFERENTIATION	0.145933	1	0.122679	0.377784	1.13208	331	KRTAP4-5, LCE4A, KRTAP4-9, KRTAP9-7, KRTAP12-3, KRTAP6-3, KRTAP17-1, KRTAP25-1, SLC44A4, KRTAP1-5, USH1C, KRTAP1-3, KRTAP16-1, GRXCR2, KRTAP19-3, KRTAP4-3, KRTAP24-1, GDF3, LCE1A, KRT37, KRTAP4-8, KRTAP4-2, LCE3B, CLRN1, KRTAP12-4, LCE2C, KRT25, KRT9, LIPM, GATA6, KRT84, POU4F3, KRTAP19-8, LCE2D, KRTAP11-1, LIPK, RPTN, KRTAP10-4, LCE2B, KRTAP9-9, WNT16, KRTAP4-11, OVOL3, LCE5A, KRT85, KRT10, LCE3…
GOBP_EPIDERMAL_GROWTH_FACTOR_RECEPTOR_SIGNALING_PATHWAY	0.99458	1	0.0275183	0.259706	0.714429	115	PIGR, VIL1, AGR2, SHC3, EPGN, PLAUR, RPS6KA5, DOK1, CDH13, RASSF2, CBLC, ZFYVE28, PTK6, NCF1, EGF, MMP9, HBEGF, SH3KBP1, HAP1
GOBP_EPIDERMIS_DEVELOPMENT	0.249423	1	0.0870516	0.349147	1.06653	432	KRTAP4-5, LCE4A, KRTAP4-9, KRTAP9-7, KRTAP12-3, KRTAP6-3, KRTAP17-1, KRTAP25-1, SLC44A4, KRTAP1-5, USH1C, KRTAP1-3, KRTAP16-1, GRXCR2, KRTAP19-3, KRTAP4-3, KRTAP24-1, GDF3, LCE1A, KRT37, KRTAP4-8, KRTAP4-2, LCE3B, CLRN1, HOXB13, KRTAP12-4, LCE2C, KRT25, KRT9, LIPM, GATA6, KRT84, POU4F3, KRTAP19-8, LCE2D, KRTAP11-1, LIPK, DKK4, RPTN, RBP2, KRTAP10-4, LCE2B, KRTAP9-9, WNT16, KRTAP4-11, OVOL3, LCE5A…
GOBP_EPIDERMIS_MORPHOGENESIS	0.916399	1	0.0396787	0.310961	0.698596	31	KRT25, FGF10, KRT27, FGF7, SNAI1, KLK14, SHH
GOBP_EPINEPHRINE_TRANSPORT	0.888087	1	0.0464155	0.389735	0.650668	7	VIP, SLC29A4, SLC22A3, ADRA2B
GOBP_EPITHELIAL_CELL_APOPTOTIC_PROCESS	0.226308	1	0.104733	0.422355	1.13243	97	NEUROD1, FGA, PDX1, PKHD1, FGG, IL6, MDK, CD160, CCL2, ZFP36, TNF, TGFBR2, ICAM1, SERPINE1, TNFAIP3, YAP1, KDR, TEK, AKR1C3, NUPR1, SERPINB13, ANGPTL4, ARRB2, CAPN10
GOBP_EPITHELIAL_CELL_CELL_ADHESION	0.636816	1	0.077884	-0.428042	-0.897611	16	CTNNA3, THBS4, KIT, CAMSAP3, SERPINB8, DSP
GOBP_EPITHELIAL_CELL_DEVELOPMENT	0.934109	1	0.0282924	0.27816	0.804439	196	HNF4A, SPDEF, GRXCR2, CLRN1, HOXB13, PKHD1, TNMD, CLDN3, HAPLN2, NPHS2, MYADM, ONECUT1, RAP1B, COL15A1, NPHS1, NKX6-1, TNF, CLDN1, ICAM1, WNT7A, WNT5B, IHH, FOXJ1, ENG, VIM, CDK6, YAP1, LRTOMT, ACTA2, POF1B, GPR4
GOBP_EPITHELIAL_CELL_DIFFERENTIATION	0.121311	1	0.129443	0.358108	1.1157	716	KRTAP4-5, LCE4A, KRTAP4-9, KRTAP9-7, HNF1B, KRTAP12-3, KRTAP6-3, NEUROD1, KRTAP17-1, PDX1, DMBT1, HNF4A, UPK3A, KRTAP25-1, SLC44A4, KRTAP1-5, SPDEF, VIL1, PROM1, USH1C, KRTAP1-3, KRTAP16-1, GRXCR2, KRTAP19-3, KRTAP4-3, KRTAP24-1, GDF3, LCE1A, KRT37, KRTAP4-8, KRTAP4-2, LCE3B, CLRN1, HOXB13, KRTAP12-4, NR0B1, LCE2C, DSPP, PKHD1, KRT25, KRT9, LIPM, GATA6, CDX2, KRT84, POU4F3, KRTAP19-8, LCE2D, KRTA…
GOBP_EPITHELIAL_CELL_DIFFERENTIATION_INVOLVED_IN_KIDNEY_DEVELOPMENT	0.869942	1	0.0696133	-0.301776	-0.803625	47	ADIPOQ, LHX1, LIF, GATA3, KLF15, FOXC2
GOBP_EPITHELIAL_CELL_DIFFERENTIATION_INVOLVED_IN_PROSTATE_GLAND_DEVELOPMENT	0.307557	1	0.0992333	0.646536	1.15647	10	HOXB13, PSAPL1, NOTCH1
GOBP_EPITHELIAL_CELL_FATE_COMMITMENT	0.528395	1	0.0875697	-0.467045	-0.968607	15	NKX2-2, ARX, ATOH1
GOBP_EPITHELIAL_CELL_MATURATION	0.716949	1	0.0533478	0.431519	0.830678	14	HOXB13, NKX6-1, PGR, RFX3
GOBP_EPITHELIAL_CELL_MORPHOGENESIS	0.790924	1	0.0467883	0.358136	0.79939	30	PKHD1, TNMD, CLDN3, COL15A1, IHH, POF1B
GOBP_EPITHELIAL_CELL_PROLIFERATION	0.269822	1	0.0840746	0.355797	1.07133	357	FGL1, A4GNT, AGTR1, RETNLB, APOA1, PKHD1, HPN, TNMD, WNT16, IL6, VIP, OR51E2, FGF10, NODAL, ISL1, WNT2, FABP7, ALOX5, CPB2, SPARC, GPC3, MDK, GHSR, CCL2, HTR2B, ITGB3, ZFP36, FGF7, PTPRN, C5AR1, TNFSF12, CCR3, NR4A3, ARG1, EPGN, KRT4, CXCL12, IL12A, COL8A1, NKX6-1, TNF, CLDN1, XDH, WNT7A, IGF2, FSHB, SULF1, NKX2-8, CDH13, TNFAIP3, IHH, AQP11, CRNN, SHH, B2M, PDCL3, DLL4, PGF, WNT3A, CDK6, WNT10B,…
GOBP_EPITHELIAL_CELL_PROLIFERATION_INVOLVED_IN_LUNG_MORPHOGENESIS	0.592334	1	0.0636424	0.525678	0.924076	9	WNT2, FGF7
GOBP_EPITHELIAL_CELL_PROLIFERATION_INVOLVED_IN_PROSTATE_GLAND_DEVELOPMENT	0.954233	1	0.0540088	-0.286452	-0.528648	8	SOX9, AR
GOBP_EPITHELIAL_CELL_PROLIFERATION_INVOLVED_IN_SALIVARY_GLAND_MORPHOGENESIS	0.380256	1	0.0891647	0.708079	1.12645	5	FGF10, TNF, SHH
GOBP_EPITHELIAL_CILIUM_MOVEMENT_INVOLVED_IN_DETERMINATION_OF_LEFT_RIGHT_ASYMMETRY	0.270796	1	0.107554	0.69732	1.1943	8	CCDC39, LRRC6, RFX3
GOBP_EPITHELIAL_FLUID_TRANSPORT	0.486819	1	0.0738053	0.567533	1.01515	10	AQP1, EDNRB
GOBP_EPITHELIAL_MESENCHYMAL_CELL_SIGNALING	0.674545	1	0.059476	0.522515	0.858722	6	WNT6, SHH, SMO
GOBP_EPITHELIAL_STRUCTURE_MAINTENANCE	0.0643564	1	0.227987	0.639098	1.39255	26	TFF2, MUC13, NEUROD1, MUC6, TFF1, LDB2
GOBP_EPITHELIAL_TO_MESENCHYMAL_TRANSITION	1	1	0.0770737	-0.244941	-0.76921	140	IL1B, GSC, ALX1, TGFBR3L, BMP2, CRB2, NKX2-1, PBLD, GATA3, MSX1, COL1A1, LEF1, TCF7L2, SFRP2, SOX9, NOG, WNT5A, NOTCH4, PDCD4, PHLDB2, VASN, TWIST1, OLFM1, SPRED3, SNAI2
GOBP_EPITHELIAL_TO_MESENCHYMAL_TRANSITION_INVOLVED_IN_ENDOCARDIAL_CUSHION_FORMATION	0.511667	1	0.0686326	0.495819	0.983788	16	FGF8, TMEM100, RBPJ, SNAI1, TGFBR2, ENG, NOTCH1
GOBP_EPITHELIAL_TUBE_BRANCHING_INVOLVED_IN_LUNG_MORPHOGENESIS	0.955224	1	0.0391956	0.297171	0.65006	27	FGF10, WNT2, LAMA1, TNF, HHIP, SHH, WNT2B, YAP1
GOBP_EPITHELIAL_TUBE_FORMATION	1	1	0.0275183	0.239639	0.664145	125	IRX1, FGF8, FOLR1, FGF10, NODAL, TRIM71, WNT6, HESX1, GDNF
GOBP_EPITHELIAL_TUBE_MORPHOGENESIS	1	1	0.0207088	0.237085	0.706911	304	TBX22, PKHD1, CAV3, IRX1, CCDC39, FGF8, FOLR1, FGF10, NODAL, WNT1, WNT2, TRIM71, WNT6, ADAMTS16, ZIC3, GPC3, MDK, HESX1, TBX20, WNT11, GDNF, ITGAX, RBPJ, LAMA1, TCF21, TNF, TGFBR2, WT1, KIF26B, LRP5, HHIP, IHH, EDNRA, SHH, ENG, DLL4, EPHA7, WNT3A, ADAMTS12, WNT2B, GLMN, YAP1, KDR, GATA4, CXCL10, DCHS1, RASIP1, CITED1, WNK4, PGR, EGF, NOTCH1, CXCR4, BBS5, MICAL2, PAX2, BMP5, SFRP1
GOBP_EPOXIDE_METABOLIC_PROCESS	0.840951	1	0.0494905	0.420906	0.669603	5	ALOX5, EPHX2
GOBP_EPOXYGENASE_P450_PATHWAY	0.126853	1	0.158514	0.627433	1.29928	19	CYP2B6, CYP1A2, CYP2A13, CYP4A11, CYP2A6, CYP2F1, CYP4F2
GOBP_EQUILIBRIOCEPTION	0.169675	1	0.142057	0.773132	1.29075	7	USH1C, CLRN1, PCDH15
GOBP_ERAD_PATHWAY	1	1	0.0293519	0.130624	0.349508	94	SEL1L2, BRSK2, FBXO27, FBXO17, AQP11, RNF175, SDF2L1, RNF121, SVIP, TMEM259
GOBP_ERBB2_SIGNALING_PATHWAY	0.394737	1	0.10882	-0.425132	-1.03404	31	MYOC, EGFR, PTPRR, MATK, EREG, CUL5, CPNE3, NRG1, PRKCA, SRC, PIK3R1, BTC
GOBP_ERBB_SIGNALING_PATHWAY	1	1	0.027448	0.225435	0.6295	136	PIGR, VIL1, AGR2, SHC3, EPGN, RBPJ, PLAUR, RPS6KA5, DOK1, CDH13, RASSF2, CBLC, ZFYVE28, PTK6, NCF1, ERBB4, EGF, MMP9, HBEGF, SH3KBP1, HAP1
GOBP_ERK1_AND_ERK2_CASCADE	0.83701	1	0.0311335	0.295329	0.875817	287	FSHR, FGA, CCL25, CCL15, FGF20, FGF23, CCL16, FGF19, PKHD1, CRYBA1, FGF8, CCL14, OR2AT4, FGG, HCRTR1, CCR1, CCL1, CHRNA9, FGF10, NODAL, CALCR, OPRM1, FGFR4, RPS6KA6, CCL2, HTR2B, GLIPR2, HESX1, C5AR1, CCL4, CCL23, RAP1B, ADRA1A, LMO3, TNF, C1QL4, CCL5, PTPRC, ICAM1, SEMA6A, PDGFD, LYN, NDRG2, EPHB1, SULT1A3, EPHA7, DUSP9, HTR2C, GPNMB, PSCA, KDR, TBC1D10C, DUSP1, MARCO, TEK, ABCA7, GATA4, HAVCR2,…
GOBP_ERROR_FREE_TRANSLESION_SYNTHESIS	1	1	0.0553643	-0.180357	-0.405131	21	PCNA, SPRTN, UBC, NPLOC4, RPS27A, RFC2, VCP, REV1, UBA52, UBB, RPA1, RFC1, RPA2, RPA3, POLD1, RFC4, POLDIP2, RCHY1, POLH, RFC5, RFC3
GOBP_ERROR_PRONE_TRANSLESION_SYNTHESIS	1	1	0.0375363	0.210064	0.439963	21	POLE2, RFC3, RFC5, MAD2L2, POLH, RFC4, RPA3
GOBP_ERYTHROCYTE_DEVELOPMENT	0.233766	1	0.145516	-0.481399	-1.16374	30	ALAS2, SLC4A1, EPO, L3MBTL3, LYAR
GOBP_ERYTHROCYTE_HOMEOSTASIS	0.992337	1	0.0772747	-0.249308	-0.763896	113	ALAS2, ZFPM1, SLC4A1, HOXB6, GATA3, ISG15, ETV2, EPO, L3MBTL3, KIT
GOBP_ERYTHROCYTE_MATURATION	0.934466	1	0.0577309	-0.298353	-0.605097	13	EPO, L3MBTL3
GOBP_ER_ASSOCIATED_MISFOLDED_PROTEIN_CATABOLIC_PROCESS	0.827506	1	0.0615707	-0.363054	-0.718438	11	UGGT2, RNF5, POMT2, UGGT1, DERL1, TOR1A, AUP1, BAG6
GOBP_ER_NUCLEUS_SIGNALING_PATHWAY	0.517451	1	0.0635008	0.392673	0.954861	50	IGFBP1, AGR2, CCL2, SREBF1, BCL2L11, ABCA7, XBP1, DDIT3, FBXW7, ATF3, BOK, INSIG2, TMEM33, SCAP
GOBP_ER_OVERLOAD_RESPONSE	0.981352	1	0.0535669	-0.227863	-0.450912	11	HSPA5, ATG10, EIF2AK3, TMCO1, CCDC47
GOBP_ESCRT_COMPLEX_DISASSEMBLY	0.623557	1	0.0751182	-0.472413	-0.904815	10	VTA1, VPS4B
GOBP_ESTABLISHMENT_OF_BLOOD_BRAIN_BARRIER	0.431858	1	0.08042	0.628741	1.07685	8	CLDN3, MXRA8, WNT7A, ENG
GOBP_ESTABLISHMENT_OF_CELL_POLARITY	1	1	0.0762797	-0.211161	-0.658975	132	MOS, CRB2, FOXF1, INSC, CRTAM, GATA3, KIF25, SYNE4, MISP, ITGB1, LLGL2, WNT5A
GOBP_ESTABLISHMENT_OF_CENTROSOME_LOCALIZATION	0.454867	1	0.0776799	0.611748	1.04774	8	PKHD1, PARD3B, MAD2L1
GOBP_ESTABLISHMENT_OF_ENDOTHELIAL_BARRIER	0.834862	1	0.0416557	0.328016	0.788961	46	CLDN3, MYADM, RAP1B, TNF, CLDN1, ICAM1, WNT7A, ENG
GOBP_ESTABLISHMENT_OF_ENDOTHELIAL_INTESTINAL_BARRIER	0.586387	1	0.0642141	0.505529	0.922489	11	CLDN1, ICAM1, FASN, F11R
GOBP_ESTABLISHMENT_OF_EPITHELIAL_CELL_APICAL_BASAL_POLARITY	0.676543	1	0.0743625	-0.413945	-0.858483	15	FOXF1, SYNE4, WNT5A
GOBP_ESTABLISHMENT_OF_EPITHELIAL_CELL_POLARITY	0.891473	1	0.0629395	-0.309519	-0.737781	29	FOXF1, SYNE4, WNT5A
GOBP_ESTABLISHMENT_OF_GOLGI_LOCALIZATION	0.506696	1	0.0843144	-0.557625	-0.982709	7	PDCD10, YWHAZ, COPG1, SLC9A3R1
GOBP_ESTABLISHMENT_OF_LYMPHOCYTE_POLARITY	0.945498	1	0.0560596	-0.280517	-0.562117	12	CRTAM, CCR7, GSN
GOBP_ESTABLISHMENT_OF_MEIOTIC_SPINDLE_LOCALIZATION	0.0791209	1	0.237794	-0.839016	-1.38124	5	MOS, FMN2
GOBP_ESTABLISHMENT_OF_MITOCHONDRION_LOCALIZATION	0.213075	1	0.147331	-0.524266	-1.20085	23	MGARP, AGBL4, MAPT, SYBU, OPA1
GOBP_ESTABLISHMENT_OF_MITOTIC_SPINDLE_LOCALIZATION	0.808824	1	0.0461379	0.351217	0.797068	33	PKHD1, FGF10, NUMA1, SPDL1
GOBP_ESTABLISHMENT_OF_MITOTIC_SPINDLE_ORIENTATION	0.756178	1	0.0495902	0.373434	0.824232	28	PKHD1, FGF10, NUMA1, SPDL1
GOBP_ESTABLISHMENT_OF_ORGANELLE_LOCALIZATION	1	1	0.0182442	0.206919	0.629324	406	CLN3, MYO1A, MRGPRX2, PKHD1, KHDC3L, KIF1A, FOLR1, FGF10, TLE6, ASIP, IL13RA2, CPLX2, CHGA, PPFIA2, NR4A3, LRRK2, SNAP91, ANKRD53, LAT, NLGN1, FGR, MYO1H, LTV1, GRIA1, VAMP7, LYN, MX2, NUMA1, PARD3B, CDH3, SERPINA1, STARD3NL, WIPI1, MAP2, DLGAP5, SPDL1, GPR143, LIN7A, CDT1, RAC2, BBS5, HAP1, MYO1G, GEM, GATA2, RAB1B, LAT2, UBE2B, SNAP29
GOBP_ESTABLISHMENT_OF_PIGMENT_GRANULE_LOCALIZATION	0.998291	1	0.0385579	0.221983	0.469244	24	ASIP, CDH3, GPR143, BBS5, MREG, SHROOM2
GOBP_ESTABLISHMENT_OF_PLANAR_POLARITY_INVOLVED_IN_NEURAL_TUBE_CLOSURE	0.841232	1	0.0615707	-0.359598	-0.720585	12	SFRP2, WNT5A
GOBP_ESTABLISHMENT_OF_PLANAR_POLARITY_OF_EMBRYONIC_EPITHELIUM	0.86165	1	0.0615707	-0.349246	-0.716501	14	SFRP2, WNT5A
GOBP_ESTABLISHMENT_OF_PROTEIN_LOCALIZATION_TO_CHROMATIN	0.978431	1	0.0457704	0.276481	0.419288	4	LRWD1, RUVBL2
GOBP_ESTABLISHMENT_OF_PROTEIN_LOCALIZATION_TO_CHROMOSOME	0.986418	1	0.0387962	0.260888	0.551179	23	CCT2, LRWD1, ACD, RUVBL2, SPIDR, NABP2, CCT5, PIH1D1, BRCA2, CCT3, TCP1, CCT6A, CCT7, TERF1, POT1, ATM, DKC1, NIPBL, WRAP53, CCT8, CCT4, TERT, ATR
GOBP_ESTABLISHMENT_OF_PROTEIN_LOCALIZATION_TO_ENDOPLASMIC_RETICULUM	1	1	0.0772747	-0.1888	-0.576779	112	SRP9, SEC62, CHMP4A, HSPA5, RPS4X, SRP54, RPS3A, RPS24, RPS13, SSR3, RPL26, RPL7, RPL11, RPS8, RPL17, SEC61A1, RPL24, RPL5, RPL6, RPS21, RPL36A, SPCS1, RPS25, RPLP1, RPL35A, SEC61G, RPL21, RPL37A, RPL41, RPL23A, RPL35, RPL31, RAB3GAP2, RPL34, RPS27A, CHMP4B, RAB3GAP1, SRPRB, RPL22, RPS17, RPS5, RPS29, RPL23, RPL27A, TRAM1, SPCS2, RPS11, RPS23, HERPUD1, RPL14, RAB10, RPL10, RPL37, SPCS3, SEC61B, E…
GOBP_ESTABLISHMENT_OF_PROTEIN_LOCALIZATION_TO_MEMBRANE	1	1	0.0201218	0.17772	0.53265	325	CLN3, NACA2, PDZK1, USP17L2, RPS4Y1, HPCA, RTP1, CACNG2, SLC51B, FRMPD1, RAPSN, RAB3IP, TIMM9, ITGAM, REEP1, ZDHHC15, AQP11, PDCD5, GRIP1, SDCBP, BCL2L11, TP73, DMTN, GZMB, NCF1, RAB8B, CACNB3
GOBP_ESTABLISHMENT_OF_PROTEIN_LOCALIZATION_TO_MITOCHONDRIAL_MEMBRANE	1	1	0.0632191	-0.184122	-0.495396	50	TFDP1
GOBP_ESTABLISHMENT_OF_PROTEIN_LOCALIZATION_TO_ORGANELLE	1	1	0.128789	-0.159336	-0.560456	548	CACNG5, SIAH3, TFDP1, DRD3, LAMP1, NPAP1, MGARP, PIK3R2, LEP, PKIA, DDO, PHYH, RHOU, CACNG4, TOMM20L, CALY, POM121L2, SIRT4, CABP1, FZD5, CACNG8, RANBP17, ANGPT1, MAPT, TOMM22, ZIC1, RGPD1, MFF, SIX2, SRP9, SEC62, CHMP4A, CROT, TMCO6, IPO7, HSPA1L, SNAP25, SLC27A2, TNPO1, IPO8, GRPEL2, NOLC1, TOMM34, EHHADH, RGPD2, CLU, RANBP6, IDH1, PAM16, ABLIM3, BAG4, IDE, PRKAA1, PECR, FLNA, CAT, BBC3, ARC, H…
GOBP_ESTABLISHMENT_OF_PROTEIN_LOCALIZATION_TO_PLASMA_MEMBRANE	0.892424	1	0.0381629	0.304677	0.74595	53	CLN3, GRIP1, GOLGA7, RAB31, SCRIB, RAB26, RILPL2
GOBP_ESTABLISHMENT_OF_PROTEIN_LOCALIZATION_TO_POSTSYNAPTIC_MEMBRANE	0.977966	1	0.0391155	0.267247	0.50537	13	RAPSN, GRIP1, SCRIB, NSG1
GOBP_ESTABLISHMENT_OF_PROTEIN_LOCALIZATION_TO_TELOMERE	0.95302	1	0.0398407	0.299289	0.607834	18	CCT2, ACD, NABP2, CCT5, BRCA2, CCT3, TCP1, CCT6A, CCT7, TERF1, POT1, ATM, DKC1, WRAP53, CCT8, CCT4, TERT, ATR
GOBP_ESTABLISHMENT_OF_PROTEIN_LOCALIZATION_TO_VACUOLE	0.793313	1	0.0437126	0.335459	0.816958	51	CACNG3, CACNG7, CACNG2, LAPTM5, TNFAIP3, SORL1
GOBP_ESTABLISHMENT_OF_RNA_LOCALIZATION	1	1	0.0824344	-0.20965	-0.680118	194	LUZP4, NXF2, NPAP1, PCID2, NXF3, C12orf50, TOMM20L, POM121L2, UPF3A, RANBP17, FMR1, KIF5C, AGFG1, THOC1
GOBP_ESTABLISHMENT_OF_SISTER_CHROMATID_COHESION	0.397321	1	0.0982123	-0.618287	-1.08961	7	NAA50, RB1, HDAC8, NIPBL
GOBP_ESTABLISHMENT_OF_SPINDLE_ORIENTATION	0.589947	1	0.0852885	-0.366201	-0.910264	34	MOS, INSC, KIF25, MISP, ITGB1, LLGL2
GOBP_ESTABLISHMENT_OF_TISSUE_POLARITY	1	1	0.0275886	0.233361	0.645568	122	PKHD1, PSMA1, WNT1, GPC3, BRSK2, CELSR3, WNT11, GPC6, WNT7A, SPEF1, NKD1, PRICKLE2, ARHGEF19, ROR1, ARRB2, FZD7, SFRP1, PSMA2, RPGRIP1L, DAAM1, DAB2, DKK1, DVL1
GOBP_ESTABLISHMENT_OF_VIRAL_LATENCY	0.918224	1	0.0567672	-0.335993	-0.624792	9	PSIP1, HMGA1, LIG4, PPIA, XRCC5
GOBP_ESTABLISHMENT_OR_MAINTENANCE_OF_BIPOLAR_CELL_POLARITY	0.86	1	0.0696133	-0.312634	-0.805676	42	LRRC7, CRB2, FOXF1, OOEP, SYNE4, WNT5A
GOBP_ESTABLISHMENT_OR_MAINTENANCE_OF_CELL_POLARITY	0.972973	1	0.0870516	-0.259587	-0.841723	204	FSCN3, MOS, SFRP5, PARD6A, LRRC7, RND2, CRB2, FOXF1, OOEP, INSC, CRTAM, GATA3, RND1, KIF25, RAC3, SYNE4, MISP, ITGB1, LLGL2, WNT5A, DST
GOBP_ESTABLISHMENT_OR_MAINTENANCE_OF_CYTOSKELETON_POLARITY	0.244248	1	0.114267	0.716373	1.22694	8	AQP1, LMNA
GOBP_ESTABLISHMENT_OR_MAINTENANCE_OF_MONOPOLAR_CELL_POLARITY	0.908642	1	0.0598603	-0.307858	-0.691533	21	FOXF1, SYNE4, WNT5A
GOBP_ESTABLISHMENT_OR_MAINTENANCE_OF_TRANSMEMBRANE_ELECTROCHEMICAL_GRADIENT	0.36165	1	0.10925	-0.534406	-1.08384	13	ATP1A4, ATP1A2, ATP12A, ATP1A3, ATP1B2, SLC22A1, ATP1B1
GOBP_ESTROGEN_BIOSYNTHETIC_PROCESS	0.10339	1	0.179782	0.714668	1.35146	13	RDH8, CYP19A1, HSD3B1, HSD17B14
GOBP_ESTROGEN_METABOLIC_PROCESS	0.177134	1	0.130106	0.521705	1.19542	36	UGT2B15, CYP1A2, RDH8, UGT2B17, CYP19A1, UGT2B7, HSD3B1, HSD17B14, UGT1A1
GOBP_ESTROUS_CYCLE	0.781991	1	0.0650878	-0.388153	-0.777804	12	MMP7, OXTR, PTN, PCNA
GOBP_ETHANOLAMINE_CONTAINING_COMPOUND_METABOLIC_PROCESS	0.759292	1	0.0526973	0.455083	0.779423	8	DBH, GDPD1
GOBP_ETHANOL_CATABOLIC_PROCESS	0.748815	1	0.0672065	-0.400905	-0.803358	12	SULT1E1, SULT1A2, ALDH3B1
GOBP_ETHANOL_METABOLIC_PROCESS	0.530885	1	0.0668966	0.463323	0.965212	20	ADH4, ADH6, SULT1B1, ADH1A, SULT1C4, ALDH1B1, ALDH3B2, SULT1A3, ADH1B, ALDH1A1
GOBP_ETHANOL_OXIDATION	0.136126	1	0.157403	0.724731	1.32249	11	ADH4, ADH6, ADH1A, ALDH1B1, ADH1B, ALDH1A1
GOBP_ETHER_BIOSYNTHETIC_PROCESS	0.970123	1	0.0411544	0.294915	0.527519	10	ALOX5, FASN
GOBP_ETHER_METABOLIC_PROCESS	0.984615	1	0.0391956	0.284141	0.600639	24	AGMO, ALOX5, PLA2G10, PLA2G7, FASN, EPHX2, LIPE
GOBP_EXCITATORY_CHEMICAL_SYNAPTIC_TRANSMISSION	0.665888	1	0.0723571	-0.471876	-0.877471	9	GRIN2C, GRIN2B, GRIN1, PTCHD1
GOBP_EXCITATORY_SYNAPSE_ASSEMBLY	0.250825	1	0.107972	0.532048	1.1593	26	LRRTM1, LRRTM2, LRRC4, NLGN1, WNT7A, SHANK3, GRID2, IL1RAP, SHANK1, NRXN2, PTPRD
GOBP_EXCRETION	0.409366	1	0.0749279	0.418829	1.0293	54	CLN3, AGTR1, NPPB, KCNJ1, ABCG8, OXT, CLCNKB, NPHS2, SLC26A3, AQP6, ABCG5, CHRNA3, AVPR2, NPHS1, ADRA1A
GOBP_EXECUTION_PHASE_OF_APOPTOSIS	0.159091	1	0.202072	-0.384703	-1.15194	90	TRPC5, MTRNR2L11, CIDEC, MTRNR2L1, MTRNR2L8, MTRNR2L2, MTRNR2L12, CASP14, MTRNR2L9, XKR7, FOXL2, MTRNR2L6
GOBP_EXIT_FROM_MITOSIS	0.380952	1	0.107972	-0.443529	-1.05087	27	NEUROG1, KNTC1, MAD2L1BP, NPM2, CDC14B, PPP2R2D
GOBP_EXOCRINE_PANCREAS_DEVELOPMENT	0.299228	1	0.10673	0.813332	1.19648	3	PDX1, IGF2
GOBP_EXOCRINE_SYSTEM_DEVELOPMENT	0.135937	1	0.148262	0.53863	1.26214	39	PDX1, FGF8, POLB, FGF10, FGF7, LAMA1, TNF, IGF2, SHH
GOBP_EXOCYST_LOCALIZATION	0.996364	1	0.041488	0.213307	0.350558	6	TNFAIP2, EXOC3
GOBP_EXOCYTIC_PROCESS	0.971338	1	0.0689567	-0.254897	-0.744079	76	PLEK, SYT9, SYTL2, STX1B, CTBP2, SNPH, SNAP25, SNCA, RAB3A, GRIK5, UNC13A, SNX4, NAPB, PPFIA3, RAB15, RABEPK, VPS33A
GOBP_EXOCYTOSIS	0.768577	1	0.0282219	0.295564	0.929379	848	TTR, OLFM4, SERPINA4, FGA, PIGR, ORM1, ORM2, PRTN3, APOA1, PRKCG, MRGPRX2, LILRA3, FCGR2A, MMP8, EQTN, KLRF2, DEFA4, SERPINB10, LY6G6F, ACTN2, ITIH4, EPX, ALB, MS4A3, FGG, FCGR3B, CCR1, VNN1, BPI, ZP4, MNDA, CAND1, CCT2, ISLR, IL13RA2, TRPM2, DEFA1, ALOX5, STXBP5L, DSC1, SPARC, DEFA1B, CD53, SRGN, CPLX2, CRISP3, PLG, SCG3, UNC13C, SERPINB12, BRSK2, CHGA, PPFIA2, TLR2, ITGB3, HRG, DOK3, ARHGAP9, S…
GOBP_EXPLORATION_BEHAVIOR	0.161836	1	0.170932	-0.597608	-1.28436	17	BRINP1, TNR, SLC4A10, ATP1A2, JPH3, NLGN2, PENK
GOBP_EXPORT_ACROSS_PLASMA_MEMBRANE	0.960426	1	0.0349401	0.274628	0.677864	55	KCNK18, NPPA, PDZK1, KCNE2, FXYD1, ATP4B, ATP4A, SLC8A3, SLC22A2, OSCP1, SLC29A4, KCNA5
GOBP_EXTERNAL_ENCAPSULATING_STRUCTURE_ORGANIZATION	0.663121	1	0.0404114	0.311135	0.940189	377	TTR, FGA, MIA, OTOL1, MMP8, DSPP, DMP1, COL9A1, PRSS1, HPN, NOXO1, ANGPTL7, MATN4, ADAMTS3, COL19A1, HAPLN2, FGG, NOX1, IL6, COL11A1, ADAM12, MMP26, ADAMTS16, CPB2, SPARC, FMOD, PLG, FGFR4, NID1, DDR2, ITGB3, ADAMTS18, ACAN, ADAM8, VTN, TIMP2, MMP16, ITGAX, CTSK, LAMA1, MMP28, COL15A1, NPHS1, COL24A1, ITGA11, ADTRP, LAMB4, NID2, COL8A1, LCP1, ADAMTS10, ITGAM, TNF, SPINK5, ICAM1, HRNR, TNXB, MMP2,…
GOBP_EXTRACELLULAR_EXOSOME_ASSEMBLY	0.972924	1	0.0422468	0.272756	0.45537	7	SDCBP, CD34
GOBP_EXTRACELLULAR_MATRIX_ASSEMBLY	0.556851	1	0.0940503	-0.363854	-0.949124	44	AGT, COL1A2, FBLN5, SMPD3, PXDN, SOX9, MYH11, NTN4, PHLDB2, NTNG2, GAS6, LOX, PLOD3
GOBP_EXTRACELLULAR_MATRIX_CELL_SIGNALING	0.630769	1	0.0720033	-0.548961	-0.903733	5	NDP, NTN4
GOBP_EXTRACELLULAR_MATRIX_CONSTITUENT_SECRETION	0.759227	1	0.0523759	0.435014	0.778116	10	CPB2, ADTRP, ENG, TMEM38B, NOTCH1
GOBP_EXTRACELLULAR_MATRIX_DISASSEMBLY	0.512739	1	0.104344	-0.330838	-0.963986	75	CTRB1, MMP20, CTRB2, MMP7, CMA1, MMP13, CTSG, MMP15, KLK4
GOBP_EXTRACELLULAR_REGULATION_OF_SIGNAL_TRANSDUCTION	0.236967	1	0.137251	-0.600845	-1.20401	12	CER1, FBN2
GOBP_EXTRACELLULAR_TRANSPORT	0.95935	1	0.0380842	0.289439	0.642523	29	CCDC39, LRRC6, NME5, KIF27, SPA17, RFX3, SPAG17
GOBP_EXTRACELLULAR_VESICLE_BIOGENESIS	0.693827	1	0.0730744	-0.374587	-0.841423	21	SMPD3, ARRDC1, SDC4, IFNG, RAB11A, TSG101, STAM, VPS4B, PDCD6IP, COPS5
GOBP_EXTRAEMBRYONIC_MEMBRANE_DEVELOPMENT	0.910714	1	0.0550211	-0.348328	-0.613861	7	FZD5, E2F8
GOBP_EXTRINSIC_APOPTOTIC_SIGNALING_PATHWAY	0.990868	1	0.086795	-0.247454	-0.803091	205	SCRT2, BCL2A1, IL1B, FAIM2, AGT, EYA1, G0S2, PF4, IL19, NGF, DCC, TNFRSF10C, TCF7L2, SFRP2, TNFSF10
GOBP_EXTRINSIC_APOPTOTIC_SIGNALING_PATHWAY_VIA_DEATH_DOMAIN_RECEPTORS	0.964758	1	0.0330163	0.277153	0.721268	78	FGA, ZSWIM2, FGG, TMC8, TNF, ICAM1, SERPINE1, TNFAIP3
GOBP_EYELID_DEVELOPMENT_IN_CAMERA_TYPE_EYE	0.834499	1	0.0611693	-0.356335	-0.705141	11	TWIST1, STRA6, INHBA, HDAC2, SRF, SOS1
GOBP_EYE_MORPHOGENESIS	0.869863	1	0.034641	0.297878	0.831592	137	VSX1, PROM1, USH1C, OLFM3, PDE6C, RS1, TULP1, MEGF11, AQP5, WNT16, HCN1, WNT2
GOBP_EYE_PHOTORECEPTOR_CELL_DEVELOPMENT	0.504052	1	0.0679923	0.435844	0.972841	30	USH1C, OLFM3, PDE6C, TULP1, HCN1
GOBP_EYE_PHOTORECEPTOR_CELL_DIFFERENTIATION	0.342105	1	0.0857844	0.455663	1.07436	41	PROM1, USH1C, OLFM3, PDE6C, TULP1, HCN1, FSCN2, NKD1, IHH
GOBP_EYE_PIGMENTATION	0.476534	1	0.0762797	0.621497	1.0376	7	TYR, IHH, GPR143
GOBP_FACE_DEVELOPMENT	0.558989	1	0.0916795	-0.364932	-0.948773	43	CRISPLD1, MSX1, COL1A1, LEF1, TBX1, NOG, WNT5A, HOXB3, STRA6, CLDN5, ALDH1A2, LRP6, PLEKHA1, PAX9
GOBP_FACIAL_NERVE_MORPHOGENESIS	0.475751	1	0.0897105	-0.535398	-1.02545	10	SEMA3A, SIX1, PLXNA3, PLXNA4
GOBP_FARNESYL_DIPHOSPHATE_METABOLIC_PROCESS	0.0511883	1	0.271289	0.8869	1.41093	5	HMGCS2, FDFT1
GOBP_FAS_SIGNALING_PATHWAY	0.79065	1	0.0572461	-0.483355	-0.765595	4	TMBIM1, ZDHHC7, SP100, FAS
GOBP_FATTY_ACID_ALPHA_OXIDATION	0.19222	1	0.151149	-0.679487	-1.254	8	PHYH, ALDH3A2, SLC27A2, PECR
GOBP_FATTY_ACID_BETA_OXIDATION	0.0381031	1	0.321776	-0.468722	-1.36986	74	FABP1, ADIPOQ, ACADL, LEP, IRS2, TWIST1, CROT, ACACB, CPT1A, MFSD2A, SLC27A2, EHHADH, ACOXL, PLIN5, ETFB, SESN2, ECHS1, DECR2, HSD17B10, ACOT8, ETFA, ACAA1, DECR1, IVD, ACADM, HSD17B4, MCAT, PPARA, ACAT2, ECHDC1, ACAA2, PEX7, AKT1
GOBP_FATTY_ACID_BETA_OXIDATION_USING_ACYL_COA_DEHYDROGENASE	0.381062	1	0.102822	-0.572304	-1.09614	10	ACADL, ETFB, ETFA, IVD, ACADM
GOBP_FATTY_ACID_BETA_OXIDATION_USING_ACYL_COA_OXIDASE	0.691358	1	0.0732559	-0.408635	-0.847472	15	CROT, EHHADH, ACOXL, DECR2, ACOT8, ACAA1, HSD17B4
GOBP_FATTY_ACID_BIOSYNTHETIC_PROCESS	0.207407	1	0.188204	-0.343135	-1.08387	146	OLAH, PRKAG3, ADIPOQ, PTGS2, ACSM1, IL1B, ACSBG2, ELOVL3, HPGDS, ACADL, CYP3A4, APOC2, CBR1, ABHD1, ANXA1, RGN, CYP1A1, EDN2, LIPC, PRKAA2, ALOX12
GOBP_FATTY_ACID_CATABOLIC_PROCESS	0.137931	1	0.224966	-0.372633	-1.13953	103	FABP1, ADIPOQ, ACADL, LEP, PHYH, ABHD1, PCK1, IRS2, TWIST1, PCCB, CROT, CEL, ALDH3A2, ACACB, CPT1A, MFSD2A, SLC27A2, PCK2, EHHADH, ACOXL, PLIN5, ABHD2, ETFB, PCCA, PECR, PLA2G15, MMAA, LPIN2, SESN2, ECHS1
GOBP_FATTY_ACID_DERIVATIVE_BIOSYNTHETIC_PROCESS	0.667678	1	0.0515309	0.357102	0.885008	57	HMGCS2, AWAT2, ACSL1, ALOX5, AWAT1, HMGCLL1, BDH2, ACSBG1, HPGD, GGTLC3
GOBP_FATTY_ACID_DERIVATIVE_CATABOLIC_PROCESS	0.308333	1	0.0959207	0.577854	1.14656	16	CYP4F3, CYP4A11, CYP4F2, NUDT7, CYP4F11, ABHD16A, HPGD, CYP4F12
GOBP_FATTY_ACID_DERIVATIVE_METABOLIC_PROCESS	0.236496	1	0.103958	0.435879	1.13533	77	ACSM2A, HMGCS2, AWAT2, CYP4F3, ACSL1, ALOX5, AWAT1, HMGCLL1, CYP4A11, CYP4F2, NUDT7, BDH2, ACSBG1, CYP4F11, ABHD16A, TYRP1, HPGD, GGTLC3, GGTLC2, DGAT2, CYP4F12, SLC27A5
GOBP_FATTY_ACID_ELONGATION	0.0607707	1	0.321776	-0.78126	-1.45278	9	ELOVL3
GOBP_FATTY_ACID_ELONGATION_SATURATED_FATTY_ACID	0.0758929	1	0.245042	-0.795462	-1.40185	7	ELOVL3
GOBP_FATTY_ACID_HOMEOSTASIS	0.0110173	1	0.38073	-0.731849	-1.5347	16	NR1H4, INS, ENPP7
GOBP_FATTY_ACID_METABOLIC_PROCESS	0.908497	1	0.113787	-0.269168	-0.913233	360	OLAH, PRKAG3, ACOT6, INS, FABP1, ADIPOQ, PTGS2, ACSM1, IL1B, ACSBG2, PON1, CYP2A7, ELOVL3, HPGDS, ACADL, LEP, TH, CYP3A4, PHYH, APOC2, CBR1, DAGLA, SLC27A6, ABHD1, PCK1, ANXA1, RGN, IRS2, SIRT4, PNPLA3, C3, CYP1A1, EDN2, PLA2G4D, GPAT2, LIPC, ACSL5, SOX9, PLA2G5, ATP6V1B1, PRKAA2, ALOX12, ACSF2, ACADSB, ALOX15, FADS6, ERLIN1, GGT5, TWIST1, PCCB, CROT, CEL, GPAM, ALDH3A2, PLA2G4C, ACACB, CPT1A, PL…
GOBP_FATTY_ACID_OMEGA_OXIDATION	0.296161	1	0.103958	0.752569	1.19723	5	ADH4, ADH7, CYP24A1
GOBP_FATTY_ACID_TRANSMEMBRANE_TRANSPORT	0.607903	1	0.0559429	0.374633	0.911258	49	SLC1A6, THRSP, SLC1A7, SLC25A18, ACSL1, SLC7A11
GOBP_FATTY_ACID_TRANSPORT	0.756098	1	0.0406579	0.312638	0.877523	142	OC90, SLC1A6, LCN1, PLA2G12B, ACE, SLC22A9, THRSP, OXT, TRH, SLC5A8, FABP4, SLC1A7, SLC25A18, PLA2G2C, ACSL1, PPFIA2, CYP4A11, CYP4F2, HRH3
GOBP_FATTY_ACYL_COA_BIOSYNTHETIC_PROCESS	0.291139	1	0.126876	-0.465776	-1.10864	28	ACSBG2, ELOVL3
GOBP_FATTY_ACYL_COA_METABOLIC_PROCESS	0.976562	1	0.0353911	0.275212	0.644889	39	ACSM2A, ACSL1, NUDT7, ACSBG1
GOBP_FAT_CELL_DIFFERENTIATION	0.95	1	0.0270265	0.274343	0.79621	204	DKKL1, VSTM2A, GDF3, UCP1, IL6, FABP4, FGF10, WNT1, RGS2, ALOX5, BBS12, ZFP36, CLIP3, GNB3, AAMDC, NR4A3, NUDT7, TGFB1I1, LMO3, PLAC8, TNF, C1QL4, RETN, WNT5B, ENPP1, TPH1, FFAR2, SENP2, SREBF1, LRP5, NR4A2, EBF2, WNT3A, HTR2C, ADRB1, WNT10B, YAP1
GOBP_FAT_CELL_PROLIFERATION	0.513274	1	0.0714786	0.582349	0.997392	8	VSTM2A, FGF10, PID1, GATA2
GOBP_FAT_PAD_DEVELOPMENT	0.903297	1	0.0546808	-0.37972	-0.625118	5	CASR
GOBP_FAT_SOLUBLE_VITAMIN_BIOSYNTHETIC_PROCESS	0.956897	1	0.0409056	0.300703	0.557625	12	SNAI1, TNF, GFI1
GOBP_FAT_SOLUBLE_VITAMIN_METABOLIC_PROCESS	0.286798	1	0.0946646	0.46599	1.11193	44	GC, FGF23, TTPA, RBP2, CYP4F3, CYP4F2, RLBP1, SNAI1, TNF, GFI1, CYP4F11
GOBP_FC_EPSILON_RECEPTOR_SIGNALING_PATHWAY	1	1	0.0275183	0.216829	0.595493	111	MS4A2, FCER1A, PSMA1, LCP2, FOS, NR4A3, LAT
GOBP_FC_RECEPTOR_MEDIATED_STIMULATORY_SIGNALING_PATHWAY	0.941007	1	0.0332359	0.284668	0.751978	83	FCGR2A, MYH2, NR4A3, FGR, PTPRC, CD47, LYN, FCGR3A, FCGR2B, MYO1G, WIPF3, VAV3, CYFIP2, WIPF1
GOBP_FC_RECEPTOR_SIGNALING_PATHWAY	0.867374	1	0.0332359	0.29265	0.834635	176	PIGR, FCGR2A, MYH2, MS4A2, FCER1A, PSMA1, LCP2, FOS, NR4A3, LAT, FGR, PTPRC, CD47, LYN, FCGR3A, FCGR1B, NFATC1
GOBP_FEAR_RESPONSE	0.102902	1	0.227987	-0.515311	-1.29387	35	BRINP1, CCK, GABRA5, GRIK2, ATP1A2, ADRA2A, MORC1
GOBP_FEEDING_BEHAVIOR	0.24026	1	0.161979	-0.377101	-1.10676	81	INS, CCK, PPY, NPB, OPRD1, CALCA, LEP, PYY, TH, MCHR1, DRD2, HTR1B, REN, POU4F1, GALR3, EN1, DMBX1, NPW, OXTR, GHRL, MC4R, HAND2
GOBP_FEMALE_GAMETE_GENERATION	0.82726	1	0.0363018	0.303094	0.834389	113	FSHR, PRDM9, SOHLH2, SOHLH1, NANOS2, NOBOX, GPR149, RGS2, M1AP, MDK, NANOS1, FSHB, SYCP2, HPGD, MMP19, TTK, GAS2, IHH, TNFAIP6
GOBP_FEMALE_GENITALIA_DEVELOPMENT	0.544776	1	0.0862866	-0.446897	-0.937151	16	LHX1, RBP4, WNT5A, LRP2, STRA6
GOBP_FEMALE_MEIOSIS_CHROMOSOME_SEGREGATION	0.535294	1	0.0745501	0.674801	1.02335	4	TTK, NCAPH2, MLH1, PLK1
GOBP_FEMALE_MEIOSIS_I	0.624714	1	0.0745501	-0.496999	-0.917216	8	MEIOB, TRIP13, AURKA
GOBP_FEMALE_MEIOTIC_NUCLEAR_DIVISION	0.605327	1	0.0791317	-0.397256	-0.909925	23	MEIOB, FMN2, TUBB8, TRIP13, EREG, AURKA, RAD51C, SPIRE2
GOBP_FEMALE_SEX_DIFFERENTIATION	0.997249	1	0.0281515	0.252003	0.689206	108	FSHR, LHCGR, LHX9, CYP19A1, DACH2, GPR149, FGF10, PTPRN, AMHR2, RETN, ICAM1, FSHB, DACH1, WT1, MMP19, GAS2, SRD5A1, VGF, NUPR1, NRIP1, PGR, PDGFRA, ARRB2
GOBP_FERTILIZATION	0.0585106	1	0.213928	0.448207	1.2758	163	OR1D2, DKKL1, PRDM9, SERPINA5, SPAM1, GLRA1, CATSPER4, AKAP4, KCNU1, ZPBP2, APOB, EQTN, SMCP, TDRD9, SPINK13, GLIPR1L1, PRSS37, GLIPR1L2, TMPRSS12, SPINK1, FOLR1, ADAM21, PAEP, MAEL, ADAM2, ZP4, ZP1, TRPC7, ADAM30, CCT2, SPESP1, KLHL10, PLCZ1, TNP1
GOBP_FEVER_GENERATION	0.0831409	1	0.237794	-0.729768	-1.39773	10	PTGS2, IL1B
GOBP_FIBRINOLYSIS	0.0543294	1	0.252961	0.662803	1.40031	23	FGA, F11, FGG, GP1BA, CPB2, PLG, HRG, THBD, PLAUR, SERPINE1, KRT1, SERPING1, F12
GOBP_FIBROBLAST_ACTIVATION	0.127021	1	0.190023	-0.701162	-1.34294	10	IL17A, LEP
GOBP_FIBROBLAST_APOPTOTIC_PROCESS	0.959933	1	0.0392759	0.305785	0.637023	20	IER3IP1, BCL2L11, STK17B, SFRP1
GOBP_FIBROBLAST_GROWTH_FACTOR_PRODUCTION	0.243363	1	0.130106	-0.711803	-1.22226	6	PTGS2
GOBP_FIBROBLAST_GROWTH_FACTOR_RECEPTOR_SIGNALING_PATHWAY	0.730715	1	0.0438002	0.322145	0.868868	100	FGF20, FGF23, FGF19, FGF8, OTX2, FGF10, TRIM71, FGFR4, LRIT3, FGF7, SHCBP1, SULF1, HHIP, FLRT1
GOBP_FIBROBLAST_MIGRATION	0.611455	1	0.05653	0.388539	0.916096	41	CLN3, DDR2, PAK3, DMTN, SLC8A1, WDPCP, FGF2
GOBP_FIBROBLAST_PROLIFERATION	0.97654	1	0.0323604	0.270293	0.700202	74	AQP1, FGF10, WNT1, WNT2, DDR2, C1QL4, MED31, DACH1, PDGFD, CDK6, NUPR1, PDGFRA, SFRP1, PDGFRB, FTH1
GOBP_FILOPODIUM_ASSEMBLY	0.996983	1	0.0327242	0.238143	0.591459	58	TRPM2, PALM, NLGN1, SPEF1, GPM6A, DMTN, TENM1, FGD1, FGD3, FGD2, PPP1R9A, CCL21, TGFB3, PPP1R9B, RHOQ
GOBP_FLAVIN_CONTAINING_COMPOUND_METABOLIC_PROCESS	0.869565	1	0.0583453	-0.360146	-0.664651	8	SLC52A3, SLC52A2
GOBP_FLAVONE_METABOLIC_PROCESS	0.854545	1	0.048506	0.409448	0.672903	6	UGT1A8, UGT1A1, UGT1A9
GOBP_FLAVONOID_GLUCURONIDATION	0.932243	1	0.0560596	-0.326649	-0.607415	9	UGT1A10, UGT1A5, UGT1A7, UGT1A6
GOBP_FLAVONOID_METABOLIC_PROCESS	0.927973	1	0.0409884	0.323608	0.632249	15	UGT1A8, SULT1B1, UGT1A1, SULT1A3, UGT1A9, UGT1A4, SULT1A1, UGT1A3
GOBP_FLOOR_PLATE_DEVELOPMENT	0.438938	1	0.0795565	0.621212	1.06395	8	FERD3L, NODAL, COBL
GOBP_FLUID_TRANSPORT	0.612642	1	0.0585938	0.409312	0.913619	30	UPK3A, PDZD3, AQP1, AQP5, AQP6, MIP, AQP7
GOBP_FOAM_CELL_DIFFERENTIATION	0.314961	1	0.123842	-0.425604	-1.07747	36	CRP, ADIPOQ, AGT, PLA2G2A
GOBP_FOCAL_ADHESION_ASSEMBLY	1	1	0.0304181	0.198851	0.525354	84	ACTN2, APOD, HRG, FAM107A, EPHA3, KDR, DMTN, TEK, SFRP1, FERMT2, WDPCP, DAPK3, ACVRL1, AJUBA, PPM1F
GOBP_FOLATE_IMPORT_ACROSS_PLASMA_MEMBRANE	0.661792	1	0.0606404	0.562365	0.894644	5	FOLR1, SLC46A1
GOBP_FOLATE_TRANSMEMBRANE_TRANSPORT	0.645455	1	0.0615707	0.549842	0.903633	6	FOLR1, SLC46A1
GOBP_FOLIC_ACID_CONTAINING_COMPOUND_BIOSYNTHETIC_PROCESS	0.530892	1	0.0831291	-0.530256	-0.978591	8	GART, ATIC, MTHFD1L, FPGS
GOBP_FOLIC_ACID_CONTAINING_COMPOUND_METABOLIC_PROCESS	0.974662	1	0.0391155	0.293521	0.630724	25	FOLR1, ALDH1L2, SLC46A1, GGH, PIPOX
GOBP_FOLIC_ACID_METABOLIC_PROCESS	0.75	1	0.0508054	0.390083	0.79223	18	FOLR1, ALDH1L2, SLC46A1
GOBP_FOLIC_ACID_TRANSPORT	0.900885	1	0.0448645	0.371655	0.636535	8	FOLR1, SLC46A1
GOBP_FOLLICLE_STIMULATING_HORMONE_SECRETION	0.345133	1	0.106323	-0.662019	-1.13678	6	LEP, INHBA, INHBB
GOBP_FOREBRAIN_CELL_MIGRATION	0.258721	1	0.146416	-0.418834	-1.12336	49	POU3F3, ARX, TNR, DRD2, NKX2-1, NRG3, FOXB1, DRD1, FOXG1, POU3F2, FGF13
GOBP_FOREBRAIN_DEVELOPMENT	0.819277	1	0.11524	-0.271507	-0.921493	339	LHX3, MAS1, CCKAR, POU3F3, BCL2A1, OLIG2, LHX1, GSC, ARX, ASCL1, FEZF1, GBX2, BMP2, ATOH1, TNR, SIX3, TH, SOX1, LHX8, SLC4A10, DRD2, DCT, TAL2, EPHB2, NKX2-1, NRG3, POU4F1, ATP1A2, SLC6A3, FOXB1, HTR5A, MSX1, SSTR4, LEF1, OXTR, EPHA5, EMX1, DRAXIN, RAC3, DRD1, CNTNAP2, FOXP2, POU3F1, NOG, WNT5A, BNIP3, RTN4RL1, LRP2, PTN, RRM1, BBS4, ROBO2, COL3A1, GLI1, FOXG1, ATP1B2, POU3F2, DCLK1, GDF7, ANXA3,…
GOBP_FOREBRAIN_DORSAL_VENTRAL_PATTERN_FORMATION	0.797802	1	0.0605093	-0.446379	-0.734857	5	SIX3, NKX2-1
GOBP_FOREBRAIN_GENERATION_OF_NEURONS	0.382609	1	0.11725	-0.374036	-1.02785	55	ARX, ASCL1, GBX2, SOX1, LHX8, SLC4A10, DCT, NKX2-1, LEF1, WNT5A, ROBO2, FOXG1
GOBP_FOREBRAIN_MORPHOGENESIS	0.731107	1	0.0541201	0.44456	0.79519	10	FGF8, HESX1, SMO, GSX2
GOBP_FOREBRAIN_NEURON_DEVELOPMENT	0.112195	1	0.208955	-0.566971	-1.32805	25	ARX, GBX2, SOX1, LHX8, SLC4A10, WNT5A, ROBO2, FOXG1, SEMA3A, FGFR2, PLXNA3
GOBP_FOREBRAIN_NEURON_FATE_COMMITMENT	0.121681	1	0.190023	-0.791938	-1.35986	6	ASCL1, NKX2-1
GOBP_FOREBRAIN_RADIAL_GLIAL_CELL_DIFFERENTIATION	0.621681	1	0.0730744	-0.519104	-0.891372	6	LEF1
GOBP_FOREBRAIN_REGIONALIZATION	0.463054	1	0.0949752	-0.457735	-0.998775	18	LHX1, FEZF1, BMP2, SIX3, NKX2-1, EMX1
GOBP_FOREBRAIN_VENTRICULAR_ZONE_PROGENITOR_CELL_DIVISION	0.153846	1	0.166934	-0.789024	-1.29894	5	POU3F3, DCT, POU3F2, FGFR2
GOBP_FOREGUT_MORPHOGENESIS	0.624714	1	0.0745501	-0.496194	-0.915729	8	FOXF1, SOX17
GOBP_FORELIMB_MORPHOGENESIS	0.0791557	1	0.261664	-0.542775	-1.36283	35	ALX3, TFAP2B, RSPO2, ALX4, EN1, MSX1, SHOX2, HOXA13, HOXA11, TWIST1, HOXD9, RDH10, HOXD10, ALDH1A2
GOBP_FORMATE_METABOLIC_PROCESS	0.205752	1	0.142901	-0.73531	-1.26263	6	HAL, UROC1
GOBP_FORMATION_OF_CYTOPLASMIC_TRANSLATION_INITIATION_COMPLEX	0.741294	1	0.0701132	-0.390424	-0.818727	16	EIF3E, EIF3M, EIF3H, EIF2S2, EIF3L, EIF3I, EIF3J, EIF3F, EIF3D, EIF3A, EIF3K
GOBP_FORMATION_OF_EXTRACHROMOSOMAL_CIRCULAR_DNA	0.928395	1	0.0588438	-0.302694	-0.627759	15	WRN, NBN, XRCC3, XRCC5, BLM, TERF1
GOBP_FORMATION_OF_PRIMARY_GERM_LAYER	0.851986	1	0.0822055	-0.285838	-0.871875	107	HAND1, LHX1, NANOG, CRB2, MMP15, FOXF1, FOXC2, ETV2, SOX17, LEF1, MIXL1, SFRP2, ITGB1, ITGA7, TXNRD1, NOG, MESP1, WNT5A, ITGA2, SIX2, HOXA11
GOBP_FORMATION_OF_TRANSLATION_PREINITIATION_COMPLEX	0.736721	1	0.0667426	-0.419585	-0.803633	10	DENR, EIF2S2, DHX29, EIF4H, EIF2S3, EIF4B, MCTS1
GOBP_FREE_UBIQUITIN_CHAIN_POLYMERIZATION	0.554545	1	0.0689567	0.589669	0.969086	6	TRIM6, UBE2K, UBE2S
GOBP_FRUCTOSE_1_6_BISPHOSPHATE_METABOLIC_PROCESS	0.458188	1	0.0764767	0.593872	1.04395	9	ALDOB, FBP2, ALDOC
GOBP_FRUCTOSE_2_6_BISPHOSPHATE_METABOLIC_PROCESS	0.45098	1	0.0835991	0.723356	1.09698	4	PFKFB3, PFKFB4, PFKFB1
GOBP_FRUCTOSE_6_PHOSPHATE_METABOLIC_PROCESS	0.963351	1	0.0411544	0.307749	0.56158	11	FBP2, HK3
GOBP_FRUCTOSE_CATABOLIC_PROCESS_TO_HYDROXYACETONE_PHOSPHATE_AND_GLYCERALDEHYDE_3_PHOSPHATE	0.431373	1	0.0860347	0.734721	1.11422	4	ALDOB, ALDH1A1
GOBP_FRUCTOSE_METABOLIC_PROCESS	0.615254	1	0.0605093	0.468998	0.902826	14	ALDOB, FBP2, PFKFB3, ALDH1A1, PFKFB4, PFKFB1
GOBP_FUCOSE_CATABOLIC_PROCESS	0.0183515	1	0.352488	-0.83091	-1.54511	9	FUT5, FUT9, FUT4
GOBP_FUCOSE_METABOLIC_PROCESS	0.0312144	1	0.352488	-0.721095	-1.49549	15	FUT5, FUT9, FUT4
GOBP_FUCOSYLATION	0.0126838	1	0.38073	-0.727819	-1.52625	16	FUT5, FUT9, FUT4
GOBP_FUNGIFORM_PAPILLA_DEVELOPMENT	0.905495	1	0.0545681	-0.378585	-0.62325	5	SIX4, SIX1
GOBP_FUSION_OF_SPERM_TO_EGG_PLASMA_MEMBRANE_INVOLVED_IN_SINGLE_FERTILIZATION	0.345763	1	0.0902635	0.574912	1.10671	14	SERPINA5, SPAM1, EQTN, FOLR1, ADAM2, SPESP1
GOBP_G0_TO_G1_TRANSITION	0.198251	1	0.169571	-0.444549	-1.15962	44	DUX4, TFDP1
GOBP_G1_TO_G0_TRANSITION	0.276106	1	0.106323	0.689905	1.1816	8	SLC39A5, CAPN3
GOBP_G2_DNA_DAMAGE_CHECKPOINT	1	1	0.0574877	-0.202905	-0.483652	29	BRSK1, CDC14B, CHEK1, NBN, BRCC3, HMGA2, ATM, BRCA1, BLM, DTL, TAOK3, TAOK1, FOXO4, TOPBP1, PLK1, TRIM39, SYF2
GOBP_GABAERGIC_NEURON_DIFFERENTIATION	0.0353965	1	0.321776	-0.766803	-1.51741	11	ARX, ASCL1, DRD2, NKX2-1, RAC3, DRD1
GOBP_GALACTOLIPID_BIOSYNTHETIC_PROCESS	0.0890909	1	0.202072	0.837154	1.37581	6	GAL3ST1, B3GALT2, B3GALT1, UGT8
GOBP_GALACTOLIPID_METABOLIC_PROCESS	0.0559567	1	0.257206	0.841083	1.4042	7	GAL3ST1, B3GALT2, GALC, B3GALT1, UGT8
GOBP_GALACTOSE_CATABOLIC_PROCESS	0.684956	1	0.0574877	0.49305	0.844449	8	GALT, PGM2, GALK1
GOBP_GALACTOSE_METABOLIC_PROCESS	0.879661	1	0.0439759	0.360454	0.681628	13	GALT, CHST1, PGM2, GALK1
GOBP_GAMETE_GENERATION	0.501116	1	0.0506004	0.319808	0.988959	590	FSHR, DMRTC2, PRDM9, SERPINA5, TSPAN8, FOXA3, SPANXB1, GAL3ST1, SPATA31E1, TDRD1, CATSPER4, SHCBP1L, SOHLH2, PIWIL3, ZPBP2, SOHLH1, ACE, SPATA16, NANOS2, CCDC63, APOB, DDX4, SEMG1, PRM1, EFCAB9, NR0B1, CABS1, KRT9, TDRD9, NOBOX, DDX25, ASZ1, BOLL, SPATA31A5, BTBD18, LIN28A, ODF4, CELF4, TXNDC8, ROPN1, SPINK1, GPR149, ADAM29, PTCHD3, PAEP, SPINK2, BRDT, DNMT3L, MAEL, C9orf24, ZFP41, SLC26A3, NKAPL…
GOBP_GAMMA_AMINOBUTYRIC_ACID_SECRETION	0.84	1	0.0492918	0.422515	0.694379	6	TRH, TRPC4, SV2A
GOBP_GAMMA_AMINOBUTYRIC_ACID_SIGNALING_PATHWAY	0.512821	1	0.0697793	0.460077	0.972546	24	GABRG1, GABRA1, GABRG3, GABRB3, GABRB1
GOBP_GAMMA_AMINOBUTYRIC_ACID_TRANSPORT	0.895735	1	0.0585938	-0.332233	-0.665748	12	SLC6A11, HTR1B, SLC6A12
GOBP_GAMMA_DELTA_T_CELL_ACTIVATION	0.86745	1	0.0441523	0.347807	0.706371	18	CCR9, PTPRC, LILRB1, NOD2, ITK
GOBP_GAMMA_DELTA_T_CELL_DIFFERENTIATION	0.843103	1	0.0466948	0.384787	0.71355	12	CCR9, PTPRC
GOBP_GANGLION_DEVELOPMENT	0.2	1	0.154191	-0.587827	-1.2191	15	ASCL1, RGS4, POU4F2, SIX4, SEMA3A, SIX1
GOBP_GANGLIOSIDE_BIOSYNTHETIC_PROCESS	0.656616	1	0.0568864	0.447407	0.874121	15	ST8SIA3, ST8SIA4, ST6GALNAC3, ST8SIA2
GOBP_GANGLIOSIDE_CATABOLIC_PROCESS	0.0594001	1	0.321776	-0.825895	-1.45548	7	NEU2
GOBP_GANGLIOSIDE_METABOLIC_PROCESS	0.782927	1	0.0664364	-0.335065	-0.78484	25	NEU2, ST8SIA6, B4GALT6
GOBP_GAP_JUNCTION_ASSEMBLY	0.674757	1	0.0736213	-0.419426	-0.850648	13	IL1B, AGT, GJD3, GJA5
GOBP_GASTRIC_ACID_SECRETION	0.365646	1	0.0873098	0.552606	1.10254	17	TFF2, CCKBR, CHRM5, OXT, SNX10, SLC26A7, SCT
GOBP_GASTRIC_EMPTYING	0.0967033	1	0.213928	-0.828588	-1.36407	5	DRD3, PTGER1, GHRL, NMU
GOBP_GASTRIC_MOTILITY	0.390625	1	0.0992333	-0.623669	-1.0991	7	DRD3, PTGER1, GHRL, NMU
GOBP_GASTRO_INTESTINAL_SYSTEM_SMOOTH_MUSCLE_CONTRACTION	0.95288	1	0.0416557	0.317093	0.578633	11	GHSR, HTR2B, SULF1, SULF2
GOBP_GASTRULATION	0.859788	1	0.0335297	0.294209	0.838618	165	HNF4A, TRIM15, APOA1, MMP8, GATA6, FGF8, OTX2, WNT8B, DUSP2, NODAL, COL11A1, GPC3, ITGB3, MYADM, VTN, NR4A3, TBX20, WNT11, SNAI1, COL8A1, TGFBR2, MMP2, WNT5B
GOBP_GASTRULATION_WITH_MOUTH_FORMING_SECOND	0.77284	1	0.067676	-0.347468	-0.780508	21	LHX1, CRB2, WNT5A, UGDH, AMOT, TENM4, LRP6
GOBP_GAS_HOMEOSTASIS	0.418224	1	0.0978773	-0.570318	-1.06053	9	ALAS2
GOBP_GAS_TRANSPORT	0.699507	1	0.0725352	-0.387138	-0.844733	18	HBD, HBQ1, MB, NGB, HBG1, HBB
GOBP_GDP_MANNOSE_METABOLIC_PROCESS	0.727473	1	0.0649408	-0.492867	-0.811387	5	GMDS, PMM2, MPI, PMM1
GOBP_GDP_METABOLIC_PROCESS	0.91274	1	0.0436251	0.35249	0.643224	11	NUDT18, MPP1, DLG2
GOBP_GENERATION_OF_PRECURSOR_METABOLITES_AND_ENERGY	0.974914	1	0.0188533	0.266648	0.818961	473	COX8C, HMGCS2, COX6A2, PDX1, NDUFC2-KCTD14, MYOG, CYP1A2, ADH4, ALDOB, PPP1R1A, CYP19A1, GAPDHS, UQCR11, GPD1, ADH6, MDH1B, ADRB3, PPP1R3A, ESRRB, PTH, ASIP, SLC25A18, HKDC1, G6PC, HMGCLL1, ADH1A, GYS2, NR4A3, DYRK2, ENO4, PKLR, SCO2, BDH2, ALDH1B1, PGK2, XDH, WDR93, IGF2, ENPP1, AVPR1A, TYRP1, MTFR2, GPI, SRD5A1, FDXR, ADH1B, DHRS3, PFKFB3, GCGR, CYBB, PPP1R3C, C15orf48, P2RX7, MRAP2, VGF, NUPR1…
GOBP_GENETIC_IMPRINTING	0.753027	1	0.0679923	-0.352011	-0.806289	23	ZFP57, KCNQ1, DIRAS3
GOBP_GENE_SILENCING	0.654498	1	0.0454968	0.319351	0.921667	194	TDRD1, PIWIL3, DDX4, TDRD9, ASZ1, LIN28A, LIN28B, IL6, MAEL, TRIM71, TNP1, ZFP36, PIWIL1
GOBP_GENITALIA_DEVELOPMENT	0.816614	1	0.0438002	0.342358	0.801259	40	LHCGR, FGF8, FGF10, KLHL10, HOXD13, SYCP2, WT1, SHH, SRD5A1
GOBP_GENITALIA_MORPHOGENESIS	0.924956	1	0.0430173	0.341618	0.623386	11	FGF10, KLHL10, SYCP2
GOBP_GERMINAL_CENTER_B_CELL_DIFFERENTIATION	0.425455	1	0.0826646	0.664494	1.09206	6	CDH17, IL6, POU2AF1
GOBP_GERMINAL_CENTER_FORMATION	0.871186	1	0.0444181	0.363012	0.698802	14	KLHL6, TNFAIP3, FOXJ1, BCL3, ADA
GOBP_GERM_CELL_DEVELOPMENT	0.567394	1	0.0513223	0.327937	0.953399	215	DMRTC2, SPANXB1, TDRD1, CATSPER4, SOHLH2, ZPBP2, SOHLH1, NANOS2, CCDC63, SEMG1, EFCAB9, NOBOX, DDX25, LIN28A, CELF4, TXNDC8, ROPN1, SPINK1, GPR149, PTCHD3, PAEP, SPINK2, SLC26A3, FABP9, MDK, KLHL10, SYCP3, TNP1, PIWIL1, MEIG1
GOBP_GERM_CELL_MIGRATION	0.316484	1	0.111463	-0.703432	-1.15803	5	KIT, DMRT1, FOXC1
GOBP_GERM_CELL_PROLIFERATION	0.498901	1	0.0843144	-0.624502	-1.02809	5	DMRT1, EIF2S2, PTGDR2
GOBP_GLANDULAR_EPITHELIAL_CELL_DEVELOPMENT	0.965812	1	0.0400846	0.303995	0.642608	24	HNF4A, NKX6-1, CDK6, RFX3, BMP5, FASN, INSM1, SMO
GOBP_GLANDULAR_EPITHELIAL_CELL_DIFFERENTIATION	0.140673	1	0.143759	0.520725	1.25247	46	NEUROD1, PDX1, HNF4A, SPDEF, GATA6, RFX6, FGF8
GOBP_GLAND_DEVELOPMENT	0.112399	1	0.1396	0.377884	1.1492	401	FGL1, HNF1B, PDX1, SERPINA5, HNF4A, APOA1, GHRHR, POU1F1, PROP1, HOXB13, NR0B1, GATA6, HNF1A, HPN, CCKBR, CAV3, OTC, CCDC39, FGF8, POLB, IL6, FGF10, NODAL, ISL1, CDO1, OTP, WNT1, WNT2, SOX3, ZIC3, PSAPL1, CPB2, MDK, TYR, BAAT, CPS1, HESX1, FGF7, GCM2, ONECUT1, SLC46A2, ARG1, WNT11, RBPJ, LAMA1, TCF21, HOXA9, UGT1A1, HOXD13, TNF, CLDN1, XDH, TGFBR2, IGF2, SULF1, TPH1, PITX1, ETS1, WT1, NKX2-8, TDG…
GOBP_GLAND_MORPHOGENESIS	0.12517	1	0.143759	0.44501	1.22093	110	FGL1, HOXB13, HPN, CAV3, FGF8, POLB, IL6, FGF10, CPB2, MDK, FGF7, ARG1, LAMA1, HOXD13, TNF, TGFBR2, SULF1, LRP5, TNFAIP3, SHH, WNT3A
GOBP_GLIAL_CELL_APOPTOTIC_PROCESS	0.977966	1	0.0391155	0.279129	0.537327	14	CCL2, TRAF2, PRKCD
GOBP_GLIAL_CELL_DERIVED_NEUROTROPHIC_FACTOR_RECEPTOR_SIGNALING_PATHWAY	0.667247	1	0.0579755	0.488327	0.858419	9	GFRA4, SULF1, SULF2
GOBP_GLIAL_CELL_DEVELOPMENT	0.31769	1	0.147331	-0.344811	-1.05176	107	NKX2-2, FPR2, MAG, ASCL1, MYOC, CSPG5, MT3, EGFR, MOBP, B4GALT6, MAPT, ZNF488, POU3F1, TTBK1, POU3F2, TSPAN2
GOBP_GLIAL_CELL_DIFFERENTIATION	0.36036	1	0.155242	-0.315479	-1.02295	204	NKX2-2, FPR2, OLIG2, MAG, DRD3, ASCL1, MYOC, CSPG5, MT3, BMP2, SOX1, EGFR, MOBP, NKX2-1, FGF5, LIF, KLF15, LEF1, EMX1, B4GALT6, SOX9, MAPT, ZNF488, F2, POU3F1, NOG, BNIP3, TTBK1, PTN, POU3F2, TSPAN2, BIN1, GCM1, CDH2, GPR37L1, ABCA2, CLU, NF1, CLCF1, CDKN2C, SERPINE2, PPARG, LAMA2, NCMAP
GOBP_GLIAL_CELL_FATE_COMMITMENT	0.016609	1	0.352488	-0.836158	-1.55487	9	NKX2-2, OLIG2, ASCL1
GOBP_GLIAL_CELL_MIGRATION	0.962209	1	0.0649408	-0.267923	-0.704367	45	CCL3, CCR2, FOXG1, ATP1B2, CSPG4, AZU1, P2RX4, TGFB2
GOBP_GLIAL_CELL_PROLIFERATION	0.6793	1	0.0828962	-0.343637	-0.896388	44	IL1B, LTA, ASCL2, PTN, ETV5, PENK, CLU, UFL1
GOBP_GLIOGENESIS	0.113754	1	0.287805	-0.33847	-1.12607	270	NKX2-2, IL1B, FPR2, OLIG2, CCL3, MAG, DRD3, ASCL1, MYOC, CSPG5, MT3, BMP2, PITX3, SOX1, EGFR, MOBP, NKX2-1, FGF5, LIF, LTA, KLF15, ANXA1, ASCL2, LEF1, EMX1, B4GALT6, SOX9, CCR2, MAPT, ZNF488, F2, POU3F1, NOG, BNIP3, LRP2, TTBK1, PTN, ETV5, FOXG1, ATP1B2, POU3F2, TSPAN2, BIN1, CSPG4, PENK, GCM1, AZU1, CDH2, GPR37L1, ABCA2, P2RX4, TGFB2, CLU, UFL1, NF1, CLCF1, CDKN2C, SERPINE2, PPARG, LAMA2, NCMAP
GOBP_GLOBAL_GENOME_NUCLEOTIDE_EXCISION_REPAIR	0.517677	1	0.0899861	-0.405407	-0.954059	26	CUL4A, GTF2H4, USP45, GTF2H1, ERCC4, CUL4B, CHD1L
GOBP_GLOMERULAR_BASEMENT_MEMBRANE_DEVELOPMENT	0.928447	1	0.0428451	0.338723	0.618101	11	NID1, NPHS1, SULF1, WT1, SULF2
GOBP_GLOMERULAR_EPITHELIAL_CELL_DEVELOPMENT	0.580097	1	0.0815265	-0.460811	-0.934581	13	ADIPOQ
GOBP_GLOMERULAR_EPITHELIAL_CELL_DIFFERENTIATION	0.742905	1	0.0510114	0.39546	0.823839	20	PROM1, NPHS2, NPHS1, WT1, FOXJ1
GOBP_GLOMERULAR_EPITHELIUM_DEVELOPMENT	0.792517	1	0.0488971	0.373313	0.786906	22	PROM1, NPHS2, NPHS1, WT1, FOXJ1
GOBP_GLOMERULAR_MESANGIAL_CELL_DEVELOPMENT	0.888483	1	0.0469759	0.377771	0.60098	5	ACTA2, GPR4, NOTCH1
GOBP_GLOMERULAR_MESANGIAL_CELL_DIFFERENTIATION	0.823636	1	0.0501934	0.438036	0.719886	6	ACTA2, GPR4, CD34, NOTCH1
GOBP_GLOMERULAR_MESANGIAL_CELL_PROLIFERATION	0.244288	1	0.113787	0.682206	1.22027	10	SERPINB7, PDGFD, WT1, PDGFRB
GOBP_GLOMERULAR_MESANGIUM_DEVELOPMENT	0.358459	1	0.0875697	0.565122	1.10411	15	SERPINB7, PDGFD, WT1, ACTA2, GPR4, CD34, NOTCH1, PDGFRB
GOBP_GLOMERULAR_VISCERAL_EPITHELIAL_CELL_MIGRATION	0.441818	1	0.0806388	0.647393	1.06395	6	KANK2, KANK1, TESK1, WDPCP
GOBP_GLOMERULUS_DEVELOPMENT	0.958084	1	0.0342688	0.282939	0.706299	59	PROM1, NPHS2, NID1, SERPINB7, TCF21, NPHS1, SULF1, PDGFD, WT1, FOXJ1, ACTA2, GPR4, TEK, SULF2, CD34, PDGFRA, NOTCH1, PAX2, PDGFRB, BASP1
GOBP_GLOMERULUS_MORPHOGENESIS	0.688496	1	0.0572461	0.490859	0.840697	8	TCF21, PDGFRA, PDGFRB
GOBP_GLOMERULUS_VASCULATURE_MORPHOGENESIS	0.294333	1	0.104344	0.754988	1.20108	5	TCF21, PDGFRA, PDGFRB
GOBP_GLUCAN_BIOSYNTHETIC_PROCESS	0.575581	1	0.0919686	-0.356062	-0.936086	45	PRKAG3, INS
GOBP_GLUCOCORTICOID_BIOSYNTHETIC_PROCESS	0.661836	1	0.0743625	-0.410856	-0.882998	17	CYP17A1, CYP21A2, BMP2, HSD11B1, CACNA1H
GOBP_GLUCOCORTICOID_METABOLIC_PROCESS	0.492308	1	0.0718276	0.469258	0.991953	24	SERPINA6, APOA1, HSD3B2, CYP11B1, HSD3B1, HSD11B2
GOBP_GLUCOCORTICOID_SECRETION	0.632727	1	0.0625237	0.553903	0.910307	6	CRHR1, GAL
GOBP_GLUCOSAMINE_CONTAINING_COMPOUND_CATABOLIC_PROCESS	0.837168	1	0.048215	0.422499	0.723617	8	CHI3L2, GNPDA1, AMDHD2, CHI3L1, GNPDA2
GOBP_GLUCOSAMINE_CONTAINING_COMPOUND_METABOLIC_PROCESS	1	1	0.0381629	0.20722	0.437794	23	CHI3L2, CHST4, CHST7, GNPDA1, CHST1, RENBP, AMDHD2
GOBP_GLUCOSE_6_PHOSPHATE_METABOLIC_PROCESS	0.4618	1	0.0747385	0.479554	1.01315	23	G6PC2, HKDC1, G6PC, GPI
GOBP_GLUCOSE_CATABOLIC_PROCESS	0.132353	1	0.154191	0.558598	1.26771	33	TKTL1, ALDOB, GAPDHS, PKLR, LRP5, GPI
GOBP_GLUCOSE_IMPORT	0.507837	1	0.103958	-0.342395	-0.968366	64	INS, ITLN1, ADIPOQ, SLC2A3, LEP, KLF15, SLC2A10, IRS2
GOBP_GLUCOSE_IMPORT_ACROSS_PLASMA_MEMBRANE	0.296703	1	0.115734	-0.714943	-1.17698	5	SLC2A3, SLC2A10, SLC5A1
GOBP_GLUCOSE_IMPORT_IN_RESPONSE_TO_INSULIN_STIMULUS	0.981707	1	0.0472587	-0.283135	-0.448463	4	SLC27A1, ZDHHC7
GOBP_GLUCOSE_METABOLIC_PROCESS	0.854569	1	0.0325058	0.29227	0.845677	197	TKTL1, G6PC2, PDX1, BRS3, ALDOB, FBP2, GAPDHS, GPD1, PPP1R3A, ESRRB, PTH, APOD, G6PC, ONECUT1, GNB3, DYRK2, PKLR, PGK2, TNF, IGF2, ENPP1, NPY1R
GOBP_GLUCOSYLCERAMIDE_METABOLIC_PROCESS	0.962389	1	0.052057	-0.315488	-0.541735	6	PRKAA1, GBA
GOBP_GLUTAMATE_BIOSYNTHETIC_PROCESS	0.861538	1	0.0568864	-0.418209	-0.688481	5	GLUD1, GLUD2, SLC25A12
GOBP_GLUTAMATE_CATABOLIC_PROCESS	0.487414	1	0.0878313	-0.546459	-1.00849	8	GAD2
GOBP_GLUTAMATE_HOMEOSTASIS	0.919561	1	0.0454059	0.340482	0.541658	5	SLC7A11, GLS, KCTD7
GOBP_GLUTAMATE_METABOLIC_PROCESS	0.741688	1	0.0714786	-0.339221	-0.83477	32	NR1H4, GAD2, HAL, UROC1
GOBP_GLUTAMATE_RECEPTOR_SIGNALING_PATHWAY	0.491228	1	0.101714	-0.357286	-0.971814	53	GRM6, GRM3, GRIN2C, DAGLA, GRIK2, GRM7, GRIA2, GRIN3B, GRM4, GRIK4, GRM2, GRIN2B, FMR1
GOBP_GLUTAMATE_SECRETION	0.827044	1	0.0433637	0.335018	0.782759	38	SLC1A6, TRH, SLC1A7, PPFIA2, HRH3, AVPR1A, RIMS1
GOBP_GLUTAMINE_FAMILY_AMINO_ACID_BIOSYNTHETIC_PROCESS	0.181667	1	0.130777	0.627784	1.24563	16	CLN3, OTC, NOXRED1
GOBP_GLUTAMINE_FAMILY_AMINO_ACID_CATABOLIC_PROCESS	0.40099	1	0.0806388	0.482596	1.05155	26	PRODH2, DAO, ARG1, PRODH, GAD1, ADHFE1, ALDH4A1, GLUL, PPAT
GOBP_GLUTAMINE_FAMILY_AMINO_ACID_METABOLIC_PROCESS	0.593123	1	0.0543434	0.360055	0.928187	70	PRODH2, DAO, CLN3, TAT, OTC, NOXRED1, GLYATL1, CPS1, ARG1, PRODH, SLC7A11, AMDHD1, ATCAY
GOBP_GLUTAMINE_METABOLIC_PROCESS	0.553086	1	0.0850427	-0.417376	-0.937541	21	NR1H4, SIRT4, GFPT2, ASNS, CTPS1, GLUD1, GFPT1, GMPS
GOBP_GLUTAMINE_TRANSPORT	0.0755149	1	0.248911	-0.769401	-1.41994	8	LEP, SLC1A4
GOBP_GLUTATHIONE_CATABOLIC_PROCESS	0.420323	1	0.0968878	-0.551187	-1.05569	10	GGTLC1, CHAC1, GGT5, GGT2, GGT7, DPEP1
GOBP_GLUTATHIONE_DERIVATIVE_METABOLIC_PROCESS	0.263285	1	0.130777	-0.50728	-1.15349	22	GSTA3, HPGDS, GSTM5, GSTM4, MGST1
GOBP_GLUTATHIONE_METABOLIC_PROCESS	0.614198	1	0.0916795	-0.331007	-0.927905	62	GSTA3, HPGDS, GGTLC1, CHAC1, GCLC, GGT5, CLIC5, GSTM5, GGT2, GGT6, GGT7, GSTM4, DPEP1, MMACHC
GOBP_GLUTATHIONE_TRANSMEMBRANE_TRANSPORT	0.897623	1	0.0465084	0.36701	0.583861	5	SLC7A11, SLC13A3
GOBP_GLYCERALDEHYDE_3_PHOSPHATE_METABOLIC_PROCESS	0.595668	1	0.0650878	0.557037	0.92998	7	ALDOB, ALDH1A1
GOBP_GLYCEROLIPID_BIOSYNTHETIC_PROCESS	0.471393	1	0.0584693	0.339621	0.997518	254	ALPI, MOGAT3, CLN3, SLC44A4, AWAT2, APOA1, MOGAT2, MOGAT1, LIPI, PI4K2A, THRSP, GPD1, AGMO, DGAT2L6, CHAT, SLC44A5, CPNE6, PIGY, ACSL1, HTR2B, MTMR7, DGKB, PHOSPHO1, CWH43, INPP5E, GK, PIK3R5, SREBF1, PLA2G10, PIK3R6, STARD10, HTR2C, PLA2G2F, CPNE7, ETNK2, LPCAT1, DGAT2, PIP5K1B, INPPL1, LIPH, PIGK
GOBP_GLYCEROLIPID_CATABOLIC_PROCESS	0.773639	1	0.0421619	0.323769	0.834646	70	APOA1, APOB, LIPI, FABP2, APOA5, FABP4, FABP9, FABP7, CPS1, ABHD16B, APOC1, ABHD16A, PLA2G10, GPCPD1, SORL1, GDPD1, LIPH, PLA2G7
GOBP_GLYCEROLIPID_METABOLIC_PROCESS	0.64774	1	0.0405756	0.310452	0.943861	403	GK2, ALPI, MOGAT3, CLN3, SLC44A4, GAL3ST1, AWAT2, APOA1, MOGAT2, APOB, MOGAT1, LIPI, PI4K2A, FABP2, CAV3, APOA5, THRSP, CHRM5, IP6K3, GPD1, FABP4, AGMO, DGAT2L6, FABP9, CHAT, SLC44A5, CPNE6, FABP7, PIGY, ACSL1, G6PC, CETP, HTR2B, MTMR7, CPS1, DGKB, PHOSPHO1, GNB3, ABHD16B, APOC1, SOCS7, CWH43, INPP5E, GK, PLCB2, ABHD16A, PIK3R5, SREBF1, PLA2G10, GPCPD1, PIK3R6, STARD10, TPTE, HTR2C, PLA2G2F, SORL…
GOBP_GLYCEROL_3_PHOSPHATE_METABOLIC_PROCESS	0.385841	1	0.08654	0.647325	1.10868	8	GK2, GPD1, GK
GOBP_GLYCEROL_ETHER_METABOLIC_PROCESS	0.967051	1	0.0383206	0.278865	0.577472	19	AGMO, PLA2G10, PLA2G7, FASN, LIPE
GOBP_GLYCEROL_TRANSPORT	0.46875	1	0.0886261	-0.576867	-1.01662	7	AQP2, AQP9, AQP10
GOBP_GLYCEROPHOSPHOLIPID_CATABOLIC_PROCESS	0.802632	1	0.0689567	-0.328875	-0.799914	31	ABHD12B, PLA2G4D, PNPLA7, LIPC, PLA2G5, SCARB1, PLA2G4C, PLA2G4B, ENPP2, GDPD3, INPP5F, PLA2G15, PNPLA8
GOBP_GLYCEROPHOSPHOLIPID_METABOLIC_PROCESS	1	1	0.0201218	0.235298	0.705313	324	ALPI, CLN3, SLC44A4, APOA1, LIPI, PI4K2A, APOA5, CHRM5, IP6K3, GPD1, CHAT, SLC44A5, CPNE6, PIGY, CETP, HTR2B, MTMR7, DGKB, PHOSPHO1, ABHD16B, APOC1, SOCS7, CWH43, INPP5E, PLCB2, ABHD16A, PIK3R5, PLA2G10, GPCPD1, PIK3R6, STARD10, TPTE, HTR2C, PLA2G2F, CPNE7, ETNK2, GDPD1, LPCAT1, PIP5K1B, INPPL1, LIPH, PIGK, PLA2G7, PLCD1, INPP1, SOCS2, ABCA3
GOBP_GLYCINE_METABOLIC_PROCESS	0.03702	1	0.321776	0.749054	1.46346	15	AGXT2, AGXT, GLYAT, BAAT
GOBP_GLYCINE_TRANSPORT	0.231034	1	0.116234	0.663109	1.22967	12	SLC36A2, SLC6A20, RGS2, SLC6A17, SLC6A5, SLC36A3
GOBP_GLYCOLIPID_BIOSYNTHETIC_PROCESS	0.167638	1	0.126876	0.471001	1.19899	65	GAL3ST1, ST8SIA3, GAL3ST3, B3GALT2, PIGY, A3GALT2, B3GALT1, CWH43, UGT8, PIGK, ST8SIA4, B3GNT5, ST6GALNAC3, A4GALT, PIGA, ST8SIA2
GOBP_GLYCOLIPID_CATABOLIC_PROCESS	0.349515	1	0.111463	-0.533375	-1.09425	14	NEU2
GOBP_GLYCOLIPID_TRANSPORT	0.101083	1	0.188204	0.811719	1.35518	7	CLN3, NPC2
GOBP_GLYCOLYTIC_FERMENTATION	0.74502	1	0.0590955	-0.586218	-0.83052	2	SLC25A12
GOBP_GLYCOLYTIC_PROCESS_THROUGH_FRUCTOSE_6_PHOSPHATE	0.868293	1	0.0426734	0.3318	0.736559	29	ALDOB, GAPDHS, PKLR, GPI
GOBP_GLYCOPROTEIN_BIOSYNTHETIC_PROCESS	0.53012	1	0.0515309	0.326576	0.976693	314	MUC13, A4GNT, MUC5AC, MUC17, MUC6, GAL3ST1, ST8SIA3, MGAT4C, GAL3ST3, MUC5B, GCNT7, GALNT9, B3GAT2, B3GALT2, DSEL, MUC3A, MUC19, HS6ST3, B3GALT1, GALNT13, B3GNT6, CHST9, SLC51B, NDST3, MUC15, NECAB1, MUC21, MUC12, B4GALNT2, GXYLT2, B3GALT5, GALNT8, CHST4, GATA1, BGN, CHST8
GOBP_GLYCOPROTEIN_CATABOLIC_PROCESS	0.305085	1	0.120433	-0.489492	-1.12119	23	NEU2
GOBP_GLYCOPROTEIN_METABOLIC_PROCESS	0.947991	1	0.0227269	0.274851	0.830298	380	MUC13, A4GNT, MUC5AC, MUC17, MUC6, GAL3ST1, ST8SIA3, MGAT4C, GAL3ST3, MUC5B, GCNT7, GALNT9, B3GAT2, B3GALT2, DSEL, MUC3A, MUC19, HS6ST3, COL11A1, B3GALT1, GALNT13, B3GNT6, CHST9, SLC51B, NDST3, SLC34A1, MUC15, FBXO27, NECAB1, MUC21, MUC12, B4GALNT2, GXYLT2, B3GALT5, GALNT8, CHST4, GATA1, SULF1, BGN, CHST8, COL2A1, JAK3, FBXO17, IHH, AQP11, SRD5A3, ADAMTS12, B3GNT8, MUC2, BCAN, ENGASE, DCN, ABCA7,…
GOBP_GLYCOSIDE_CATABOLIC_PROCESS	0.965675	1	0.0534572	-0.271099	-0.500315	8	GLA, GBA, GUSB, FUCA2, ABHD10
GOBP_GLYCOSIDE_METABOLIC_PROCESS	0.830313	1	0.0453152	0.358977	0.743366	19	AKR1C2, AKR1C1, SLC34A1, AKR1C3, FUCA1, AKR1B10
GOBP_GLYCOSIDE_TRANSPORT	0.69011	1	0.0675189	-0.517113	-0.851303	5	ABCC3, SLC5A1
GOBP_GLYCOSPHINGOLIPID_BIOSYNTHETIC_PROCESS	0.21393	1	0.118815	0.545349	1.19295	27	GAL3ST1, ST8SIA3, B3GALT2, A3GALT2, B3GALT1, UGT8, ST8SIA4, ST6GALNAC3, A4GALT, ST8SIA2
GOBP_GLYCOSPHINGOLIPID_METABOLIC_PROCESS	0.767204	1	0.0435378	0.332241	0.842435	64	GAL3ST1, ST8SIA3, B3GALT2, GALC, A3GALT2, B3GALT1, STS
GOBP_GLYCOSYLATION	0.408468	1	0.0653834	0.350916	1.03065	245	MUC13, A4GNT, MUC5AC, MUC17, MUC6, GAL3ST1, ST8SIA3, MGAT4C, MUC5B, GCNT7, GALNT9, B3GAT2, B3GALT2, MUC3A, MUC19, A3GALT2, B3GALT1, GALNT13, B3GNT6, SLC51B, MUC15, MUC21, MUC12, B4GALNT2, GXYLT2, B3GALT5, GALNT8
GOBP_GLYCOSYLCERAMIDE_BIOSYNTHETIC_PROCESS	0.0955752	1	0.191892	0.796221	1.36369	8	GAL3ST1, B3GALT2, B3GALT1, UGT8
GOBP_GLYCOSYLCERAMIDE_CATABOLIC_PROCESS	0.5	1	0.0741759	0.6175	1.01482	6	GALC, PRKCD, GBA2
GOBP_GLYCOSYLCERAMIDE_METABOLIC_PROCESS	0.0633333	1	0.231127	0.703953	1.39676	16	GAL3ST1, B3GALT2, GALC, B3GALT1, UGT8, ST6GALNAC3
GOBP_GLYCOSYL_COMPOUND_BIOSYNTHETIC_PROCESS	0.9264	1	0.0389556	0.307141	0.709966	37	NME9, NME5, PRTFDC1, NME4, HPRT1, NT5E, UCK1, ADA, NME2, NME3
GOBP_GLYCOSYL_COMPOUND_CATABOLIC_PROCESS	0.962382	1	0.0362255	0.284051	0.664796	40	APOBEC2, AICDA, DPYS, XDH, NUDT18, DPYD, APOBEC3B, FUCA1, CDADC1, HPRT1
GOBP_GLYCOSYL_COMPOUND_METABOLIC_PROCESS	0.773224	1	0.0400032	0.311351	0.858238	119	APOBEC2, NME9, AICDA, PRPS1L1, NT5C1B, AKR1C2, AKR1C1, DPYS, SLC34A1, NME5, LRRK2, XDH, NUDT18, MPP1, DPYD, PRTFDC1, APOBEC3B, AKR1C3, NME4, MACROD2, FUCA1, CDADC1, AKR1B10
GOBP_GLYOXYLATE_METABOLIC_PROCESS	0.00348225	1	0.431708	0.880631	1.5752	10	PRODH2, AGXT2, AGXT, ALDH4A1
GOBP_GMP_METABOLIC_PROCESS	0.994975	1	0.0377705	0.233451	0.456105	15	XDH, MPP1, HPRT1
GOBP_GOLGI_DISASSEMBLY	0.863839	1	0.0574877	-0.381326	-0.672014	7	PLK5, PLK3
GOBP_GOLGI_LOCALIZATION	0.776699	1	0.0665892	-0.387322	-0.785537	13	PDCD10, YWHAZ, DAB1, COPG1, SLC9A3R1, UVRAG, ARCN1
GOBP_GOLGI_ORGANIZATION	1	1	0.0772747	-0.155723	-0.487858	141	GOLGA6C, GOLGA8G, TMED6, GOLGA6A, PLK5, GOLGA6D, BHLHA15, ZFP69B, ARHGEF7, PDCD10, DNAJC28, ATP8B4, GOLGA8K, ZNF501, CAMSAP3, LMAN1, PLK3, RAB2A, COG3, GOLGA8T, TMED3, GCC2, YWHAZ, ATP8B3, TJAP1, PRKD1, COG2, SURF4, GOLGB1, USP6NL
GOBP_GOLGI_RIBBON_FORMATION	0.994915	1	0.0383206	0.233244	0.441071	13	VAMP4, MYO18A, OPTN, GOLGA2, FHDC1, STX16, STX6, VTI1A, TRIP11, GOLPH3, TMED5, PRMT5, GCC2
GOBP_GOLGI_TO_ENDOSOME_TRANSPORT	0.9933	1	0.0378488	0.239119	0.467179	15	WIPI1, VPS13C, SORT1, AP4M1, MON2, KIF16B, EPS15, AP2A1, KLHL20, GBF1, SYS1, RAB14, CORO7, VPS13A, AP1AR
GOBP_GOLGI_TO_LYSOSOME_TRANSPORT	0.523726	1	0.0701132	0.54056	0.966908	10	CLN3, LAPTM5
GOBP_GOLGI_TO_PLASMA_MEMBRANE_PROTEIN_TRANSPORT	0.602201	1	0.0579755	0.395284	0.923571	38	CLN3, GOLGA7, RAB31
GOBP_GOLGI_TO_PLASMA_MEMBRANE_TRANSPORT	0.91896	1	0.0372254	0.296762	0.732925	56	CLN3, STXBP6, COMMD1, GOLGA7, RAB31
GOBP_GOLGI_TO_VACUOLE_TRANSPORT	0.466443	1	0.0736213	0.496751	1.00887	18	CLN3, LAPTM5
GOBP_GOLGI_VESICLE_BUDDING	0.938489	1	0.0426734	0.335471	0.600062	10	MYO18A, ARFGAP2, TMED10, TMED2, GBF1, PRKCI, TMED9, GOLPH3, ARFGAP3, GOLPH3L
GOBP_GOLGI_VESICLE_TRANSPORT	1	1	0.0196033	0.189222	0.569762	357	MIA2, CLN3, CTAGE1, PROZ, RAB41, FOLR1, GOLT1A, IER3IP1, KIF4B, SORCS1, TICAM2, STXBP6, LRRK2, RAB6B, LAPTM5, COPZ2, GRIA1, VAMP7, CD55, F10, COMMD1, SORL1, SERPINA1
GOBP_GONADAL_MESODERM_DEVELOPMENT	0.0876494	1	0.213928	-0.931646	-1.3199	2	AMH
GOBP_GONADOTROPIN_SECRETION	0.272517	1	0.125033	-0.621398	-1.19017	10	LEP, FOXD1, INHBA, GJA1, INHBB, TMF1, INHA, TACR2
GOBP_GPI_ANCHOR_METABOLIC_PROCESS	1	1	0.0364549	0.19684	0.442377	32	PIGY, CWH43, PIGK, PIGA, PIGZ, PIGX
GOBP_GRANULOCYTE_CHEMOTAXIS	0.125	1	0.248911	-0.374977	-1.14973	115	EDN3, CCL3L3, CCL3L1, CCL3, PDE4B, XCL2, PF4V1, CCL20, MSTN, CCL17, PPBP, RARRES2, THBS4, CXCL2, PF4, CXCR1, ANXA1, SAA1, CXCL13, EDN2, XCL1
GOBP_GRANULOCYTE_COLONY_STIMULATING_FACTOR_PRODUCTION	0.678245	1	0.059476	0.55156	0.877455	5	ISL1, HAVCR2, CD34, LILRA2
GOBP_GRANULOCYTE_DIFFERENTIATION	0.271795	1	0.132846	-0.453797	-1.12782	33	ADIPOQ, CEBPE, ZFPM1, CUL4A, CSF3, LEF1, L3MBTL3
GOBP_GRANULOCYTE_MACROPHAGE_COLONY_STIMULATING_FACTOR_PRODUCTION	0.323383	1	0.118288	-0.525905	-1.10283	16	IL17F, IL1B, IL12B
GOBP_GRANULOCYTE_MIGRATION	0.367041	1	0.138805	-0.32699	-1.0271	136	EDN3, CCL3L3, CCL3L1, CCL3, PDE4B, XCL2, PF4V1, CCL20, MSTN, UMODL1, CCL17, PPBP, IL17A, RARRES2, THBS4, CXCL2, PF4, CXCR1, ANXA1, SAA1, CXCL13, EDN2, XCL1
GOBP_GRANZYME_MEDIATED_PROGRAMMED_CELL_DEATH_SIGNALING_PATHWAY	0.75	1	0.0637845	-0.448159	-0.769549	6	LAMP1, BNIP3
GOBP_GROOMING_BEHAVIOR	0.609715	1	0.0603786	0.467734	0.913836	15	CNTNAP4, OXT, SLITRK5, NMUR2, AVPR1A, HOXB8, HPRT1, QRFP
GOBP_GROWTH	0.997866	1	0.0121213	0.261182	0.820284	842	BMP10, OSTN, CSH1, MYF6, MYOD1, TM4SF4, HNF4A, SLC44A4, CSH2, VIL1, CSHL1, SGK2, AGTR1, IGFBP1, FGF20, GHRHR, NPPB, MYOG, LMX1A, HOXB13, CACNG7, GATA6, AGR2, HPN, RAG2, POU4F3, CAV3, APOA5, SEMA4G, FGF8, GPR149, MAEL, FGF10, TP53TG5, CHRND, NRN1L, EYS, WNT2, DACT3, CPNE6, RGS2, APOD, PSAPL1, RASAL1, GPC3, MDK, G6PC, TRIM40, GHSR, DDR2, HRG, MT1X, HESX1, FGF7, TBX20, TMC8, WNT11, MUC12, RBPJ, ADRA…
GOBP_GROWTH_HORMONE_RECEPTOR_SIGNALING_PATHWAY_VIA_JAK_STAT	0.191972	1	0.130106	0.692244	1.26321	11	CSH1, JAK3, LYN
GOBP_GROWTH_HORMONE_SECRETION	0.531034	1	0.0684715	0.518472	0.961457	12	GHRHR, GHSR
GOBP_GROWTH_INVOLVED_IN_HEART_MORPHOGENESIS	0.939216	1	0.0476387	0.322673	0.489339	4	S1PR1, NOTCH1, SIRT6
GOBP_GROWTH_PLATE_CARTILAGE_CHONDROCYTE_DEVELOPMENT	0.951648	1	0.0522693	-0.315833	-0.519944	5	SOX9, TSKU, COL27A1
GOBP_GROWTH_PLATE_CARTILAGE_CHONDROCYTE_DIFFERENTIATION	0.656542	1	0.0730744	-0.477238	-0.887441	9	MATN1, NPPC, SOX9
GOBP_GROWTH_PLATE_CARTILAGE_DEVELOPMENT	0.254321	1	0.135002	-0.571152	-1.18452	15	CER1, MATN1, NPPC, SOX9, STC1
GOBP_GTP_BIOSYNTHETIC_PROCESS	0.311072	1	0.09855	0.644595	1.153	10	NME9, NME5, NME4
GOBP_GTP_METABOLIC_PROCESS	0.534014	1	0.0675189	0.457302	0.963946	22	NME9, NME5, LRRK2, NME4
GOBP_GUANOSINE_CONTAINING_COMPOUND_BIOSYNTHETIC_PROCESS	0.405172	1	0.0824344	0.585505	1.08576	12	NME9, NME5, NME4, HPRT1
GOBP_GUANOSINE_CONTAINING_COMPOUND_METABOLIC_PROCESS	0.605346	1	0.0577309	0.393317	0.918975	38	NME9, NME5, LRRK2, XDH, NUDT18, MPP1, NME4, HPRT1
GOBP_G_PROTEIN_COUPLED_ACETYLCHOLINE_RECEPTOR_SIGNALING_PATHWAY	0.421141	1	0.078921	0.517519	1.05104	18	CHRM5, OPRM1, CHRM2, HRH3, HRH4, CHRM1, CHRM4
GOBP_G_PROTEIN_COUPLED_GLUTAMATE_RECEPTOR_SIGNALING_PATHWAY	0.0471458	1	0.321776	-0.696793	-1.44509	15	GRM6, GRM3, DAGLA, GRM7, GRM4, GRM2
GOBP_G_PROTEIN_COUPLED_PURINERGIC_NUCLEOTIDE_RECEPTOR_SIGNALING_PATHWAY	0.774576	1	0.0497903	0.405957	0.781471	14	P2RY12, P2RY4, GPR34, P2RY2, P2RY6, P2RY11
GOBP_G_PROTEIN_COUPLED_PURINERGIC_RECEPTOR_SIGNALING_PATHWAY	0.947644	1	0.0419082	0.321522	0.586713	11	P2RY12, NECAB2, ADORA2A, ADORA2B
GOBP_G_PROTEIN_COUPLED_RECEPTOR_INTERNALIZATION	0.745679	1	0.0694481	-0.392824	-0.814681	15	DRD3, DRD2, HTR1B
GOBP_G_PROTEIN_COUPLED_RECEPTOR_SIGNALING_PATHWAY_COUPLED_TO_CYCLIC_NUCLEOTIDE_SECOND_MESSENGER	0.651198	1	0.052057	0.356901	0.890929	59	OR10H2, MTNR1A, LHCGR, CHRM5, OR10H5, OR11H4, ADRB3, CCR1, OPRM1, MC3R, CHRM2, CCL2, HTR2B, HRH3, HRH4, OR5T2, PTH1R, NPY1R, SSTR2, HTR1F, XCR1, HTR2C, CHRM1, DRD4, CHRM4
GOBP_G_PROTEIN_COUPLED_RECEPTOR_SIGNALING_PATHWAY_INVOLVED_IN_HEART_PROCESS	0.752914	1	0.0661326	-0.40353	-0.798533	11	PDE4B
GOBP_G_QUADRUPLEX_DNA_UNWINDING	0.75	1	0.0642141	-0.457595	-0.806425	7	DHX36, WRN, DHX9, BLM, DDX11
GOBP_HAIR_CELL_DIFFERENTIATION	0.15674	1	0.137251	0.527949	1.23562	40	SLC44A4, USH1C, GRXCR2, CLRN1, POU4F3, TMEM132E, RBPJ, SPINK5, LRTOMT, USH2A, MCOLN3
GOBP_HAIR_CYCLE_PHASE	0.84296	1	0.048799	0.427129	0.713098	7	SPINK5, WNT10B, CDH3, GAL
GOBP_HAIR_FOLLICLE_MATURATION	0.57069	1	0.0649408	0.49888	0.925125	12	RBPJ, SPINK5, WNT10B, CDH3, GAL
GOBP_HARD_PALATE_DEVELOPMENT	0.758123	1	0.053677	0.475675	0.794146	7	MMP25, SOX11, FOXE1, ITGB8
GOBP_HEAD_DEVELOPMENT	0.988235	1	0.151149	-0.259283	-0.924126	705	LHX3, NKX2-2, MAS1, CA10, CCKAR, BARHL1, POU3F3, BCL2A1, OLIG2, FAIM2, LHX1, GABRA5, GSC, CMA1, ARX, ASCL1, SLC17A8, AATK, FEZF1, HNMT, GBX2, BMP2, PITX3, SLC6A11, ATOH1, GRIN2C, TNR, MEIS3, SIX3, TH, SOX1, LHX8, SLC4A10, SYPL2, ZIC2, VCX3A, DRD2, CRISPLD1, EN2, DCT, KNDC1, TAL2, EPHB2, NKX2-1, CTNNA2, NRG3, AFF2, POU4F1, ATP1A2, SLC6A3, SRR, FOXB1, IRS2, EN1, SLC17A7, HTR5A, MSX1, DMBX1, RGS4, S…
GOBP_HEAD_MORPHOGENESIS	0.493606	1	0.0934449	-0.39486	-0.971687	32	CRISPLD1, MSX1, COL1A1, LEF1, TBX1, NOG, STRA6, CLDN5, LRP6, PLEKHA1, PAX9
GOBP_HEART_DEVELOPMENT	1	1	0.124434	-0.223532	-0.779331	510	SMYD1, MYL2, HAND1, CER1, FGF3, FOXN4, ANKRD1, NKX2-5, ASCL1, ZFPM1, DRC1, MYL3, UTY, MMP21, BMP2, TH, HAMP, EGFR, MYLK3, POPDC3, RIPPLY3, SYPL2, FOXF1, GJA5, POU4F1, GATA3, TBX2, FOXC2, MSX1, ELN, RGS4, SOX17, RYR1, MIXL1, SALL4, OXTR, POU4F2, SFRP2, HAND2, SOX9, TBX1, MYH11, RBP4, MYLK2, MYH6, SHOX2, PI16, MYH7, GATA5, LRRC10, NOG, IRX4, MESP1, WNT5A, LRP2, HOXA13, TBX18, PDCD4, PTN, BBS4, ROBO…
GOBP_HEART_FIELD_SPECIFICATION	0.859606	1	0.0623861	-0.336292	-0.733788	18	BMP2, GATA5, MESP1, WNT5A, LRP2, ROBO2
GOBP_HEART_FORMATION	0.964557	1	0.0582216	-0.274824	-0.654134	28	BMP2, SOX17, HAND2, GATA5, MESP1, WNT5A, LRP2, ROBO2
GOBP_HEART_GROWTH	0.206052	1	0.111918	0.443825	1.16335	80	BMP10, FGF20, GATA6, CAV3, WNT2, RGS2, TBX20, RBPJ, ADRA1A, AKAP6, TGFBR2, WT1, DUSP9, YAP1, TP73, KCNK2, GATA4, S1PR1, MAPK11, ERBB4, NOTCH1, TBX5, BASP1, NDRG4
GOBP_HEART_MORPHOGENESIS	0.973684	1	0.0244974	0.267372	0.78174	227	BMP10, LEFTY1, TBX22, TNNC1, GATA6, CAV3, CCDC39, WNT16, FGF8, FOLR1, NODAL, ISL1, WNT2, COL11A1, ZIC3, MYBPC3, HTR2B, ALPK2, TBX20, ACTC1, TMEM100, WNT11, RBPJ, SNAI1, TGFBR2, NPY1R, COL2A1, IHH, SHH, ENG, DLL4, WNT3A, DHRS3, YAP1, HEY1, TEK, GATA4, S1PR1, DCHS1
GOBP_HEART_PROCESS	0.172973	1	0.252961	-0.328441	-1.08916	269	KCNH6, EDN3, MYL2, FXYD4, CACNG5, FOXN4, PDE4B, TRDN, AGT, NKX2-5, KCNJ4, CALCA, CASQ1, KCND2, ATP1A4, CACNG6, MYL3, CACNA1S, SCN1A, HCN4, CASQ2, ATP2A1, TH, DES, CTNNA3, GJD3, KCNIP3, ATP2B2, DRD2, GJA5, ATP2B3, CACNG4, ATP1A2, TBX2, CACNA1D, NPPC, RGS4, EDN2, CACNG8, RYR1, KCNN2, CACNA1H, KCNQ1, MYLK2, MYH6, MYH7, SCN3B, KCNK15, ACE2, KCNJ11, RYR3, ATP1A3, KCNG2, TBX18, MYL4, NPFF, PKP2, ATP1B2…
GOBP_HEART_TRABECULA_FORMATION	0.0844828	1	0.202072	0.749198	1.38932	12	BMP10, CAV3, HEY1, TEK
GOBP_HEART_TRABECULA_MORPHOGENESIS	0.128455	1	0.156312	0.576682	1.28017	29	BMP10, CAV3, RBPJ, ENG, DLL4, HEY1, TEK, S1PR1, NOTCH1, BMP5
GOBP_HEART_VALVE_DEVELOPMENT	0.347305	1	0.126254	-0.37755	-1.0521	59	NKX2-5, ZFPM1, BMP2, GJA5, GATA3, ELN, SOX9, SHOX2, GATA5, ROBO2, TWIST1, SMAD6, STRA6, OLFM1, SNAI2, TGFB2, RB1, EMILIN1, NOS3, BMPR1A
GOBP_HEART_VALVE_FORMATION	0.56068	1	0.0833634	-0.465927	-0.944957	13	ZFPM1, GJA5, SOX9, TWIST1, OLFM1
GOBP_HEAT_ACCLIMATION	0.469835	1	0.0776799	0.660948	1.05148	5	HSPA1A, HSPA1B, HSBP1L1
GOBP_HEAT_GENERATION	0.186567	1	0.160801	-0.604453	-1.26755	16	PTGS2, IL1B
GOBP_HEMATOPOIETIC_PROGENITOR_CELL_DIFFERENTIATION	0.968379	1	0.0802023	-0.262616	-0.834037	158	PLEK, PSMA8, SP7, PSMB11, MMP21, SMPD3, GATA3, FLT3, MIXL1, PSMA6, ZFAT, PYGO1, KIT, FSTL3, HOXB3, FST, PSMA3, OSM, TNFRSF13B, PLD4, PUS7
GOBP_HEMATOPOIETIC_STEM_CELL_DIFFERENTIATION	0.996774	1	0.0683111	-0.230771	-0.687036	88	PSMA8, SP7, PSMB11, GATA3, PSMA6, PSMA3, OSM, PUS7, UFL1, BATF, PSMB10, MLLT3, FOXC1, HOXB4, HSPA9, PRKDC, ITCH, N4BP2L2
GOBP_HEMATOPOIETIC_STEM_CELL_HOMEOSTASIS	0.210345	1	0.122679	0.679063	1.25926	12	FOXA3, FSTL1
GOBP_HEMATOPOIETIC_STEM_CELL_MIGRATION	0.480549	1	0.0886261	-0.551714	-1.01819	8	GPLD1, CCR2, KIT, GAS6
GOBP_HEMATOPOIETIC_STEM_CELL_PROLIFERATION	0.667233	1	0.0567672	0.415393	0.877602	23	ACE, WNT1, WNT10B, WNT2B, CD34
GOBP_HEME_METABOLIC_PROCESS	0.888707	1	0.0419082	0.321235	0.72194	32	AMBP, BDH2, UGT1A1
GOBP_HEME_TRANSPORT	0.289982	1	0.102822	0.657747	1.17652	10	C1orf194, HRG, SLC46A1, ABCB6, FLVCR2
GOBP_HEMIDESMOSOME_ASSEMBLY	0.599526	1	0.0785029	-0.461281	-0.924343	12	DST, LAMC2, CD151, ITGB4, ITGA6, KRT14, KRT5
GOBP_HEMOGLOBIN_BIOSYNTHETIC_PROCESS	0.146853	1	0.176694	-0.662658	-1.31132	11	ALAS2, EPO
GOBP_HEMOGLOBIN_METABOLIC_PROCESS	0.306173	1	0.121543	-0.53901	-1.11786	15	ALAS2, EPO, CAT, SLC6A9, INHBA
GOBP_HEPARAN_SULFATE_PROTEOGLYCAN_BIOSYNTHETIC_PROCESS	0.767402	1	0.0502948	0.382258	0.807598	23	HS6ST3, NDST3, CSGALNACT1, XYLT1
GOBP_HEPARAN_SULFATE_PROTEOGLYCAN_BIOSYNTHETIC_PROCESS_ENZYMATIC_MODIFICATION	0.292727	1	0.104344	0.727224	1.19515	6	HS6ST3, HS6ST2
GOBP_HEPARAN_SULFATE_PROTEOGLYCAN_BIOSYNTHETIC_PROCESS_POLYSACCHARIDE_CHAIN_BIOSYNTHETIC_PROCESS	0.397112	1	0.0860347	0.665093	1.11038	7	NDST3, CSGALNACT1, EXT1, NDST2
GOBP_HEPARAN_SULFATE_PROTEOGLYCAN_METABOLIC_PROCESS	0.604878	1	0.0593488	0.411446	0.913366	29	HS6ST3, NDST3, SULF1, CSGALNACT1, SULF2, XYLT1
GOBP_HEPARIN_METABOLIC_PROCESS	0.923211	1	0.0431037	0.342932	0.625783	11	NDST3, CSGALNACT1, SLC10A7
GOBP_HEPATICOBILIARY_SYSTEM_DEVELOPMENT	0.0188521	1	0.352488	0.494522	1.38878	140	FGL1, HNF1B, PDX1, HNF4A, GATA6, HNF1A, HPN, OTC, CCDC39, IL6, NODAL, WNT1, ZIC3, CPB2, MDK, BAAT, CPS1, ONECUT1, ARG1, UGT1A1, CLDN1, NKX2-8, TNFAIP3, IHH, HLX, SRD5A1, WNT3A
GOBP_HEPATIC_STELLATE_CELL_ACTIVATION	0.404867	1	0.096563	-0.636906	-1.09365	6	LEP
GOBP_HEPATOCYTE_APOPTOTIC_PROCESS	0.488152	1	0.0897105	-0.50378	-1.00951	12	RB1, GSN, KRT18, PPARA, BID, ARF6, STK3, PIK3CG, KRT8, CFLAR
GOBP_HEPATOCYTE_DIFFERENTIATION	0.275	1	0.102822	0.586846	1.1644	16	HNF1B, HNF4A, WNT1, CPS1
GOBP_HEPATOCYTE_GROWTH_FACTOR_RECEPTOR_SIGNALING_PATHWAY	0.706667	1	0.0532386	0.42168	0.836685	16	HPN, ADAMTS12, HGF
GOBP_HEPOXILIN_METABOLIC_PROCESS	0.944251	1	0.0419926	0.309309	0.543727	9	ALOX5, GSTM1, GSTM2
GOBP_HETEROCHROMATIN_ORGANIZATION	1	1	0.0330894	0.192856	0.465751	47	AICDA, SNAI1, MBD3, UBE2B
GOBP_HETEROCHROMATIN_ORGANIZATION_INVOLVED_IN_CHROMATIN_SILENCING	0.879342	1	0.0474483	0.383612	0.610272	5	UBE2B, SMCHD1, MTHFR
GOBP_HETEROPHILIC_CELL_CELL_ADHESION_VIA_PLASMA_MEMBRANE_CELL_ADHESION_MOLECULES	0.80618	1	0.0720033	-0.324601	-0.830841	41	REG3A, CRB2, CADM3, CRTAM, AMIGO3, LGALS7B, AMIGO1, CDH2, CADM1, TENM2
GOBP_HETEROTYPIC_CELL_CELL_ADHESION	0.825959	1	0.0732559	-0.297543	-0.829147	58	ADIPOQ, IL1B, CTNNA3, CD200R1, IZUMO1, ITGAD, GLDN, IL1RN, ITGB1, ITGA7, MADCAM1, ALOX15, PKP2
GOBP_HEXOSE_PHOSPHATE_TRANSPORT	0.899452	1	0.0464155	0.359823	0.572428	5	G6PC, G6PC3
GOBP_HIGH_DENSITY_LIPOPROTEIN_PARTICLE_ASSEMBLY	0.284746	1	0.101714	0.60412	1.16294	14	APOA1, APOA5, ABCA7, BMP1, APOA2, APOE
GOBP_HIGH_DENSITY_LIPOPROTEIN_PARTICLE_CLEARANCE	0.879581	1	0.0453152	0.37441	0.683223	11	APOA1, APOA2, APOE
GOBP_HIGH_DENSITY_LIPOPROTEIN_PARTICLE_REMODELING	0.381667	1	0.0838361	0.542717	1.07684	16	APOA1, ALB, CETP, APOC1
GOBP_HINDBRAIN_DEVELOPMENT	1	1	0.0270265	0.23858	0.666736	133	NEUROD1, MYO16, LMX1A, SEZ6, WNT1, KLHL1, C5AR1, NANOS1, WNT7A, NHLH2, PHOX2A, LHX5, SSTR2, GRID2, NLGN4X, CEND1, SHH
GOBP_HINDBRAIN_MORPHOGENESIS	0.510989	1	0.0956031	-0.372313	-0.950588	40	FAIM2, LHX1, KNDC1, TRNP1, TTLL1, GLI1, KIF14, SERPINE2, HSPA5, LRP6
GOBP_HINDBRAIN_RADIAL_GLIA_GUIDED_CELL_MIGRATION	0.60514	1	0.0772747	-0.492847	-0.916468	9	CTNNA2, LEF1, ATP1B2, FLNA, DAB1
GOBP_HINDGUT_DEVELOPMENT	0.864621	1	0.0476387	0.407615	0.680519	7	HOXD13, SHH, GLI3, IFT172
GOBP_HINDLIMB_MORPHOGENESIS	0.164021	1	0.17822	-0.487906	-1.21279	34	FGF4, ALX3, TFAP2B, RSPO2, ALX4
GOBP_HIPPOCAMPUS_DEVELOPMENT	0.788321	1	0.0421619	0.324748	0.83051	68	NEUROD1, LMX1A, HSD3B2, EMX2, HSD3B1, LHX5, SRD5A1, WNT3A, CDK6, SCT, BCAN, BTG2
GOBP_HIPPO_SIGNALING	0.238506	1	0.152145	-0.42517	-1.12708	46	FRMD1
GOBP_HISTAMINE_METABOLIC_PROCESS	0.897623	1	0.0465084	0.368007	0.585447	5	TRH, SLC29A4, SLC22A3
GOBP_HISTAMINE_PRODUCTION_INVOLVED_IN_INFLAMMATORY_RESPONSE	0.669675	1	0.059476	0.515185	0.860108	7	VAMP7, LYN, PLA2G3, SNAP23
GOBP_HISTAMINE_SECRETION	0.710297	1	0.0551352	0.442184	0.806898	11	VAMP7, LYN, ADA, PLA2G3, SNAP23
GOBP_HISTAMINE_TRANSPORT	0.40339	1	0.0817516	0.551146	1.06096	14	VAMP7, SLC22A2, LYN, SLC29A4, SLC22A3, ADA, PLA2G3, SNAP23
GOBP_HISTIDINE_CATABOLIC_PROCESS	0.162946	1	0.16318	-0.733872	-1.29331	7	HAL, HNMT, UROC1, CARNS1, HDC
GOBP_HISTIDINE_METABOLIC_PROCESS	0.128505	1	0.190023	-0.71389	-1.32751	9	HAL, HNMT, UROC1, CARNS1, HDC
GOBP_HISTONE_ARGININE_METHYLATION	0.0215947	1	0.352488	-0.829134	-1.58805	10	NR1H4
GOBP_HISTONE_CITRULLINATION	0.772358	1	0.0583453	-0.492779	-0.780521	4	PADI4, PADI1
GOBP_HISTONE_DEACETYLATION	1	1	0.0665892	-0.124914	-0.365064	74	TBL1Y, ZNF541, RCOR2, FOXP3, HDAC8, VEGFA, HDAC10, PRKD1, SMARCAD1, NIPBL, PER1, MAPK8, HDAC7, RBM14, SPHK2, PER2, HDAC2, TBL1X, MTA3, MTA1, SIRT1, SKI, BRMS1L, PHB, REST, RCOR3, SDR16C5, UCN, CTBP1
GOBP_HISTONE_DEPHOSPHORYLATION	0.595133	1	0.0753094	-0.534353	-0.917557	6	EYA1, EYA4
GOBP_HISTONE_DEUBIQUITINATION	0.979592	1	0.0391956	0.27838	0.586796	22	SUPT3H, USP21, USP15, KAT2A, ATXN7L3, USP3, USP51, BAP1, USP36, TRRAP, UIMC1, SART3, MYSM1, USP16, TAF10, ATXN7, ENY2, ASXL1, USP49, USP22, USP7, BRCC3
GOBP_HISTONE_EXCHANGE	0.99375	1	0.0345664	0.247692	0.580403	39	MIS18A, SYCP3, TNP1, PIWIL1, CENPH, CENPL
GOBP_HISTONE_H2A_ACETYLATION	0.92	1	0.0411544	0.326644	0.648116	16	YEATS4, ING3, MORF4L2, EP400, ACTL6A, RUVBL2, MSL3, TRRAP, BRD8, MORF4L1, MEAF6, RUVBL1, EPC1, SPHK2, DMAP1, NAA40
GOBP_HISTONE_H2A_K119_MONOUBIQUITINATION	0.985841	1	0.0407404	0.258786	0.443225	8	PCGF2, RNF2, PCGF1, PCGF3, PCGF6, BMI1, TRIM37, PCGF5
GOBP_HISTONE_H2A_K63_LINKED_UBIQUITINATION	0.654867	1	0.0704501	-0.505617	-0.868213	6	OTUB2, RNF168, TRIP12, UBR5, OTUB1, RNF8
GOBP_HISTONE_H2A_MONOUBIQUITINATION	0.986395	1	0.0388759	0.258906	0.516559	17	PCGF2, RNF2, RYBP, DDB2, PCGF1, PCGF3, RING1, BCOR, SKP1, KDM2B, DDB1, PCGF6, BMI1, TRIM37, RNF168, CUL4B, PCGF5
GOBP_HISTONE_H2A_PHOSPHORYLATION	0.717647	1	0.0601186	0.543354	0.824005	4	RPS6KA5, ZMPSTE24
GOBP_HISTONE_H2A_UBIQUITINATION	1	1	0.0564118	-0.212345	-0.499719	26	OTUB2, PCGF5, CUL4B, RNF168, TRIM37, BMI1, PCGF6, TRIP12, DDB1, UBR5, OTUB1, KDM2B, RNF8, SKP1, BCOR, RING1, UBR2, PCGF3, PCGF1, DDB2, RYBP, UBE2A, DTX3L, RNF2, PCGF2, UBE2B
GOBP_HISTONE_H2B_UBIQUITINATION	0.977586	1	0.0399219	0.250577	0.464671	12	PAF1, DTX3L, RNF40, RNF20, UBE2E1, CDK9, RNF8, LEO1, CTR9, WAC, WDR70, CDC73
GOBP_HISTONE_H3_ACETYLATION	0.928463	1	0.0365315	0.292185	0.721201	55	MYOD1, SPI1, SUPT3H, IRF4
GOBP_HISTONE_H3_DEACETYLATION	0.98481	1	0.0572461	-0.253491	-0.554194	19	HDAC8, SMARCAD1, PER1, HDAC7, PER2, HDAC2, SIRT1, ELK4, SFPQ, HDAC1, HDAC3, SIRT7, HDAC5, HDAC6, SIRT2, SIRT6, HDAC9, HDAC11, HDAC4
GOBP_HISTONE_H3_K14_ACETYLATION	0.781553	1	0.0662842	-0.38182	-0.783328	14	GATA3
GOBP_HISTONE_H3_K23_ACETYLATION	0.850091	1	0.0489954	0.405099	0.644456	5	BRPF1, BRD1, MEAF6, BRPF3, PHF14
GOBP_HISTONE_H3_K27_DEMETHYLATION	0.276423	1	0.11524	-0.746839	-1.18293	4	UTY
GOBP_HISTONE_H3_K27_METHYLATION	0.62716	1	0.0782955	-0.434726	-0.901583	15	GATA3, CHD5, PHF19, EED, EZH2, SUZ12
GOBP_HISTONE_H3_K27_TRIMETHYLATION	0.694505	1	0.0672065	-0.513731	-0.845736	5	CHD5, EZH2, SUZ12
GOBP_HISTONE_H3_K36_DEMETHYLATION	0.988839	1	0.0512184	-0.25236	-0.444736	7	KDM8, KDM4A, KDM2B, PHF8, KDM4C, KDM2A, KDM4B
GOBP_HISTONE_H3_K36_METHYLATION	0.138983	1	0.153159	0.694383	1.3131	13	PRDM9, BRD4
GOBP_HISTONE_H3_K4_DEMETHYLATION	0.290179	1	0.118288	-0.664205	-1.17053	7	KDM5D
GOBP_HISTONE_H3_K4_DEMETHYLATION_TRIMETHYL_H3_K4_SPECIFIC	0.296703	1	0.115734	-0.714891	-1.1769	5	KDM5D
GOBP_HISTONE_H3_K4_DIMETHYLATION	0.1	1	0.190023	0.827513	1.35997	6	PRDM9, KMT2B
GOBP_HISTONE_H3_K4_METHYLATION	0.811836	1	0.0425878	0.331962	0.807231	50	PRDM9, GFI1, CTCFL, KMT2B, DNMT3B
GOBP_HISTONE_H3_K4_MONOMETHYLATION	0.100885	1	0.186433	0.792422	1.35719	8	PRDM9, KMT2B
GOBP_HISTONE_H3_K4_TRIMETHYLATION	0.14966	1	0.147331	0.641805	1.28051	17	PRDM9, SETD1B
GOBP_HISTONE_H3_K9_ACETYLATION	0.618932	1	0.0780892	-0.442511	-0.897466	13	GATA3, CHEK1, ZNF451, KAT2B
GOBP_HISTONE_H3_K9_DEMETHYLATION	0.527119	1	0.0679923	0.513306	0.970674	13	KDM4E, KDM3A, KDM4B, KDM4D, HR, JMJD1C
GOBP_HISTONE_H3_K9_DIMETHYLATION	0.472727	1	0.0770737	0.629546	1.03462	6	PRDM12, KDM3A
GOBP_HISTONE_H3_K9_METHYLATION	0.269608	1	0.102822	0.499219	1.13295	33	PRDM9, PRDM12, DNMT3B, PRDM5, KDM3A
GOBP_HISTONE_H3_K9_MODIFICATION	0.569044	1	0.0589694	0.392903	0.937534	44	PRDM9, PRDM12, DNMT3B, NAP1L2, PRDM5
GOBP_HISTONE_H3_K9_TRIMETHYLATION	0.92891	1	0.0568864	-0.307324	-0.615835	12	SUV39H2, SUV39H1, MECP2, ATRX, SIRT1, ARID4A
GOBP_HISTONE_H4_ACETYLATION	0.461201	1	0.0673624	0.393251	0.997133	64	MYOD1, ACTL6B, YEATS4, SPI1, IRF4
GOBP_HISTONE_H4_DEACETYLATION	0.962704	1	0.0544556	-0.253387	-0.50142	11	HDAC8, SMARCAD1, HDAC2, REST, HDAC1, HDAC3, SIRT7, RCOR1, SIRT2, HDAC9, HDAC4
GOBP_HISTONE_H4_K12_ACETYLATION	0.931373	1	0.048022	0.343011	0.520182	4	KAT2A, ING4, MEAF6, KAT7
GOBP_HISTONE_H4_K16_ACETYLATION	0.580645	1	0.0826646	-0.412796	-0.921181	20	KANSL1L, BRCA1, SIRT1, KMT2A, MSL2, OGT, MCRS1, KANSL3, HCFC1, KANSL1, AUTS2, PHF20, PIH1D1, ATG5, WDR5, MSL1, KAT8
GOBP_HISTONE_H4_K20_METHYLATION	0.923077	1	0.053677	-0.352487	-0.580286	5	BRCA1, ARID4A, BEND3, NSD1
GOBP_HISTONE_H4_K20_TRIMETHYLATION	0.889961	1	0.049391	0.401159	0.590139	3	PWP1, BEND3, ARID4A
GOBP_HISTONE_H4_K5_ACETYLATION	0.728155	1	0.0697793	-0.402915	-0.81716	13	KANSL1L, KAT7, OGT, MCRS1, KANSL3, HCFC1, KANSL1, MEAF6, PHF20, WDR5, KAT8
GOBP_HISTONE_H4_R3_METHYLATION	0.692478	1	0.067676	-0.479918	-0.824084	6	COPRS, PRMT5
GOBP_HISTONE_METHYLATION	0.111111	1	0.261664	-0.376769	-1.15656	119	SMYD1, NR1H4, FBLL1, PRDM7, PRDM16, GATA3, DYDC2
GOBP_HISTONE_MONOUBIQUITINATION	0.99341	1	0.0370705	0.250783	0.55352	28	PAF1, PCGF2, RNF2, DTX3L, RYBP, RAG1, ATXN7L3, DDB2, PCGF1, RNF40, RNF20, PCGF3, RING1, UBE2E1, BCOR, SKP1, KDM2B, DDB1, LEO1, CTR9, PCGF6, WAC, BMI1, TRIM37, RNF168, CUL4B, PCGF5, CDC73
GOBP_HISTONE_MRNA_CATABOLIC_PROCESS	0.628505	1	0.0753094	-0.487356	-0.906257	9	SSB, XRN1, ATM, MTPAP, EXOSC4, EXOSC10
GOBP_HISTONE_MRNA_METABOLIC_PROCESS	0.780193	1	0.0661326	-0.34506	-0.784624	22	SSB, XRN1, SNRPE, NCBP2, ATM, MTPAP, CPSF2, EXOSC4, SNRPD3, EXOSC10, CPSF3, SNRPB, SLBP, LSM11
GOBP_HISTONE_PHOSPHORYLATION	0.225722	1	0.149208	-0.451332	-1.14261	36	IL1B, HIPK4, AURKC, PRKAA2, FMR1, TWIST1
GOBP_HISTONE_SERINE_PHOSPHORYLATION	0.876457	1	0.0588438	-0.329125	-0.651296	11	AURKC, PRKAA2, PRKAA1, AURKA
GOBP_HISTONE_THREONINE_PHOSPHORYLATION	0.921389	1	0.0453152	0.334493	0.532131	5	PRKCB, VRK1
GOBP_HISTONE_UBIQUITINATION	0.908257	1	0.0377705	0.309448	0.744299	46	UBE2U, CBX8, PAF1, UBE2B, PCGF2, RNF2, DTX3L
GOBP_HOMEOSTASIS_OF_NUMBER_OF_CELLS	1	1	0.0908241	-0.238102	-0.78122	235	ALAS2, HCAR2, PDE4B, PLA2G2A, ZFPM1, NKX2-3, SLC4A1, HAMP, HOXB6, ILDR2, GATA3, ANXA1, CARD11, ISG15, FLT3, ETV2, EMX1, GAPT, RAC3, SOX9, EPO, L3MBTL3, KIT, TNFSF14
GOBP_HOMEOSTASIS_OF_NUMBER_OF_CELLS_WITHIN_A_TISSUE	0.976351	1	0.0390355	0.28984	0.622813	25	PTH, KLHL10, GATA1, CORO1A, NOTCH1, GATA2, SMO, SASH3
GOBP_HOMOCYSTEINE_METABOLIC_PROCESS	0.619546	1	0.0615707	0.490311	0.894719	11	CTH, CPS1, BHMT, NOX4
GOBP_HOMOLOGOUS_CHROMOSOME_PAIRING_AT_MEIOSIS	0.248619	1	0.145516	-0.438157	-1.11405	39	MEI4, TEX11, SPATA22, RNF212, MEIOB, RAD21L1, C14orf39, REC8, STAG3, TEX12, ZCWPW1, MSH4, SYCP1
GOBP_HOMOLOGOUS_CHROMOSOME_SEGREGATION	0.189655	1	0.172324	-0.439454	-1.16495	46	MEI4, TEX11, SPATA22, RNF212, MEIOB, RAD21L1, FMN2, C14orf39, REC8, STAG3, TEX12, ZCWPW1, PTTG2, MSH4, SYCP1, TRIP13, PTTG1
GOBP_HOMOLOGOUS_RECOMBINATION	0.984848	1	0.0335297	0.265166	0.649215	53	PRDM9, C1orf146, HFM1, TEX19, CNTD1, MND1, ANKRD31, SYCE3, RAD51
GOBP_HOMOPHILIC_CELL_ADHESION_VIA_PLASMA_MEMBRANE_ADHESION_MOLECULES	0.336022	1	0.0791317	0.370237	1.0485	157	CDH17, PCDH8, PCDHA12, PCDHB1, CDH9, CDH22, CDH12, PCDH10, PCDHA11, MYOT, PCDHA13, PCDH20, PCDHA6, CDHR5, PCDH15, DSC1, PCDH11Y, PCDH17, PCDH11X, CELSR3, CDHR4, PCDHA5, CDH19, TENM3, PTPRT, PCDH19, CNTN4, PCDH9, CDH26, PCDHGA10, CDH11, PCDHB10, CDH13, PCDHGA1, DSG4
GOBP_HOMOSERINE_METABOLIC_PROCESS	0.57451	1	0.0709609	0.639826	0.970306	4	CTH, MPST, TST, CBS
GOBP_HOMOTYPIC_CELL_CELL_ADHESION	0.76259	1	0.0430173	0.325513	0.859875	83	FGA, MEGF11, P2RY12, FGG, LGALS1, GP1BA, ITGB3, ADAMTS18, PLAUR, CCL5, SLC7A11, GATA1, LYN, WNT3A, DMTN, PRKG1, COMP, MYL9, PDGFRA
GOBP_HORMONE_BIOSYNTHETIC_PROCESS	0.830904	1	0.0396787	0.31603	0.804489	65	HSD3B2, RDH8, CYP19A1, DIO1, CYP11B1, HSD3B1, AANAT, CHST9, HSD17B14, GFI1, FSHB, CHST8, SRD5A1, SRD5A3, FDXR
GOBP_HORMONE_CATABOLIC_PROCESS	0.78534	1	0.0504983	0.413951	0.755379	11	ACE, CYP19A1, SRD5A1
GOBP_HORMONE_MEDIATED_SIGNALING_PATHWAY	0.0334325	1	0.321776	0.459386	1.31209	180	OSTN, SCGB2A1, SST, FSHR, GHRHR, LHCGR, CST11, RXRG, NR0B1, DEFA3, AGRP, CRHR1, TRH, ESRRB, OR51E2, NODAL, ISL1, PTH, ASIP, ACSL1, DEFA1, DEFA1B, GHSR, NR4A3, TCF21, LMO3, PADI2, KANK2, FSHB, SSTR2
GOBP_HORMONE_METABOLIC_PROCESS	0.50447	1	0.05653	0.339023	0.98558	205	TTR, IYD, AWAT2, GHRHR, UGT2B15, ACE, PRLHR, CYP1A2, HSD3B2, RDH8, UGT2B17, HPN, ADH4, UGT1A8, CYP19A1, DIO1, ADH6, CYP11B1, UGT2B7, SULT1B1, SLCO1C1, HSD3B1, AANAT, AKR1C2, AKR1C1, CHST9, CES1, ADH1A, HSD17B14, GNB3, CTSK, UGT1A1, DHRS9, GFI1, FSHB, CHST8, CPA3, DHRS2, SHH, SRD5A1, SRD5A3, FDXR, ADH1B, DHRS3, BCO2, UGT1A9, STARD3NL, RDH12, DGAT2, KLK6, AKR1C3, DUOXA2, ALDH1A1
GOBP_HORMONE_TRANSPORT	0.653988	1	0.0427591	0.315045	0.935484	290	TTR, HNF1B, NEUROD1, FGA, G6PC2, PDX1, NR0B2, KCNC2, HNF4A, AGTR1, GHRHR, FGF23, SLC22A9, HNF1A, NNAT, FFAR1, RFX6, CYP19A1, CRHR1, TRH, FGG, IL6, VIP, ISL1, SLCO1C1, SLC30A8, ADCY8, ALOX5, STXBP5L, CACNA1A, BRSK2, GHSR, CHGA
GOBP_HUMORAL_IMMUNE_RESPONSE	0.147324	1	0.249247	-0.343571	-1.12548	234	DEFA5, BPIFB1, IL17F, IFNW1, HTN1, CRP, REG3A, WFDC10A, ITLN1, IFNA6, BPIFB2, DEFB126, HTN3, IL1B, TREM1, C5, LYZ, PLA2G2A, IFNA2, CPN1, CFB, IFNA14, IFNA5, PF4V1, SEMG2, PGLYRP2, PPBP, IL17A, COLEC10, CCR6, IFNA10, C4BPA, C8B, C6, CTSG, RARRES2, CAMP, CXCL2, PF4, MUC7, LTA, GATA3
GOBP_HUMORAL_IMMUNE_RESPONSE_MEDIATED_BY_CIRCULATING_IMMUNOGLOBULIN	0.665123	1	0.0524828	0.368198	0.888141	48	C8A, MBL2, IGLL1, C9, MASP2, C7, FCER2, HLA-DQB1, C8G, TNF, PTPRC, CD55, FOXJ1, SERPING1, CR1, C1QA, FCGR2B
GOBP_HYALOID_VASCULAR_PLEXUS_REGRESSION	0.143805	1	0.173748	-0.772108	-1.32581	6	OPN4, TH, DRD2, SLC6A3
GOBP_HYALURONAN_BIOSYNTHETIC_PROCESS	0.135922	1	0.188204	-0.654602	-1.32761	13	IL1B, SMPD3
GOBP_HYALURONAN_CATABOLIC_PROCESS	0.818333	1	0.0465084	0.378987	0.751974	16	SPAM1, HYAL1
GOBP_HYALURONAN_METABOLIC_PROCESS	0.5664	1	0.0617054	0.411627	0.951488	37	SPAM1, ITIH2, ITIH4, ITIH1
GOBP_HYDROCARBON_METABOLIC_PROCESS	0.814645	1	0.0614364	-0.39523	-0.7294	8	TH, CYP1A1, GRIN1, AKR1B1
GOBP_HYDROGEN_PEROXIDE_BIOSYNTHETIC_PROCESS	0.746667	1	0.0507028	0.406832	0.807222	16	CYP1A2, SOD2, DUOXA2
GOBP_HYDROGEN_PEROXIDE_CATABOLIC_PROCESS	0.403101	1	0.106323	-0.435076	-1.03706	29	HBD, HBQ1, MPO, LPO, HBG1, HBB, PXDN, TPO, DUOX2, SNCA, HBG2, HBA2, PRDX3, CAT
GOBP_HYDROGEN_PEROXIDE_METABOLIC_PROCESS	0.763158	1	0.0768737	-0.31945	-0.868901	53	HBD, HBQ1, MPO, LPO, EGFR, HBG1, CYP1A1, HBB, PXDN, MT-CO2, TPO, MPV17L, NOXA1, DUOX2
GOBP_HYDROGEN_SULFIDE_BIOSYNTHETIC_PROCESS	0.5	1	0.0780892	0.694193	1.05276	4	CTH, SP1
GOBP_HYDROGEN_SULFIDE_METABOLIC_PROCESS	0.435101	1	0.0817516	0.679347	1.08075	5	CTH, ETHE1
GOBP_HYPEROSMOTIC_RESPONSE	0.282095	1	0.10208	0.52697	1.13236	25	SST, AQP1, OXT, TACR3, CLDN1
GOBP_HYPEROSMOTIC_SALINITY_RESPONSE	0.560209	1	0.0664364	0.513662	0.937331	11	OXT, TACR3, CLDN1
GOBP_HYPERSENSITIVITY	0.438799	1	0.0943564	-0.545234	-1.04429	10	GATA3, C3, ZP3, CCR7
GOBP_HYPOTHALAMUS_CELL_DIFFERENTIATION	0.758123	1	0.053677	0.476174	0.794979	7	OTP, HAP1
GOBP_HYPOTHALAMUS_DEVELOPMENT	0.345238	1	0.0905429	0.558924	1.11514	17	NR0B1, OTP, SOX3, ETS1, SRD5A1, HAP1, RAX
GOBP_HYPOTONIC_RESPONSE	0.427065	1	0.0806388	0.593411	1.06144	10	AQP5, MYLK
GOBP_HYPOXIA_INDUCIBLE_FACTOR_1ALPHA_SIGNALING_PATHWAY	0.577697	1	0.0672065	0.608979	0.9688	5	CYBB, PDK1, RWDD3
GOBP_ICOSANOID_BIOSYNTHETIC_PROCESS	0.0751445	1	0.282013	-0.489828	-1.3044	47	PTGS2, IL1B, HPGDS, CBR1, GGTLC1, ANXA1, EDN2, PLA2G5, GGT5, GGT2, GGT6, GGT7, ALOX5AP
GOBP_ICOSANOID_CATABOLIC_PROCESS	0.0707965	1	0.224966	0.816982	1.39925	8	CYP4F3, CYP4A11, CYP4F2, CYP4F11, ABHD16A, HPGD, CYP4F12
GOBP_ICOSANOID_METABOLIC_PROCESS	0.926431	1	0.031349	0.284597	0.781612	111	CYP2B6, CPA1, CYP1A2, CYP2A13, CYP4F3, ALOX5, AWAT1, AKR1C2, TLR2, CYP4A11, AKR1C1, CYP2A6, CYP2F1, CYP4F2, CYP4F11, AVPR1A, HPGD, GGTLC3, PLA2G10, CYP4A22, PLA2G2F, GGTLC2, AKR1C3, CYP4F12, FADS1, CYP2C19, DPEP2
GOBP_ICOSANOID_SECRETION	0.609551	1	0.086795	-0.360044	-0.921562	41	PLA2G2E, IL1B, PLA2G2A, AVPR1B, DRD3, LEP, DRD2, ANXA1, SSTR4, PLA2G5
GOBP_ICOSANOID_TRANSPORT	0.363372	1	0.120985	-0.385595	-1.03421	49	PLA2G2E, IL1B, PLA2G2A, AVPR1B, DRD3, LEP, DRD2, ABCC11, ABCC3, ANXA1, ABCC2, SSTR4, PLA2G5
GOBP_IMMATURE_B_CELL_DIFFERENTIATION	0.365554	1	0.0891647	0.619216	1.1076	10	RAG2, ABL1, FNIP1
GOBP_IMMATURE_T_CELL_PROLIFERATION	0.284065	1	0.122108	-0.609689	-1.16774	10	IL1B
GOBP_IMMATURE_T_CELL_PROLIFERATION_IN_THYMUS	0.265446	1	0.126254	-0.644238	-1.18895	8	IL1B
GOBP_IMMUNE_COMPLEX_CLEARANCE	0.674725	1	0.0686326	-0.531263	-0.874598	5	CCR2, PLA2G5, CLU
GOBP_IMMUNE_RESPONSE_INHIBITING_CELL_SURFACE_RECEPTOR_SIGNALING_PATHWAY	0.922197	1	0.0555947	-0.325109	-0.599992	8	CLEC12B, KLRC1
GOBP_IMMUNE_RESPONSE_INHIBITING_SIGNAL_TRANSDUCTION	0.919169	1	0.0561767	-0.316513	-0.60622	10	CLEC12B, KLRC1
GOBP_IMMUNE_RESPONSE_REGULATING_SIGNALING_PATHWAY	0.805393	1	0.0308468	0.295456	0.895559	388	MUC13, MUC5AC, PIGR, MUC17, MUC6, MOG, FCGR2A, IGLL1, MUC5B, GPR32, MYH2, MS4A2, FCER1A, PSMA1, MNDA, MUC3A, MUC19, LCP2, FOS, KIR2DL1, CD160, BTN1A1, GCSAM, C5AR1, CLEC4A, HLA-DQB1, MUC15, NR4A3, MUC21, MUC12, CD209, KLHL6, NFKBIZ, LAT, STAP1, FGR, RPS6KA5, PTPRC, LAPTM5, LILRB1, NFAM1, PAK3, FFAR2, CD47, LYN, PRKCB, HLA-DPA1, ICAM3, FPR3, MUC2, FCGR3A, KLRC2, FCGR1B, CD79A, HLA-DQA1, NFATC1
GOBP_IMMUNE_RESPONSE_TO_TUMOR_CELL	0.961603	1	0.0391956	0.30176	0.628639	20	CD160, HRG, IL12A, PRF1, HAVCR2, CD274, CEACAM1
GOBP_IMMUNE_SYSTEM_DEVELOPMENT	1	1	0.197822	-0.211931	-0.765586	913	IFNW1, ADIPOQ, IFNA6, ALAS2, IL1B, CCL3, NLRP3, PLEK, CLC, NKX2-5, PSMA8, CEBPE, IFNA2, SP7, IFNA14, IFNA5, IL21, ZFPM1, PGLYRP2, PSMB11, CUL4A, NKX2-3, PCID2, IL17A, LEP, SLC4A1, IL27, MMP21, CCR6, IFNA10, IL31RA, IL12B, CSF3, BLK, SIGLEC15, PF4, LIF, POU4F1, SMPD3, LY6D, CRTAM, LTA, GATA3, ITM2A, PCK1, MT1G, ANXA1, LFNG, OCSTAMP, KLRC1, FZD5, FZD9, CARD11, ISG15, FLT3, ETV2, LEF1, MIXL1, THPO, …
GOBP_IMMUNOGLOBULIN_PRODUCTION	0.981508	1	0.0306323	0.272709	0.728879	93	ZPBP2, AICDA, IL5, POLB, IL6, IL13RA2, HLA-DQB1, TNF, PTPRC, CD86, GPI, MZB1, CR1, XBP1, FCGR2B, TCF3
GOBP_IMMUNOGLOBULIN_PRODUCTION_INVOLVED_IN_IMMUNOGLOBULIN_MEDIATED_IMMUNE_RESPONSE	0.284483	1	0.138022	-0.409448	-1.08541	46	CCR6, XCL1, GAPT, TNFSF4, C17orf99, THOC1, CD40LG, MSH2, FOXP3, CLCF1, BATF, TFRC, TNFSF13, NBN, PARP3, IL10
GOBP_IMMUNOGLOBULIN_V_D_J_RECOMBINATION	0.494545	1	0.0747385	0.620356	1.01952	6	POLB, TCF3
GOBP_IMMUNOLOGICAL_MEMORY_FORMATION_PROCESS	0.631068	1	0.0770737	-0.429613	-0.881379	14	IL12B, PCK1, TNFSF4, IL23R
GOBP_IMMUNOLOGICAL_MEMORY_PROCESS	0.927536	1	0.057853	-0.312661	-0.671959	17	IL12B, PCK1, TNFSF4, IL23R
GOBP_IMMUNOLOGICAL_SYNAPSE_FORMATION	0.513559	1	0.0692836	0.520546	0.984365	13	PRF1, DOCK2, HAVCR2, DOCK8, CCL21, CCL19
GOBP_IMPORT_ACROSS_PLASMA_MEMBRANE	0.876344	1	0.0333827	0.29283	0.829286	157	SLC39A5, SLC1A6, KCNJ3, KCNJ1, SLC6A20, FOLR1, CALCR, RGS2, SLC6A13, TRPM2, TSPO2, ACSL1, SLC12A1, KCNE2, SLC36A4, WNK3, SLC34A1, ATP4B, KCNK9, ATP4A, KCNJ6, SLC7A11, SLC9C1, SLC8A3, SLC5A2, SLC22A2, KCNJ2, SLC43A2, SLC6A5, SLC24A2, SLC22A4, KCNJ8
GOBP_IMPORT_INTO_CELL	0.930556	1	0.0273075	0.27977	0.816559	222	CACNG3, SLC39A5, SLC1A6, KCNJ3, CACNG7, KCNJ1, SLC6A20, FOLR1, CALCR, SLC1A7, HPCA, RGS2, SLC6A13, TRPM2, TSPO2, ACSL1, CACNG2, SLC12A1, KCNE2, ITGB3, SLC36A4, WNK3, SLC34A1, ATP4B, KCNK9, GDNF, ATP4A, KCNJ6, SLC7A11, SLC9C1, SLC8A3, SLC5A2, SLC22A2, KCNJ2, SLC43A2, SLC29A4, SLC6A5, LTF, MX2, SLC24A2, SLC22A4, DRD4
GOBP_IMPORT_INTO_NUCLEUS	0.79845	1	0.0897105	-0.28744	-0.913046	157	NPAP1, PIK3R2, LEP, PKIA, POM121L2, CABP1, RANBP17, ANGPT1, ZIC1, RGPD1, SIX2, TMCO6, IPO7, GEMIN6, SMN1, TNPO1, IPO8, NOLC1, RGPD2, RANBP6, SMN2, BACH2, FLNA, KPNA3, IFNG, NXT2, NUP155, GCKR, HSP90AB1, KPNA1, RGPD4, CBLB, NUP188, CD36, SNRPE, RAB23, NUP153, MED1, KPNA2, FAM53A, BAG3, HTATIP2, PIK3R1
GOBP_IMP_BIOSYNTHETIC_PROCESS	0.829525	1	0.0483118	0.406643	0.727368	10	AMPD1, HPRT1, PPAT, AMPD2
GOBP_IMP_METABOLIC_PROCESS	0.858621	1	0.045862	0.379066	0.70294	12	AMPD1, HPRT1, PPAT, AMPD2
GOBP_INACTIVATION_OF_MAPK_ACTIVITY	0.55122	1	0.0845557	-0.398447	-0.933303	25	DUSP21, RGS4, SPRED3, DUSP14, DUSP6, RGS3, LAX1
GOBP_INCLUSION_BODY_ASSEMBLY	0.502415	1	0.0891647	-0.430705	-0.97937	22	DNAJB8, MAPT, HSPA2
GOBP_INDOLALKYLAMINE_METABOLIC_PROCESS	0.743781	1	0.0699459	-0.388407	-0.814495	16	ASMT, TPH2, KMO, HAAO, AADAT, IDO2
GOBP_INDOLE_CONTAINING_COMPOUND_BIOSYNTHETIC_PROCESS	0.804396	1	0.0601186	-0.44378	-0.730577	5	ASMT, TPH2
GOBP_INDOLE_CONTAINING_COMPOUND_METABOLIC_PROCESS	0.903148	1	0.0592219	-0.310696	-0.711658	23	ASMT, TPH2, KMO, HAAO, AADAT, IDO2
GOBP_INDUCTION_OF_BACTERIAL_AGGLUTINATION	0.141176	1	0.164406	0.859246	1.30306	4	FGA, DMBT1, RNASE3, SFTPD
GOBP_INDUCTION_OF_POSITIVE_CHEMOTAXIS	0.858621	1	0.045862	0.378348	0.701609	12	FGF10, CXCL12, PGF, SCG2
GOBP_INFLAMMATORY_CELL_APOPTOTIC_PROCESS	0.881013	1	0.0625237	-0.32693	-0.714751	19	HCAR2, ANXA1, CDKN2A, PIK3CB
GOBP_INFLAMMATORY_RESPONSE	0.117897	1	0.287805	-0.304441	-1.08692	681	IL17F, NR1H4, PLA2G2E, MAS1, INS, CRP, REG3A, ADIPOQ, MRGPRX1, PTGS2, PTX3, CCL3L3, CCL3L1, OLR1, FFAR3, IL1B, FPR2, CCL3, TREM1, NLRP3, C5, LYZ, AGT, PLA2G2A, IFNA2, IL22, CMA1, CALCA, XCL2, AHSG, SERPINC1, CRHBP, KNG1, IL21, PF4V1, CCL20, PGLYRP2, IL22RA2, SERPINA3, CCL17, PPBP, C2CD4B, IL17A, IL5RA, LEP, IL37, IL27, BMP2, CCR6, IL31RA, TACR1, NLRP10, HAMP, EGFR, IL12B, MYLK3, RARRES2, FOXF1, I…
GOBP_INFLAMMATORY_RESPONSE_TO_ANTIGENIC_STIMULUS	0.755747	1	0.0764767	-0.314021	-0.866788	56	SERPINC1, IL5RA, IL37, IL31RA, IL12B, LTA, GATA3, C3, IL1RN
GOBP_INFLAMMATORY_RESPONSE_TO_WOUNDING	0.60339	1	0.0614364	0.473649	0.911779	14	ALOX5, MDK, TIMP1, GIT1, HMOX1, TGFB1, SIGLEC10
GOBP_INHIBITORY_POSTSYNAPTIC_POTENTIAL	0.787086	1	0.0503964	0.412458	0.752655	11	GLRA1, RIMS1, DRD4
GOBP_INHIBITORY_SYNAPSE_ASSEMBLY	0.865	1	0.0439759	0.360657	0.715605	16	GABRA1, GABRB3, LHFPL4, PLXNB1
GOBP_INNATE_IMMUNE_RESPONSE	0.960343	1	0.0156181	0.273845	0.859426	831	WFDC13, WFDC10B, C8A, MUC13, CFHR5, FGA, CCL25, CCL15, DMBT1, IFNA8, MUC5AC, LBP, MUC17, MUC6, IFNB1, TRIM15, IFNA13, TRIM77, DEFB108B, TRIM31, MBL2, CCL16, TRIM49D1, DEFB124, IGLL1, KLRF2, TRIM49, DEFA4, TRIM49C, MUC5B, DEFA3, NLRP9, IFNK, NCR2, PYDC2, C9, DEFB116, DCST1, CCL14, TREML4, IFNA1, CCL1, IFNL1, DEFB104B, PSMA1, VNN1, BPI, MASP2, MNDA, MUC3A, MUC19, SLC30A8, IFNA21, CD300E, DEFA1, DEF…
GOBP_INNATE_IMMUNE_RESPONSE_ACTIVATING_SIGNAL_TRANSDUCTION	0.334694	1	0.0799859	0.382244	1.05289	117	MUC13, MUC5AC, MUC17, MUC6, MUC5B, PSMA1, MUC3A, MUC19, CLEC4A, MUC15, MUC21, MUC12, CD209, RPS6KA5, PAK3, FFAR2, LYN, ICAM3, MUC2, KLRC2
GOBP_INNATE_IMMUNE_RESPONSE_IN_MUCOSA	0.13835	1	0.186433	-0.651083	-1.33574	14	DEFA5, BPIFB1, RNASE2, CAMP
GOBP_INNERVATION	0.955857	1	0.0402478	0.295007	0.623263	23	PRKCG, ISL1, SULF1, VCAM1, SULF2, NTF4, ADARB1, NPTX1
GOBP_INNER_CELL_MASS_CELL_DIFFERENTIATION	0.745055	1	0.0637845	-0.483355	-0.795728	5	SOX17, TET1
GOBP_INNER_CELL_MASS_CELL_PROLIFERATION	0.898104	1	0.0584693	-0.331548	-0.664377	12	SALL4, COPS2, TAF8
GOBP_INNER_DYNEIN_ARM_ASSEMBLY	0.326889	1	0.0956031	0.639156	1.14327	10	TEKT2, CCDC39, LRRC6, DNAH1, DNAH7
GOBP_INNER_EAR_AUDITORY_RECEPTOR_CELL_DIFFERENTIATION	0.258592	1	0.105521	0.506873	1.13914	32	USH1C, GRXCR2, CLRN1, POU4F3, RBPJ
GOBP_INNER_EAR_MORPHOGENESIS	0.173469	1	0.124434	0.446189	1.18087	86	POU3F4, SLC44A4, USH1C, GRXCR2, CLRN1, HPN, POU4F3, FGF8, CHRNA9, FGF10, WNT1, COL11A1, MYO3A, PRRX1, HESX1
GOBP_INNER_EAR_RECEPTOR_CELL_DEVELOPMENT	0.386473	1	0.0813027	0.457673	1.0487	36	USH1C, GRXCR2, CLRN1
GOBP_INNER_EAR_RECEPTOR_CELL_STEREOCILIUM_ORGANIZATION	0.10396	1	0.176694	0.597413	1.30172	26	USH1C, GRXCR2, CLRN1
GOBP_INNER_MITOCHONDRIAL_MEMBRANE_ORGANIZATION	1	1	0.0571259	-0.201573	-0.500968	33	OPA1, ADCK1, MT-ATP6, TMEM11, MT-ATP8, GHITM, HSPA9, TIMM8B, CHCHD3, MTX3, APOO, SAMM50
GOBP_INORGANIC_ANION_TRANSMEMBRANE_TRANSPORT	0.864499	1	0.0344175	0.298624	0.821489	115	GABRG1, GABRA1, GLRA1, GLRA2, CLCNKB, SLC26A3, SLC13A1, GABRG3, GABRB3, SLC12A1, BEST2, FXYD1, GABRB1, SLC34A1, SLC20A2, CLCN1, NMUR2, CLDN17, SLC26A7, CLCN4, ANO7, SLC26A10
GOBP_INORGANIC_ANION_TRANSPORT	0.796	1	0.0916795	-0.2858	-0.91101	163	CLCA1, CCT8L2, ADAMTS8, GABRA5, SLC4A9, BSND, NMUR1, GABRG2, SLC5A5, SLC4A1, ANO4, GLRB, GABRD, SLC4A10, GABRA4, SLC26A4, ABCB1, CLIC6, SLC1A4, SFRP4, SLC17A7, CLCNKA, ANO5, APOL1, SLC12A7, SLC22A11, SLC26A9, ANO1, SLC37A1, BEST3, CASR, SLC37A2, TTYH1, GABRR1, SLC26A8, CLIC5, GABRA3, SLC25A14
GOBP_INORGANIC_ION_IMPORT_ACROSS_PLASMA_MEMBRANE	0.962457	1	0.0728939	-0.267885	-0.803855	95	TRPV5, SLC39A12, KCNJ4, ATP1A4, HCN4, SLC9A4, CNGA3, ATP1A2, KCNJ16, SLC12A7, ATP12A, KCNJ11, ATP1A3, SLC9A3, ATP1B2, SLC5A1
GOBP_INORGANIC_ION_TRANSMEMBRANE_TRANSPORT	0.447368	1	0.245042	-0.277267	-0.997597	791	TRPV5, KCNH6, EDN3, TRPC5, CLCA1, FXYD4, CACNG5, CCT8L2, ADAMTS8, CCL3, PDE4B, TRDN, KCNA4, KCNQ2, GABRA5, SLC39A12, NPSR1, ABCC8, KCNH7, KCNJ4, SLC4A9, DRD3, MTNR1B, CASQ1, KCNK5, CALHM1, KCND2, BSND, ATP1A4, CACNG6, CATSPER1, GABRG2, TRPM8, DPP6, KCNA2, CACNA1S, SLC5A5, SCN1A, SLC4A1, HCN4, PKD2L1, NETO1, KCNB2, CASQ2, ATP2A1, SLC6A11, GRIN2C, ANO4, SLC9A4, COX4I2, GLRB, TRPM5, HAMP, GABRD, KCN…
GOBP_INOSITOL_LIPID_MEDIATED_SIGNALING	0.987755	1	0.0808589	-0.252177	-0.815261	184	INS, SERPINA12, PIRT, AGT, MYOC, PIK3R2, LEP, PLCH1, EGFR, CSF3, TPTE2, NGF, GATA3, IRS2, FLT3, SOX9, ANGPT1, F2, EPO, KIT, TNFAIP8L3, NPR3, TWIST1, HTR2A, OSM, ZP3, PIK3CB, PDGFA, PIK3C2A, LTK
GOBP_INOSITOL_METABOLIC_PROCESS	0.114219	1	0.202072	-0.687146	-1.35977	11	MIOX, ITPKA, ISYNA1, IMPA1, ITPK1, PPIP5K2, IMPA2
GOBP_INOSITOL_PHOSPHATE_BIOSYNTHETIC_PROCESS	0.43609	1	0.0995791	-0.422675	-1.00146	27	MAS1, PLEK, AVPR1B
GOBP_INOSITOL_PHOSPHATE_CATABOLIC_PROCESS	0.926871	1	0.0417397	0.327042	0.652503	17	MTMR7, INPP5E, INPP1
GOBP_INOSITOL_PHOSPHATE_MEDIATED_SIGNALING	0.65407	1	0.0847985	-0.337493	-0.905191	49	EDN3, NMUR1
GOBP_INOSITOL_PHOSPHATE_METABOLIC_PROCESS	0.526984	1	0.102449	-0.334576	-0.956051	69	MAS1, PLEK, MIOX, AVPR1B, PLCH1, ITPKA
GOBP_INOSITOL_TRISPHOSPHATE_BIOSYNTHETIC_PROCESS	0.159292	1	0.145516	0.764564	1.30947	8	LHCGR, P2RY6
GOBP_INOSITOL_TRISPHOSPHATE_METABOLIC_PROCESS	0.200698	1	0.126876	0.689154	1.25757	11	LHCGR, P2RY6, ITPKB
GOBP_INSEMINATION	0.795812	1	0.0498907	0.405704	0.740329	11	SEMG1, OXT, AVPR1A, KLK14
GOBP_INSULIN_LIKE_GROWTH_FACTOR_RECEPTOR_SIGNALING_PATHWAY	0.557536	1	0.063079	0.420915	0.939519	30	IGFBP1, GHRHR, WNT1, GHSR, CILP, CDH3, IRS1, IGFBP4, BMP5
GOBP_INSULIN_METABOLIC_PROCESS	0.127473	1	0.184706	-0.808428	-1.33088	5	PCSK2, CELA2A
GOBP_INSULIN_RECEPTOR_SIGNALING_PATHWAY	0.0206615	1	0.352488	-0.425212	-1.3425	137	NR1H4, INS, SERPINA12, FFAR3, IL1B, TRIM72, AHSG, MSTN, PIK3R2, LEP, GPLD1, RARRES2, ATP6V0A4, ENHO, IRS2, KL, FOXC2, ATP6V1G2, ATP6V1B1, ATP6V0D2, GRB10
GOBP_INSULIN_SECRETION	0.473272	1	0.0605093	0.343523	0.991432	194	HNF1B, NEUROD1, G6PC2, PDX1, NR0B2, KCNC2, HNF4A, HNF1A, NNAT, FFAR1, RFX6, TRH, IL6, ISL1, SLC30A8, ADCY8, ALOX5, STXBP5L, CACNA1A, BRSK2, GHSR, CHGA, SLC2A2, PTPRN
GOBP_INSULIN_SECRETION_INVOLVED_IN_CELLULAR_RESPONSE_TO_GLUCOSE_STIMULUS	0.959581	1	0.0341946	0.282324	0.704762	59	PDX1, RFX6, ADCY8, BRSK2, PTPRN, LRP5, FKBP1B
GOBP_INTEGRATED_STRESS_RESPONSE_SIGNALING	0.155116	1	0.142057	0.570867	1.24388	26	IGFBP1, AGR2, CCL2, ABCA7, DDIT3, ATF3, BOK, TMEM33
GOBP_INTEGRIN_ACTIVATION	0.657095	1	0.0572461	0.408659	0.878134	25	CDH17, P2RY12, RAP1B, CXCL12, MZB1, RASIP1, JAM3, FERMT2
GOBP_INTEGRIN_BIOSYNTHETIC_PROCESS	0.489091	1	0.0753094	0.621393	1.02122	6	NOX1, TMEFF2, S100A9
GOBP_INTEGRIN_MEDIATED_SIGNALING_PATHWAY	0.99859	1	0.0293519	0.247211	0.664529	99	CDH17, APOA1, ANGPTL3, ITGB3, ITGAX, ITGA11, ITGAM, LAT, FGR, BST1, CD47
GOBP_INTERCELLULAR_TRANSPORT	0.33935	1	0.0949752	0.686151	1.14554	7	GJA8, MIP, GJB6
GOBP_INTERFERON_ALPHA_PRODUCTION	0.732323	1	0.0714786	-0.359516	-0.846061	26	LILRA4, TLR7, NMI, TLR3, DHX36, HMGB1, CHUK, IL10, HSPD1, DHX9
GOBP_INTERFERON_BETA_PRODUCTION	1	1	0.0617054	-0.124434	-0.334328	48	POLR3F, TLR7, NMI, TLR3, POLR3C, HMGB1
GOBP_INTERFERON_GAMMA_MEDIATED_SIGNALING_PATHWAY	0.973988	1	0.0317813	0.274897	0.729111	88	TRIM31, HLA-DQB1, ARG1, ICAM1, IRF8, B2M, HLA-DPA1, IRF4, VCAM1, FCGR1B, HLA-DQA1, CIITA, OASL, CAMK2B, STAT1, OAS3, GBP1, OAS2, OAS1, HLA-C, HLA-F, HCK, HLA-DPB1, IFNGR2, IRF1
GOBP_INTERFERON_GAMMA_PRODUCTION	0.123272	1	0.287805	-0.392342	-1.19674	107	NR1H4, IL1B, PDE4B, IL21, IL12RB2, ZFPM1, PGLYRP2, IL27, IL12B, CRTAM, LTA, GATA3, FZD5, ISG15, XCL1, TNFSF4, CCR2, TXK, WNT5A, TLR7, EBI3, IL23R, ZP3, FOXP3, LGALS7B, GAS6
GOBP_INTERKINETIC_NUCLEAR_MIGRATION	0.212066	1	0.126254	0.796584	1.26725	5	KIF1A, HOOK3
GOBP_INTERLEUKIN_10_PRODUCTION	0.685801	1	0.0500923	0.357794	0.879306	54	MMP8, CD83, EPX, IL6, TLR2, LILRB1, CD47, JAK3, IRF4, FCGR2B, CD34, CD274, LILRA5, TYROBP, TUSC2, NOD2, LILRB4
GOBP_INTERLEUKIN_12_PRODUCTION	0.998503	1	0.0322878	0.231262	0.577298	59	ISL1, MDK, TLR2, LAPTM5, LILRB1, CD47, IRF8, JAK3, IRAK3, MAPK11, ARRB2, LILRA5, NOD2, CMKLR1
GOBP_INTERLEUKIN_13_PRODUCTION	0.625316	1	0.0797706	-0.412644	-0.902143	19	IFNA2, GATA3, LEF1, TSLP, TNFSF4
GOBP_INTERLEUKIN_17_PRODUCTION	0.528205	1	0.0897105	-0.380354	-0.945293	33	NR1H4, IL21, IL12B, TNFSF4, OSM, IL23R, FOXP3, LY9
GOBP_INTERLEUKIN_18_MEDIATED_SIGNALING_PATHWAY	0.214159	1	0.123257	0.732968	1.25536	8	ALOX5, TICAM2, IL18, IL18RAP
GOBP_INTERLEUKIN_18_PRODUCTION	0.357143	1	0.0899861	0.638786	1.12291	9	NLRP9, TLR2, NOD2, TLR9
GOBP_INTERLEUKIN_1_ALPHA_PRODUCTION	0.838938	1	0.0481184	0.419914	0.719189	8	ISL1, IL1R2
GOBP_INTERLEUKIN_1_BETA_PRODUCTION	0.622642	1	0.0526973	0.346908	0.918428	89	ORM1, ORM2, APOA1, PYDC2, FFAR1, IL6, ISL1, MNDA, GHSR, CARD18, TNF, TLR6, NLRP2, TNFAIP3, CARD17, CX3CR1, P2RX7
GOBP_INTERLEUKIN_1_MEDIATED_SIGNALING_PATHWAY	0.986159	1	0.0723571	-0.249304	-0.757262	100	IL1B, PSMA8, PSMB11
GOBP_INTERLEUKIN_1_PRODUCTION	0.969101	1	0.0306323	0.274479	0.743662	103	ORM1, ORM2, APOA1, PYDC2, FFAR1, IL6, ISL1, MNDA, GHSR, CARD18, TNF, TLR6, NLRP2, IL1R2, TNFAIP3, CARD17, CX3CR1, P2RX7
GOBP_INTERLEUKIN_21_MEDIATED_SIGNALING_PATHWAY	0.237986	1	0.134273	-0.653788	-1.20657	8	IL21
GOBP_INTERLEUKIN_21_PRODUCTION	0.11	1	0.190023	0.915214	1.30375	2	IL6, FOXP1
GOBP_INTERLEUKIN_23_MEDIATED_SIGNALING_PATHWAY	0.301402	1	0.118815	-0.620812	-1.15442	9	IL12B, IL23R
GOBP_INTERLEUKIN_23_PRODUCTION	0.348214	1	0.106323	-0.643354	-1.13379	7	IL17A
GOBP_INTERLEUKIN_27_MEDIATED_SIGNALING_PATHWAY	0.377622	1	0.103958	-0.549258	-1.08691	11	IL27, EBI3
GOBP_INTERLEUKIN_2_PRODUCTION	0.0263364	1	0.352488	-0.500543	-1.40263	60	IL17F, NR1H4, IL1B, PDE4B, CARD9, GATA3, ANXA1, CARD11, XCL1, CCR2
GOBP_INTERLEUKIN_35_MEDIATED_SIGNALING_PATHWAY	0.573427	1	0.0799859	-0.476506	-0.942945	11	IL12RB2, EBI3
GOBP_INTERLEUKIN_4_MEDIATED_SIGNALING_PATHWAY	0.436823	1	0.0808589	0.639378	1.06745	7	JAK3, CD300LF, IL4R, STAT6
GOBP_INTERLEUKIN_4_PRODUCTION	0.856777	1	0.0643583	-0.310156	-0.763245	32	NLRP3, ZFPM1, GATA3, LEF1, TNFSF4, ZP3, CD40LG, FOXP3
GOBP_INTERLEUKIN_5_PRODUCTION	0.647783	1	0.0764767	-0.403989	-0.881502	18	IFNA2, IL5RA, GATA3, CRLF2, LEF1, TSLP
GOBP_INTERLEUKIN_6_MEDIATED_SIGNALING_PATHWAY	0.341837	1	0.0911073	0.517933	1.09175	22	IL6, C1QTNF4, GFI1, SPI1, YAP1
GOBP_INTERLEUKIN_6_PRODUCTION	0.988417	1	0.077884	-0.255613	-0.791619	129	IL17F, NR1H4, IL1B, IL17A, LEP, IL37, CARD9, NLRP10, CD200R1
GOBP_INTERLEUKIN_7_MEDIATED_SIGNALING_PATHWAY	0.751208	1	0.0679923	-0.377659	-0.81165	17	IRS2, CRLF2, TSLP
[truncated: 8,066 more rows]

## Sheet: TableS2
TableS2. Comparison of Immune Microenvironment between High and Low NLR Groups
Gene	P_val	Type	NLR_low	NLR_high	Sig	NLR_low _vs_ NLR_high _Up_or_Down
B_cells_naive	0.0398782	CIBERSORT	0.027345	0.0103975	*	up
B_cells_memory	0.186332	CIBERSORT	0.00930427	0	ns	up
Plasma_cells	0.229969	CIBERSORT	0.12354	0.0873391	ns	up
T_cells_CD8	0.254754	CIBERSORT	0.0893634	0.0574711	ns	up
T_cells_CD4_naive	1	CIBERSORT	0.00750435	0.00105988	ns	up
T_cells_CD4_memory_resting	0.880112	CIBERSORT	0.151922	0.156358	ns	down
T_cells_CD4_memory_activated	0.0144994	CIBERSORT	0.0358564	0.0049531	*	up
T_cells_follicular_helper	0.323558	CIBERSORT	0.0404359	0.0456497	ns	down
T_cells_regulatory_(Tregs)	0.684964	CIBERSORT	0.0342916	0.0461879	ns	down
T_cells_gamma_delta	1	CIBERSORT	0	0	ns	down
NK_cells_resting	0.739898	CIBERSORT	0.0840783	0.0747654	ns	up
NK_cells_activated	0.326172	CIBERSORT	0.0105195	0.00846949	ns	up
Monocytes	0.0752669	CIBERSORT	0.0452574	0.0140359	ns	up
Macrophages_M0	0.927908	CIBERSORT	0.132488	0.19206	ns	down
Macrophages_M1	0.235117	CIBERSORT	0.0481388	0.0344745	ns	up
Macrophages_M2	0.97539	CIBERSORT	0.0655701	0.0708444	ns	down
Dendritic_cells_resting	0.338352	CIBERSORT	0	0.00113674	ns	down
Dendritic_cells_activated	0.512236	CIBERSORT	0.0312311	0.0419623	ns	down
Mast_cells_resting	0.714893	CIBERSORT	0.0184909	0.0355471	ns	down
Mast_cells_activated	0.615026	CIBERSORT	0.0259589	0.0649615	ns	down
Eosinophils	1	CIBERSORT	0	0	ns	down
Neutrophils	0.778811	CIBERSORT	0.0187045	0.0523263	ns	down
P-value	0.536028	CIBERSORT	0.216667	0.240455	ns	down
Correlation	0.486503	CIBERSORT	0.143542	0.120261	ns	up
RMSE	0.150667	CIBERSORT	1.03064	1.06033	ns	down
MHC	0.449137	IPS	1.52687	1.46629	ns	up
EC	0.486503	IPS	0.139305	0.0938108	ns	up
SC	0.189587	IPS	-0.376146	-0.312702	ns	down
CP	0.65055	IPS	0.140366	0.184996	ns	down
AZ	0.449137	IPS	1.4304	1.43239	ns	down
IPS	0.973159	IPS	4.83333	4.72727	ns	up
B_cells	0.449137	quantiseq	0.0176877	0.0145193	ns	up
Macrophages_M1	1	quantiseq	0.0272168	0.0377326	ns	down
Macrophages_M2	0.486503	quantiseq	0.030716	0.0246712	ns	up
Monocytes	0.599218	quantiseq	0.00206854	0.00240519	ns	down
Neutrophils	0.413411	quantiseq	0.0480499	0.0670702	ns	down
NK_cells	0.785949	quantiseq	0.0173453	0.0176037	ns	down
T_cells_CD4	0.186332	quantiseq	0.00170071	0	ns	up
T_cells_CD8	0.309387	quantiseq	0.0106859	0.00550947	ns	up
Tregs	0.379339	quantiseq	0.0536784	0.0443349	ns	up
Dendritic_cells	0.68883	quantiseq	0.0135463	0.011264	ns	up
Other	0.413411	quantiseq	0.777304	0.77489	ns	up
Bcells	0.379339	EPIC	0.0102962	0.00784261	ns	up
CAFs	0.133549	EPIC	0.183566	0.159853	ns	up
CD4_Tcells	1	EPIC	0.138417	0.131659	ns	up
CD8_Tcells	0.880112	EPIC	0.0266204	0.0308328	ns	down
Endothelial	0.117928	EPIC	0.0776998	0.0470071	ns	up
Macrophages	0.316386	EPIC	0.0103268	0.0141493	ns	down
NKcells	0.785949	EPIC	0.000102732	7.18338e-06	ns	up
otherCells	0.133549	EPIC	0.552972	0.608649	ns	down
T_cells	0.607524	MCPcounter	61.5421	59.1392	ns	up
CD8_T_cells	0.38771	MCPcounter	4.52542	2.46736	ns	up
Cytotoxic_lymphocytes	0.739898	MCPcounter	8.09454	8.28357	ns	down
B_lineage	0.287547	MCPcounter	4.96499	3.64966	ns	up
NK_cells	0.975933	MCPcounter	0.716638	0.69725	ns	up
Monocytic_lineage	0.739898	MCPcounter	18.5576	17.3082	ns	up
Myeloid_dendritic_cells	0.785949	MCPcounter	3.28056	2.57024	ns	up
Neutrophils	0.739898	MCPcounter	21.3108	26.0295	ns	down
Endothelial_cells	0.260448	MCPcounter	18.4831	13.1093	ns	up
Fibroblasts	0.260448	MCPcounter	497.34	585.096	ns	down
B_cell	0.65055	TIMER	0.104228	0.106005	ns	down
T_cell_CD4	0.211497	TIMER	0.137226	0.12626	ns	up
T_cell_CD8	0.235117	TIMER	0.192194	0.201844	ns	down
Neutrophil	0.785949	TIMER	0.108538	0.118231	ns	down
Macrophage	0.103709	TIMER	0.0472653	0.0376454	ns	up
DC	0.975933	TIMER	0.49868	0.505413	ns	down
aDC	0.316386	xCell	0.137817	0.128101	ns	up
Adipocytes	0.345332	xCell	0.000449897	6.67263e-19	ns	up
Astrocytes	0.744692	xCell	0.00808697	0.0115147	ns	down
B-cells	0.880112	xCell	0.0506627	0.047096	ns	up
Basophils	0.711855	xCell	0.0543291	0.0586412	ns	down
CD4+_memory_T-cells	0.927908	xCell	0.0385131	0.0423139	ns	down
CD4+_naive_T-cells	0.396068	xCell	0.0096237	0.00412441	ns	up
CD4+_T-cells	0.143981	xCell	0.00287293	1.08504e-18	ns	up
CD4+_Tcm	0.684964	xCell	0.0209823	0.00981766	ns	up
CD4+_Tem	0.688391	xCell	0.0298865	0.0172303	ns	up
CD8+_naive_T-cells	0.832752	xCell	0.0262981	0.02806	ns	down
CD8+_T-cells	0.644291	xCell	0.0232062	0.0163981	ns	up
CD8+_Tcm	0.901793	xCell	0.0114856	0.00906548	ns	up
CD8+_Tem	0.0705312	xCell	0.00781848	0.00077143	ns	up
cDC	0.486503	xCell	0.0327639	0.0233349	ns	up
Chondrocytes	0.639703	xCell	6.94315e-18	5.94163e-18	ns	up
Class-switched_memory_B-cells	0.517716	xCell	0.0166987	0.0119389	ns	up
CLP	0.880112	xCell	0.105227	0.100042	ns	up
CMP	0.163569	xCell	1.54896e-18	5.48176e-19	ns	up
DC	0.781604	xCell	0.00736608	0.00745367	ns	down
Endothelial_cells	0.102813	xCell	0.0651023	0.0285795	ns	up
Eosinophils	0.385966	xCell	0.00674348	0.00667201	ns	up
Epithelial_cells	1	xCell	0.0108458	0.00955916	ns	up
Erythrocytes	0.351712	xCell	0.000253058	0.000545498	ns	down
Fibroblasts	0.663857	xCell	0.0134422	0.00901433	ns	up
GMP	0.684964	xCell	0.00870986	0.00862445	ns	up
Hepatocytes	0.624618	xCell	0.000515838	4.19757e-19	ns	up
HSC	1	xCell	0.0218882	0.0285601	ns	down
iDC	0.711855	xCell	0.108974	0.104366	ns	up
Keratinocytes	0.975933	xCell	0.0624206	0.0667013	ns	down
ly_Endothelial_cells	0.150667	xCell	0.0402101	0.0176168	ns	up
Macrophages	0.0981267	xCell	0.00983336	0.00363386	ns	up
Macrophages_M1	0.517716	xCell	0.0175238	0.0106694	ns	up
Macrophages_M2	0.179619	xCell	0.00402511	0.000916554	ns	up
Mast_cells	0.600517	xCell	0.00968464	0.00797242	ns	up
Megakaryocytes	0.714893	xCell	0.00114929	0.000876681	ns	up
Melanocytes	0.179619	xCell	0.00320334	0.00205164	ns	up
Memory_B-cells	0.593103	xCell	0.00679384	0.00478866	ns	up
MEP	0.644046	xCell	0.00950553	0.0145597	ns	down
Mesangial_cells	0.403716	xCell	0.0156263	0.0109021	ns	up
Monocytes	0.0670253	xCell	0.00533516	0.0229615	ns	down
MPP	0.391638	xCell	0.00231954	0.00063277	ns	up
MSC	0.260448	xCell	0.219281	0.140577	ns	up
mv_Endothelial_cells	0.324636	xCell	0.0403544	0.0212783	ns	up
Myocytes	0.571546	xCell	0.000899396	0.00106314	ns	down
naive_B-cells	0.357517	xCell	0.00219314	0.00224103	ns	down
Neurons	0.538152	xCell	0.000705033	0.00119514	ns	down
Neutrophils	0.873953	xCell	0.000932456	0.0198112	ns	down
NK_cells	1	xCell	3.53103e-06	0.000136748	ns	down
NKT	0.65055	xCell	0.0512776	0.0377518	ns	up
Osteoblast	0.870537	xCell	0.0125019	0.0227845	ns	down
pDC	0.0512189	xCell	0.0412281	0.0265397	ns	up
Pericytes	0.829281	xCell	0.058183	0.0513017	ns	up
Plasma_cells	0.189587	xCell	0.0224481	0.0133513	ns	up
Platelets	0.924874	xCell	0.00418605	0.00551092	ns	down
Preadipocytes	0.399449	xCell	0.00943142	0.0143805	ns	down
pro_B-cells	0.28521	xCell	0.00107186	0.00015058	ns	up
Sebocytes	0.449137	xCell	0.0305893	0.0259226	ns	up
Skeletal_muscle	0.819516	xCell	1.60069e-18	1.8868e-18	ns	down
Smooth_muscle	0.599975	xCell	0.383168	0.348268	ns	up
Tgd_cells	0.413795	xCell	0.0023295	0.00413566	ns	down
Th1_cells	0.680001	xCell	0.0164982	0.0185266	ns	down
Th2_cells	1	xCell	0.047977	0.0564838	ns	down
Tregs	0.926372	xCell	0.0263833	0.0279027	ns	down
ImmuneScore	0.525399	xCell	0.0777604	0.0880903	ns	down
StromaScore	0.150667	xCell	0.0394972	0.0187969	ns	up
MicroenvironmentScore	0.189587	xCell	0.117258	0.106887	ns	up
StromalScore	1	estimate	0	0	ns	down
ImmuneScore	1	estimate	0	0	ns	down
ESTIMATEScore	1	estimate	0	0	ns	down
TumorPurity	1	estimate	0	0	ns	down
B-cells	0.235117	ssGSEA	0.453573	0.374905	ns	up
CD4	0.525399	ssGSEA	0.444898	0.384369	ns	up
CD45	0.260448	ssGSEA	0.446268	0.382874	ns	up
CD8 T cells	0.316386	ssGSEA	0.452802	0.375746	ns	up
Cytotoxic cells	0.316386	ssGSEA	0.452038	0.376579	ns	up
DC	0.785949	ssGSEA	0.415768	0.416146	ns	down
Exhausted CD8	0.694703	ssGSEA	0.400962	0.432299	ns	down
Macrophages	0.449137	ssGSEA	0.440278	0.389408	ns	up
Mast cells	0.260448	ssGSEA	0.467357	0.359867	ns	up
Neutrophils	0.449137	ssGSEA	0.420123	0.411396	ns	up
NK CD56dim cells	0.449137	ssGSEA	0.440766	0.388876	ns	up
NK cells	0.189587	ssGSEA	0.367512	0.46879	ns	down
T-cells	0.525399	ssGSEA	0.444445	0.384863	ns	up
Th1 cells	0.486503	ssGSEA	0.440005	0.389706	ns	up
Treg	0.150667	ssGSEA	0.44742	0.381618	ns	up
ns p>0.05;* p<0.05;** p<0.01;*** p<0.001; **** p<0.0001
